# Supplementary material for: Protein Expression of AEBP1, MCM4, and FABP4 Differentiate Osteogenic, Adipogenic, and Mesenchymal Stromal Stem Cells
Source: Int J Mol Sci. 2022 Feb 25;23(5):2568. doi: 10.3390/ijms23052568 (PMC8910760; doi:10.3390/ijms23052568)
Supplement: Supplementary file 1 [file ijms-23-02568-s001.zip]

Archive with 2 entries (2 files):
- Supplemental_Figures_Sauer_Protein Profiling of MSCs.pdf
- Supplemental_Tables_Sauer_Protein profiling of MSCs.xlsx
