# Supplementary material for: Protein Expression of AEBP1, MCM4, and FABP4 Differentiate Osteogenic, Adipogenic, and Mesenchymal Stromal Stem Cells
Source: Int J Mol Sci. 2022 Feb 25;23(5):2568. doi: 10.3390/ijms23052568 (PMC8910760; doi:10.3390/ijms23052568)
Supplement: Supplementary file 1 [file ijms-23-02568-s001.zip › Supplemental_Tables_Sauer_Protein profiling of MSCs.xlsx]

## Sheet: S1 Flow Cytometry in vitro char
	p11	p13	p15	p17	p18	Mean	Median	Standard deviation
Marker	Expression (%)
CD14	4.75	34.7	6.62	27.63	5.08	15.756	6.62	14.3042
CD44	99.96	100	100	100	99.82	99.956	100	0.0779744
CD34	53.82	10.57	11.49	75.4	5.64	31.384	11.49	31.3549
CD73	NA	99.59	NA	99.91	99.54	99.68	99.59	0.200749
CD90	NA	99.62	NA	99.53	NA	99.575	99.575	0.0636396
CD105	NA	100	NA	99.88	99.89	99.9233	99.89	0.0665833
ALP	20.99	28.04	49.43	37.19	47.22	36.574	37.19	12.1931

## Sheet: S2 Protein Quant Values
Gene.names	Protein.IDs	AD_p11	AD_p13	AD_p15	AD_p17	AD_p18	MSC_p11	MSC_p13	MSC_p15	MSC_p17	MSC_p18	OB_p11	OB_p13	OB_p15	OB_p17	OB_p18
A2M	P01023	6.73915	9.10456	8.99799	9.89261	7.73182	7.35018	8.0652	8.25805	5.937	5.63626	6.0907	6.69556	6.58697	4.60248	5.72272
AAAS	Q9NRG9	2.61506	3.06035	3.30375	2.59455	3.76459	2.74602	4.02804	2.3273	3.28677	3.75435	3.2977	3.45599	3.41873	3.66153	3.37549
AADACL3	Q5VUY0	4.19028	3.63138	2.73705	3.55072	3.96601	3.42806	4.16511	2.96928	3.47941	4.1823	4.13519	4.12516	3.52174	3.55776	4.00688
AAK1	Q2M2I8	2.52344	1.62482	2.79641	2.44106	2.48125	2.71133	3.21858	2.5736	1.73199	2.34315	1.765	2.2934	2.55495	2.67832	2.45536
AAMDC	Q9H7C9	4.43859	1.33917	4.44822	4.87953	4.55314	4.48441	4.66648	1.82157	4.39964	4.38871	1.3101	1.48463	1.92979	1.86561	2.0362
AARS1	P49588	4.35765	3.81944	4.7598	4.93762	4.18894	6.36609	5.90895	6.93747	5.83359	5.99807	5.32087	4.43625	5.79051	5.41688	5.32124
AARS2	Q5JTZ9	3.38438	2.88995	3.43481	3.60658	3.5855	3.13814	3.05102	2.70096	2.87289	2.82886	2.3769	2.73347	2.84298	2.26856	3.30397
AARSD1	Q9BTE6	2.91034	2.78965	2.76825	2.41973	2.87038	2.65493	2.43906	2.38903	1.95368	2.40475	2.62817	2.66899	2.70453	2.32421	2.81317
AASDHPPT	Q9NRN7	1.74245	1.72172	2.33626	2.41637	1.71876	1.76751	2.42549	1.43165	2.22996	2.0605	1.89058	1.93345	2.1709	2.28681	1.88027
AASS	Q9UDR5	5.463	4.01943	4.08292	5.1966	5.32037	3.00842	2.1923	3.35184	3.22398	2.8883	3.47607	2.42691	3.76459	3.7558	3.38356
AATF	Q9NY61	1.71978	1.78894	2.27223	1.88252	2.21953	1.0306	1.99646	1.50502	1.34455	1.63162	2.12139	1.21036	0.485025	1.87382	1.45005
ABAT	P80404	5.16915	4.59809	3.50918	4.11188	4.22681	1.4561	2.52586	2.38695	2.71159	2.65897	2.54843	2.67848	2.50049	3.95153	2.96757
ABCA6	Q8N139	2.72923	4.49392	1.45925	4.87953	4.55314	4.48441	4.66648	4.50021	0.984241	4.38871	3.72012	4.38851	2.74634	2.38329	1.28771
ABCA8	O94911	2.15522	2.76966	2.19141	2.87434	2.92992	2.65978	2.82321	3.8707	2.16238	3.13222	3.62259	2.79044	2.85131	2.07185	3.36439
ABCB10	Q9NRK6	3.005	2.32647	2.82304	2.10367	2.43757	1.37819	2.52733	1.65067	1.07951	1.32525	2.1242	2.58457	0.846594	1.33036	1.67955
ABCB6	Q9NP58	8.69681	8.68102	9.06975	9.59915	8.52452	7.46638	8.93322	7.87745	7.82328	6.84146	6.6404	8.0986	7.58707	6.95918	7.1016
ABCB7	O75027	4.102	4.65742	3.58695	4.18612	4.51597	3.1537	3.91279	2.97208	2.52961	3.77618	3.33082	3.76482	3.18605	2.98645	3.41727
ABCB8	Q9NUT2	3.06813	3.43144	4.00273	3.24575	3.70356	1.21711	1.00512	1.37275	0.440994	1.16018	1.55387	2.583	0.335782	1.80384	2.76193
ABCC1	P33527	5.45222	5.43001	4.88424	7.0917	5.38524	4.42378	5.38812	4.29561	5.57816	5.17416	4.95403	4.95038	4.06061	5.43049	4.59738
ABCC3	O15438	2.71091	2.55654	2.22855	4.85694	3.32728	2.85954	2.99317	2.67102	2.42664	2.15666	1.58071	2.62937	2.28474	3.21848	2.16382
ABCC4	O15439	3.83997	3.48955	3.58369	2.59434	3.5795	2.36197	2.46002	3.13867	3.15864	3.55306	2.84548	2.69233	2.27873	2.40943	2.80738
ABCD1	P33897	3.31702	3.94966	3.90409	2.53092	3.55662	2.43969	2.22485	2.46398	2.93245	2.35724	2.70023	2.67067	2.22757	2.02117	3.44129
ABCD3	P28288	5.22857	5.44295	5.05649	5.0997	5.7011	3.16488	4.09536	3.79862	4.67095	4.48099	4.43055	4.60597	4.30072	4.08035	4.71829
ABCE1	P61221	3.21647	3.88751	5.03159	4.21418	3.57823	4.0229	4.57211	5.30551	5.17515	4.55822	5.3405	5.16313	6.00394	5.72175	4.89512
ABCF1	Q8NE71	3.81486	4.22135	4.94522	3.71242	3.35418	4.17076	3.77875	4.29655	4.03057	4.305	4.51065	4.51473	5.09144	4.59465	4.07679
ABCF2	Q9UG63	3.45867	4.25036	4.25218	3.61519	2.15693	3.81892	3.78905	3.87045	3.53677	3.24895	3.93346	4.94445	4.39814	4.04296	3.81042
ABCF3	Q9NUQ8	2.61135	1.85929	2.65218	2.68471	2.24638	2.95101	2.50011	3.30588	3.02845	2.95694	3.67945	2.31232	2.73475	3.27464	0.679082
ABHD10	Q9NUJ1	4.99132	5.11741	4.76776	4.64081	5.02881	4.4395	4.25716	4.06664	4.00503	4.11895	3.61096	3.99663	3.90621	4.0544	4.28387
ABHD11	Q8NFV4	3.12906	4.24736	3.7149	2.85449	4.13701	3.51988	3.98237	3.1247	2.45691	3.4088	3.54114	3.86314	3.27841	3.56533	3.53608
ABHD12	Q8N2K0	3.69783	3.43134	4.28629	3.54437	3.56172	2.56729	3.01661	2.20371	2.73458	2.61113	2.41953	2.99445	2.23131	2.04514	2.26715
ABHD14B	Q96IU4	3.34099	3.63826	4.79389	4.16026	4.20202	3.99984	3.43355	5.06078	2.61165	3.36405	4.05493	3.47248	5.09494	4.79795	3.7784
ABHD16A	O95870	4.6487	4.95308	3.8639	4.07104	4.56027	2.28152	3.70448	2.70495	2.97453	3.46498	3.58229	3.96706	3.816	3.33251	3.63882
ABI1	Q8IZP0	4.07346	3.53358	2.35491	0.941978	2.94537	3.91273	4.49652	3.86209	4.38941	4.35601	4.09326	4.00571	3.6858	4.51132	4.25296
ABI3BP	Q7Z7G0	2.63812	3.51765	2.85546	4.44134	2.80085	4.11843	2.72959	3.11868	4.78164	3.53102	5.60493	4.89283	6.06035	4.62943	4.81798
ABLIM1	O14639	2.0235	1.40378	1.69558	1.92611	2.03634	1.91624	1.28578	2.11131	3.6076	2.33467	0.236211	0.862168	1.25801	2.24967	-0.773701
ABLIM3	O94929	3.56906	1.6751	2.87551	2.59702	2.60587	2.82079	2.74864	2.53059	2.27059	2.46376	3.57423	2.59967	2.97549	2.38429	2.30938
ABR	Q12979	1.17857	2.13427	2.04035	1.48796	1.67152	3.02882	3.03172	2.67184	2.13125	2.42349	2.57939	2.28147	2.25986	2.94775	2.36108
ABRAXAS2	Q15018	2.5519	2.4256	2.59586	2.60546	2.61321	2.6595	2.37107	3.283	2.71777	1.89163	2.27663	1.42497	2.24118	3.00658	2.44249
ACAA1	P09110	6.05669	6.34263	6.40011	4.63123	6.35708	5.31878	5.40502	4.95487	5.08324	4.76322	4.86017	5.64534	5.21302	4.71259	5.34196
ACAA2	P42765	7.1144	7.97878	8.59114	7.48412	7.98592	7.53014	7.45162	6.46976	6.96433	6.98223	6.93141	7.32355	7.04667	7.25554	7.31408
ACACA	Q13085	1.86993	1.87896	4.24306	3.53404	3.42096	1.89935	2.2601	2.09219	2.01711	1.71972	2.32459	2.005	2.17758	1.92968	1.47419
ACACB	O00763	1.07584	2.79751	6.12684	4.14805	4.19825	1.89246	1.63694	0.522645	1.73127	0.256901	0.58915	3.19342	0.790776	0.109425	0.750979
ACAD11	Q709F0	2.40055	2.48873	3.45402	2.23055	2.36052	2.13339	2.43423	1.87763	1.81115	1.83658	1.8465	1.45285	1.85881	0.876674	1.97189
ACAD8	Q9UKU7	3.88653	3.67977	4.05412	3.41091	4.1741	3.44783	2.55155	2.59082	2.26453	2.1178	2.66287	1.7497	2.13631	2.50659	3.03075
ACAD9	Q9H845	5.6979	5.46971	5.72794	5.70674	5.84786	4.77313	4.65088	4.34131	4.85001	4.42323	4.89248	4.91516	5.19796	5.21345	5.07578
ACADM	P11310	5.77329	5.59503	6.52844	5.60309	6.32193	5.73897	5.29799	5.3338	5.07744	4.93924	4.99569	4.69904	5.13357	5.38096	5.31481
ACADS	P16219	4.70553	5.50926	6.70885	5.36538	6.04867	4.35475	3.94654	2.5563	2.90287	3.4131	3.71174	3.54556	4.13408	4.45069	4.04737
ACADSB	P45954	5.46163	5.12974	5.27915	4.61632	5.6552	4.68046	4.04751	4.60333	4.14638	4.24615	3.9743	4.50143	4.31407	4.64986	4.30767
ACADVL	P49748	7.75961	8.44003	9.02725	7.89171	8.33157	6.53786	6.90403	5.95333	7.1166	6.69594	6.68982	7.02637	6.49316	6.6196	6.27943
ACAN	P16112	6.66195	4.00778	6.85129	5.22448	5.69727	2.87173	4.20769	6.34444	4.76597	3.56148	4.27888	5.61224	3.87783	3.91266	5.49466
ACAP2	Q15057	2.14012	2.22544	2.62975	2.68638	2.43398	2.34604	2.79535	2.9998	2.79192	3.07769	1.91037	1.19973	2.29574	2.95329	2.42328
ACAT1	P24752	7.214	7.10515	7.16181	7.05425	7.4669	6.83006	6.57961	5.99039	6.70617	6.75581	6.71353	6.88165	6.8053	6.95749	7.07451
ACAT2	Q9BWD1	2.64974	2.34768	4.85104	3.30453	3.36182	2.19932	2.49096	2.22276	1.61514	2.26561	3.27159	2.57725	3.69778	3.59742	3.23724
ACBD3	Q9H3P7	5.11319	5.40851	4.77907	4.39013	4.22345	5.05442	3.99622	4.87114	5.28296	4.74891	5.09462	5.82285	4.90427	4.37432	4.86164
ACBD5	Q5T8D3	3.35649	2.59705	2.49521	3.98541	3.23414	2.43659	3.3264	2.48888	2.56128	2.28084	2.33605	2.92538	2.03047	2.40457	1.54636
ACE	P12821	2.42783	2.68275	3.23669	5.22502	3.27428	2.53279	3.12109	3.72143	3.88089	3.30385	4.91373	3.06394	5.61722	5.8738	3.79099
ACIN1	Q9UKV3	3.5914	3.90843	4.0951	3.61771	4.46636	4.25543	4.03331	2.64142	4.31119	3.66725	4.27714	4.40704	4.40283	4.52976	4.4631
ACLY	P53396	6.23023	5.11652	7.40826	6.52718	5.42859	6.08055	5.35567	6.72372	6.34152	5.84222	6.89632	6.03279	6.91398	6.33682	5.58604
ACO1	P21399	4.32583	3.47037	5.47679	4.91702	4.32521	3.35504	2.75514	4.50562	4.10083	3.35784	4.56585	4.42315	5.30824	5.59982	4.42698
ACO2	Q99798	7.66388	8.04838	7.80758	7.10594	7.85228	7.66346	7.79926	6.98828	6.86292	7.15579	7.05784	7.21252	6.71402	6.84883	7.19898
ACOT1	Q86TX2	5.97239	7.22596	6.87451	5.63301	6.71154	5.53501	6.22138	4.05824	4.11059	4.47549	5.2205	5.55765	3.70757	4.94481	4.54921
ACOT13	Q9NPJ3	5.64565	6.36447	5.67197	4.96236	6.24908	5.47965	5.54955	4.82911	5.05943	5.06928	4.5671	5.23452	4.62561	4.74978	4.85014
ACOT2	P49753	1.95211	1.3983	2.36732	0.820698	2.53554	0.83921	1.69287	0.00963861	0.795526	0.494948	0.857889	1.17066	0.449127	0.970412	1.14893
ACOT7	O00154	4.83445	5.81772	4.3651	4.44655	4.68954	5.31563	5.81921	5.38517	5.10973	5.62798	5.7452	5.85908	5.63175	6.05059	5.49176
ACOT8	O14734	2.56741	3.4864	2.79837	2.72874	3.92755	2.90934	3.41404	2.06017	1.62458	2.34286	1.72356	3.1672	1.904	2.51463	2.27059
ACOT9	Q9Y305	6.48581	6.80363	5.7447	6.23045	6.78022	6.07725	6.5672	5.27541	5.71079	6.20393	6.36623	6.59843	5.8663	6.03036	6.40159
ACOX1	Q15067	3.85953	4.79673	5.6686	3.61379	4.79101	4.14153	3.72585	3.66938	3.94537	4.08011	3.77401	4.60115	3.70093	2.87772	4.25218
ACOX2	Q99424	3.81558	4.11211	4.20209	3.10191	4.16952	3.77641	3.02638	2.84454	3.58851	3.04828	2.88829	3.18865	2.76138	2.89544	3.40415
ACOX3	O15254	2.37229	2.66611	2.98316	3.46407	3.2625	4.09669	3.30951	2.53843	3.07898	3.84072	3.64652	3.64638	3.20388	3.06149	3.85235
ACP1	P24666	3.67423	4.36705	4.54181	2.33776	3.55861	4.2233	3.68543	4.70457	3.82357	4.1163	3.86607	4.32677	5.19399	4.96252	4.85399
ACP2	P11117	4.02781	5.38294	4.50987	4.81643	4.50861	5.3264	5.42979	5.01865	4.41113	4.15035	4.16398	5.00184	4.24327	4.10073	4.1683
ACSF2	Q96CM8	4.07968	4.41995	7.79535	3.79656	5.16275	3.79747	3.30856	3.10618	2.38484	3.45479	3.22255	3.02602	2.8307	2.91028	3.25069
ACSF3	Q4G176	3.06883	2.98761	2.49743	2.50346	3.6767	2.80455	2.40469	2.94635	2.23084	2.11398	2.97036	2.50701	1.77117	2.72058	2.6933
ACSL1	P33121	5.99346	7.64948	10.2311	8.25296	8.57343	4.07151	4.19994	4.30958	4.0397	4.20373	4.50325	4.26449	4.37651	4.99364	4.66846
ACSL3	O95573	5.10388	5.09409	5.22787	4.15596	5.12466	4.57176	4.81531	3.65151	4.5196	4.3419	3.89147	4.79554	3.33507	3.10285	3.61374
ACSL4	O60488	4.65046	4.44109	6.75071	4.82751	4.95461	2.69868	2.63707	2.88592	4.00991	3.43376	3.84727	3.57006	4.07818	3.58762	3.13133
ACSS2	Q9NR19	2.52294	3.35899	5.53542	3.69074	3.09213	2.32716	2.74551	2.54636	2.46774	2.31674	2.44481	2.50221	3.14879	3.11281	2.58749
ACSS3	Q9H6R3	3.73044	4.78744	4.06922	2.26535	4.46409	3.02474	3.66681	2.93093	3.01036	2.49894	3.30861	3.69733	3.80162	3.46753	3.70041
ACTBL2	Q562R1	6.00271	6.03691	4.0291	5.01555	5.82051	5.98262	6.97564	5.72803	5.67809	5.21758	5.97632	5.96559	5.18575	4.97242	6.0547
ACTL6A	O96019	4.1418	3.38172	3.6215	3.30315	3.64611	4.23461	4.67322	3.98111	3.97519	3.69598	4.49032	4.21644	4.41979	4.20289	4.34376
ACTN1	P12814	9.90524	9.75821	7.6457	8.9874	10.0745	10.2752	10.9133	9.31232	8.96734	9.60827	9.18825	9.79397	8.07688	8.60506	9.92077
ACTN4	O43707	9.47454	8.79607	7.21784	8.53308	9.2962	9.68619	10.0909	9.20788	8.90961	9.23968	9.04114	9.30049	7.94733	8.63105	9.4694
ACTR10	Q9NZ32	2.9073	2.18494	2.46956	2.84353	2.75195	3.7561	2.77646	3.17496	3.17129	2.80427	2.81499	3.21376	2.29688	3.7003	3.28977
ACTR1A	P61163	3.88391	3.97287	3.72983	3.7063	3.73227	5.02486	4.80379	5.01513	4.37837	5.17674	4.73677	5.0144	4.61324	4.67668	4.80746
ACTR1B	P42025	3.29375	3.40287	3.88503	3.37633	3.3443	5.17413	3.57364	5.46836	4.64107	4.82141	3.58419	3.36932	3.47473	4.85053	4.77874
ACTR2	P61160	7.51887	7.07244	6.90137	7.40729	6.87079	8.16151	8.23032	8.30108	8.06812	8.13149	7.94707	7.96097	7.82001	7.98564	8.03218
ACTR3	P61158	7.01126	6.77746	6.53936	7.06194	6.69227	7.77618	7.68256	7.8912	7.69585	7.54116	7.60915	7.32017	7.35207	7.4201	7.57896
ACVR1	Q04771	3.30622	3.41682	2.27169	4.71956	4.02593	2.91461	3.14192	2.55197	2.33245	2.87494	2.4012	2.00042	2.35024	2.15073	2.89755
ACY1	Q03154	1.91936	1.78709	4.41195	3.32971	2.84715	3.33231	2.78371	3.26571	2.7501	2.57117	2.99291	1.20428	3.66157	3.51714	2.78438
ADA	P00813	2.50912	1.4388	3.135	3.17044	2.00739	3.80099	3.65528	3.66367	2.69101	2.64792	3.40833	1.08695	4.6456	3.63768	2.23173
ADAM10	O14672	5.30093	4.62942	4.70502	3.92059	5.91364	3.80158	3.94581	4.28126	3.67225	5.31946	4.87668	5.07968	4.86543	4.11685	5.47061
ADAM17	P78536	3.60524	3.37285	3.65109	4.40859	4.37031	3.3572	3.17747	3.1834	3.58142	3.62475	3.60649	3.10517	2.77358	3.03395	3.1936
ADAMTS1	Q9UHI8	2.68494	2.34797	2.31836	2.93264	2.883	2.0003	2.66304	3.25746	3.4114	2.69582	2.51258	2.24931	1.16783	2.89147	2.29437
ADAMTS2	O95450	3.27744	3.7624	2.73434	2.68913	3.17288	2.13842	1.90163	2.56367	2.31333	1.36133	1.65023	3.25732	2.3243	3.32384	2.82672
ADAMTSL4	Q6UY14	2.31186	2.56322	3.9576	4.10771	3.37438	2.78328	2.99197	3.10066	3.1509	3.19058	2.97073	2.42643	2.58299	2.68511	2.4331
ADAR	P55265	4.43749	4.22265	4.10759	4.04035	4.53769	4.71743	4.17222	4.22718	4.67688	4.98362	4.42585	4.76682	4.42674	4.54598	4.94876
ADARB1	P78563	3.61388	2.57509	1.16625	2.22119	1.88764	2.14926	2.65885	1.11062	1.21153	2.17213	3.07034	1.07712	1.79814	2.60613	2.30823
ADD1	P35611	5.64008	4.1069	4.15087	5.12512	4.7034	6.77442	6.60468	6.83629	6.3113	6.57129	6.51848	5.2291	5.79565	6.30909	5.99676
ADD3	Q9UEY8	7.68075	6.71578	6.50798	7.1995	6.89616	8.86218	8.54031	9.00947	8.38762	8.60548	8.73419	7.45885	8.08946	8.59863	8.12061
ADGRE5	P48960	3.3885	4.59593	3.22507	2.25927	3.48324	4.03481	4.35888	1.83871	3.44665	3.339	4.4887	6.0699	3.37873	2.84953	4.48176
ADGRL2	O95490	3.29541	2.75589	1.92096	2.79711	2.11315	1.84893	1.97884	2.37826	2.21383	3.56651	2.93884	1.17024	1.16418	2.0696	2.32707
ADH1B	P00325	2.61282	3.94886	7.48924	5.81321	5.11823	1.37165	0.038904	0.554782	0.802424	0.415515	7.54361	2.08237	6.57478	8.25868	3.9328
ADH5	P11766	5.58364	5.34953	6.46171	7.21703	5.62346	6.3708	5.38726	7.24476	6.35184	5.57426	6.06681	5.42757	7.06593	7.76811	6.23776
ADI1	Q9BV57	1.70694	2.1156	3.64141	2.59414	2.43982	2.05433	2.28266	2.35164	1.79438	1.23786	2.20413	1.50247	2.67122	2.14602	1.59452
ADIPOQ	Q15848	0.843503	5.68173	8.80173	5.54487	6.27245	2.40615	0.595293	1.22373	0.950644	0.663367	0.869272	-0.170962	2.65401	0.572669	0.548919
ADK	P55263	5.50666	5.47495	5.42911	5.75092	4.84185	5.7296	4.5377	6.22992	4.84924	4.82964	6.18843	6.20994	7.31766	6.20552	6.21459
ADO	Q96SZ5	1.18129	1.58954	1.82436	1.27069	1.85465	1.64139	2.69949	1.99681	1.74346	1.91242	2.0433	2.48016	2.01425	2.47462	2.24897
ADPGK	Q9BRR6	4.08514	4.25317	4.89186	5.07585	4.64874	3.32116	2.99627	3.41749	4.09446	4.23159	3.65018	3.97883	4.43587	3.88871	3.75802
ADPRS	Q9NX46	2.24709	2.72791	2.29411	2.84199	1.76091	3.58046	3.35676	3.41239	2.97734	2.53561	2.99232	3.78773	3.46438	3.12227	2.99012
ADRM1	Q16186	4.08209	3.42208	3.65422	2.95681	3.65223	4.3649	4.16269	5.28435	4.58792	4.70514	4.08131	4.07256	4.19285	4.44325	4.10263
ADSL	P30566	3.33368	2.87263	3.42631	2.59656	2.89465	3.90523	2.18319	4.61714	3.70716	3.90232	3.4615	3.73706	4.49581	4.07629	3.94019
ADSS2	P30520	2.09104	2.50269	2.21403	2.23747	2.14139	3.51004	3.5738	3.04756	3.07081	3.22643	3.84316	3.2871	4.12805	4.00915	3.07923
AEBP1	Q8IUX7	1.61553	0.856746	0.763588	2.04564	1.62955	-0.12819	1.31252	1.59701	1.81448	0.834751	4.76661	3.30728	5.88343	5.05162	4.69037
AFAP1	Q8N556	2.01077	1.97125	1.90383	2.09049	2.14638	4.29478	3.55972	3.32225	3.57319	4.2192	1.90178	2.53391	2.44177	2.66427	3.29332
AFG3L2	Q9Y4W6	5.95783	5.85652	5.9188	6.18097	6.34786	4.20462	5.15683	3.90553	4.57711	4.59737	4.85753	5.57589	4.85017	4.82858	5.11375
AFP	P02771	5.50527	3.00203	4.18641	9.94397	7.31682	4.129	4.09327	4.06392	5.02544	3.95641	3.94248	2.41211	3.81272	4.08435	3.25457
AGA	P20933	3.92826	5.35057	3.85712	3.27717	3.68105	6.20912	6.62059	5.99656	5.99002	5.03522	4.71021	5.26876	4.35066	4.50499	5.29345
AGFG1	P52594	4.11862	3.2221	2.44434	3.31803	3.04311	3.63312	3.87741	3.88909	3.78725	3.67169	2.82405	2.62911	2.62673	3.10406	2.7571
AGK	Q53H12	5.97261	5.21438	5.70252	6.05853	6.34398	4.1167	5.18549	4.04385	4.60578	4.99581	4.65686	4.79825	4.97907	4.86409	5.02267
AGL	P35573	3.27616	3.51893	2.76672	2.89031	3.12588	4.53282	4.21344	4.1243	3.72223	3.78713	3.40352	3.44418	3.5493	3.96347	3.79125
AGO2	Q9UKV8	4.35098	5.23061	3.7473	4.73278	3.83701	4.98099	4.95802	4.52067	4.01067	4.05823	3.98094	4.50156	4.94719	5.33623	4.62772
AGPAT1	Q99943	5.44169	5.7088	5.20012	5.52481	5.27127	4.56689	4.8604	3.98783	3.82198	4.41269	4.92246	5.36125	4.05923	4.23298	5.38187
AGPAT2	O15120	3.6928	4.76321	6.85969	5.03278	5.33692	2.8596	3.72465	2.77374	3.48132	3.87384	3.50914	3.71289	3.13008	3.16519	3.34587
AGPAT3	Q9NRZ7	2.79379	2.89435	2.8574	3.13402	2.98625	1.78677	2.41024	1.94233	2.58938	2.29993	2.55749	2.32877	1.31685	2.29829	2.07592
AGPAT4	Q9NRZ5	3.11335	3.01459	2.88169	2.67195	2.55526	2.22429	2.39918	2.26456	1.29433	1.92216	2.40419	1.7699	3.05634	2.35077	2.15906
AGPAT5	Q9NUQ2	4.13748	4.11288	3.66496	4.12305	4.28983	1.94489	2.59825	2.64851	3.3612	2.18253	0.900867	2.25154	1.30591	0.635499	2.18582
AGPS	O00116	5.45229	5.72438	5.74389	5.1705	6.27762	4.45926	4.14114	4.25958	4.81105	4.72362	4.79096	5.35092	4.81184	4.57556	5.31624
AGTRAP	Q6RW13	4.69831	4.67382	4.64263	5.30476	4.47167	4.17658	4.12086	4.60383	4.07681	4.46481	4.88704	4.31656	4.46794	4.47576	3.78595
AHCTF1	Q8WYP5	2.21496	2.178	2.04621	2.00482	2.28208	1.57782	1.93777	2.07375	2.24549	1.70417	1.82417	1.14768	1.39211	1.64589	2.09474
AHCY	P23526	6.50508	6.29814	6.4208	6.35893	6.04116	6.77635	6.27487	6.62907	6.13068	6.30499	6.49024	6.68744	6.87701	6.50828	6.35308
AHCYL1	O43865	4.53735	3.88697	4.58375	4.62087	3.9006	5.20558	5.09379	6.6641	5.08543	5.03862	4.83486	3.91417	4.83749	5.93716	5.18701
AHNAK	Q09666	11.532	10.3465	10.8197	11.7736	11.0791	11.3703	11.4177	11.6557	11.7637	11.6872	11.6668	10.7263	10.5402	11.4715	11.3509
AHNAK2	Q8IVF2	5.13019	2.80597	4.1458	6.26255	4.51632	5.81456	5.94171	7.95646	7.57165	6.55796	5.9261	4.35391	5.1154	6.50672	4.77752
AHSA1	O95433	4.0553	3.33215	4.24126	3.98541	3.73928	4.87314	4.05287	5.25411	4.29988	4.58064	4.66238	3.9808	4.99457	4.8404	3.85013
AHSG	P02765	2.13306	1.29758	1.3848	7.57117	4.61614	1.0727	0.907093	2.21299	0.841857	2.29765	1.02372	0.661951	0.476042	0.746953	-0.112315
AIDA	Q96BJ3	5.67116	3.29245	3.06577	4.30381	5.03127	5.2827	5.59098	4.78864	5.4896	5.33064	4.94445	3.15791	4.3034	5.71053	5.3571
AIFM1	O95831	6.56399	6.6236	7.11055	6.35164	6.72571	5.52677	5.94044	5.30788	5.65622	5.41412	5.19842	5.7795	5.52965	5.31719	5.43326
AIFM2	Q9BRQ8	3.04569	3.09476	5.96583	2.85644	4.26429	2.61364	3.35044	2.84967	2.46446	2.88075	2.94779	3.02315	2.68176	3.06232	3.45307
AIMP1	Q12904	4.54343	5.26311	4.56589	4.13542	4.22569	5.2262	5.1417	5.71899	5.20031	5.13936	4.9691	5.2883	4.90634	5.02558	4.6729
AIMP2	Q13155	2.31403	3.49373	2.95871	2.48471	2.20878	2.99468	2.37164	3.71846	3.27524	3.18016	3.39852	3.20479	2.84504	3.00464	3.37415
AIP	O00170	3.77899	3.00753	3.81356	3.97844	2.09099	4.94808	4.89759	5.29566	4.41538	4.69706	4.4739	3.45409	4.63656	5.07615	4.49212
AK1	P00568	4.92099	5.13155	5.59968	5.53456	4.78586	5.81934	5.79935	6.65143	4.73604	5.47671	5.39874	5.24989	6.38635	5.40887	5.65198
AK2	P54819	7.55699	7.51261	7.01944	7.25316	7.50352	7.8205	7.71298	7.02038	7.07631	7.06413	6.91673	6.74793	6.95298	6.88148	6.75551
AK3	Q9UIJ7	7.29065	7.2175	7.0166	7.75725	7.8994	6.16135	6.41334	6.67379	6.95222	6.65816	5.14972	5.38911	5.64715	6.60637	6.27629
AK4	P27144	7.49983	7.43309	8.1579	7.57867	8.19041	7.51864	7.39411	6.48239	6.5631	6.92946	5.96191	6.21541	5.83994	5.82288	6.39631
AKAP12	Q02952	5.72587	4.34224	4.46794	4.74548	5.65126	7.05947	6.36751	8.40088	7.97485	8.00919	5.00254	3.36792	3.72511	5.11389	5.5767
AKAP2	Q9Y2D5	6.7749	5.76404	4.53982	4.96159	6.24589	6.68571	7.57856	6.21353	6.54801	6.68187	6.50225	5.39852	5.05199	6.53307	6.13454
AKR1A1	P14550	4.20381	4.21249	5.06071	5.16952	3.7634	5.21737	4.57764	5.8664	4.40191	4.20344	5.63294	5.09324	6.47696	5.97192	5.66111
AKR1B1	P15121	4.05937	4.48301	5.15707	5.79349	4.03084	5.40552	4.79009	5.8938	4.59105	4.71823	5.76174	4.97126	6.25549	6.81389	5.12305
AKR1C2	P52895	4.23119	3.28904	5.90009	4.27064	4.08673	2.07352	1.99828	2.10823	2.14377	2.44398	2.01919	0.661896	3.60786	1.92203	2.45714
AKR1C3	P42330	3.72993	3.59978	6.26241	5.97774	4.8223	4.44903	3.23818	3.36197	3.8344	2.55794	4.29763	2.33101	5.9591	5.71508	3.22129
AKR1D1	P51857	6.51154	6.26596	8.27758	8.7162	7.0014	5.90961	4.83552	4.99806	4.63393	4.8934	4.91614	1.81512	7.54102	7.07483	4.78969
AKR1E2	Q96JD6	4.11392	3.79123	4.80114	4.60871	4.03545	4.22929	4.32483	4.57068	3.78049	3.06461	4.97609	4.55071	5.4571	5.08701	4.59368
AKR7A2	O43488	5.56678	5.45013	5.39854	4.98392	5.4968	5.71486	5.70543	5.9367	5.14577	5.2647	5.31347	5.36225	6.24849	6.07848	5.652
AKT1	P31749	1.09623	3.54347	1.35302	0.979277	0.644376	2.4812	0.166591	3.50984	-0.156438	0.694361	2.21042	2.98152	2.05568	2.34813	3.27561
AKT1S1	Q96B36	1.69576	1.71491	1.60565	2.69064	0.929532	3.04778	2.50887	3.82776	2.5312	2.97908	2.15875	0.92338	2.22909	2.53541	2.0424
ALAD	P13716	3.6991	2.4191	3.47169	3.59312	2.98465	4.77857	2.20156	4.649	3.16197	3.60647	4.09028	2.73762	4.68823	4.40463	3.62098
ALB	P02768	10.6647	8.91776	9.38689	15.4971	12.6753	10.1895	10.1533	10.0688	10.567	8.80332	8.10874	8.51231	7.81688	7.84557	8.58662
ALCAM	Q13740	8.46981	8.00702	7.16612	6.66695	8.10952	6.68021	6.7709	5.75396	6.78158	7.26096	7.9218	7.52812	6.77052	6.05021	7.44734
ALDH16A1	Q8IZ83	3.49878	2.09685	2.94606	3.16298	2.8041	3.84361	3.28818	3.77525	3.24482	3.67137	3.54164	3.65315	3.94356	3.94352	3.68175
ALDH18A1	P54886	7.01501	7.84066	7.08753	6.87764	7.16363	6.6521	6.13906	6.33983	6.86967	6.74936	7.12476	7.16765	7.11574	6.51871	7.02773
ALDH1A2	O94788	4.7002	4.27398	4.15819	4.38567	5.69449	6.06976	4.34512	3.79698	3.57633	4.41599	4.0285	4.20324	4.31218	4.07196	5.27747
ALDH1A3	P47895	3.33003	3.0873	4.07828	6.94531	3.26389	4.621	3.69888	2.49937	3.92009	5.56746	2.28687	3.47431	1.89989	5.02375	3.33849
ALDH1B1	P30837	6.13543	6.24245	5.86968	5.14039	5.88273	6.81071	5.42835	4.5025	4.48916	4.65394	5.24829	5.40093	4.51246	4.74758	5.09052
ALDH1L1	O75891	4.08954	4.19091	5.33853	3.81385	4.39613	3.15414	3.44236	3.12254	2.78771	2.90025	3.21115	4.14031	4.01211	3.30384	3.69866
ALDH1L2	Q3SY69	9.14083	9.40544	9.0048	8.80209	9.21974	8.32867	8.72412	8.43257	8.20316	8.01325	8.03949	9.00936	8.47639	8.07798	8.51446
ALDH2	P05091	8.26444	7.73925	8.35817	7.24766	8.42068	6.40511	5.76326	6.01216	6.7862	6.44318	5.37039	5.09173	5.24193	6.14528	5.68375
ALDH3A2	P51648	5.90149	6.8044	6.86642	7.74351	7.28335	3.84869	5.87315	3.58116	6.25145	5.27341	4.41355	5.20377	4.41972	5.54548	4.94706
ALDH3B1	P43353	3.09016	3.88106	2.49386	3.05286	2.72293	3.47774	4.82715	3.00197	2.83089	3.34213	1.72798	3.90616	0.982581	2.38759	2.92575
ALDH4A1	P30038	7.13116	8.12043	6.33862	5.24076	7.75411	6.19829	6.35485	4.9039	4.45097	5.14308	5.66019	6.43983	4.59582	5.09283	6.42166
ALDH5A1	P51649	2.60961	3.83814	3.22355	3.22577	3.46782	2.61978	2.2232	1.6085	1.08399	2.79373	1.46942	2.39276	2.2858	2.14929	2.10434
ALDH6A1	Q02252	7.3373	7.39639	6.75202	6.8959	7.16572	5.53422	5.76304	5.18315	5.46246	5.25088	5.33198	5.87563	5.63761	6.28281	5.74121
ALDH7A1	P49419	8.40958	7.41644	7.97088	8.69223	7.98625	7.36551	6.79959	8.14303	8.69885	7.11282	7.09052	6.5079	7.63601	8.07602	7.32664
ALDH9A1	P49189	6.21928	5.8423	7.27927	6.31855	6.21645	6.55246	5.82523	6.54059	6.11081	5.60729	5.92288	5.55595	6.23603	6.34322	5.89439
ALDOA	P04075	8.36942	8.09007	9.46394	9.1278	7.94212	10.5569	9.91447	10.4912	9.71924	9.81454	8.92038	8.18499	8.90982	9.05353	8.74539
ALDOC	P09972	5.11533	5.09558	6.07361	5.55473	5.20872	7.45059	6.79963	6.81616	5.83704	6.28061	5.65347	5.177	5.44371	5.7546	5.23422
ALG1	Q9BT22	3.85366	4.09469	4.17997	4.26873	4.08901	2.79902	3.2824	3.23219	3.85036	3.37786	3.34023	4.03569	3.94013	3.33833	2.58694
ALG11	Q2TAA5	3.9	3.88436	4.24596	4.25056	4.47313	3.44339	2.7551	3.07223	3.39484	3.58447	3.71764	3.89199	3.36028	2.94897	2.56059
ALG12	Q9BV10	3.92927	4.15988	4.10444	3.81472	3.36984	2.76373	3.40115	2.98733	3.18582	2.69124	3.36573	3.12809	3.26192	3.33713	2.81112
ALG2	Q9H553	4.92971	5.03157	5.31612	4.69189	5.22732	4.00806	3.65284	3.88643	4.54287	4.1559	4.02165	4.11404	4.29417	3.81932	4.10367
ALG3	Q92685	3.74651	3.96322	2.94735	3.91925	3.8214	2.96744	2.35193	1.88343	2.27833	1.97032	3.27438	2.94901	2.50575	2.46727	2.37748
ALG5	Q9Y673	6.46437	5.9988	6.34169	6.27401	6.89023	5.43969	5.31712	4.749	5.60544	4.86409	5.80831	5.32001	5.16078	5.23079	5.21465
ALG6	Q9Y672	3.72883	3.26891	3.47854	4.51962	3.94666	2.48411	2.51351	2.76757	2.9951	2.70602	3.42837	3.4165	3.34231	3.11592	3.29615
ALG8	Q9BVK2	3.17982	3.9421	4.3881	4.16009	4.05385	4.04303	0.934427	3.0651	3.88049	3.31394	3.91633	3.98442	3.88106	3.71322	2.7723
ALG9	Q9H6U8	3.09691	2.91887	2.91922	3.05429	3.50151	3.29733	2.79626	3.01081	2.1872	2.98475	2.85377	3.47967	3.14257	2.02144	3.05208
ALKBH5	Q6P6C2	1.72103	1.57398	1.78745	2.15101	1.54548	1.62855	1.97991	1.91406	1.37354	1.90665	1.44347	1.49241	1.48285	0.762797	2.01085
ALMS1	Q8TCU4	2.40667	2.7178	2.04162	3.01506	3.24295	1.83378	2.50534	2.44219	3.63942	2.7146	2.41977	3.5636	2.4893	2.83261	3.59906
ALPL	P05186	6.48978	6.37615	4.38117	6.595	8.83658	3.45721	3.80766	4.38712	1.91515	3.79633	8.09621	7.22107	7.9013	5.37436	7.59878
ALYREF	Q86V81	5.27869	4.30264	4.85202	5.15325	4.91558	5.88747	5.58823	5.03046	5.71918	5.88859	5.45629	5.1706	4.80737	5.48589	5.43886
AMACR	Q9UHK6	2.19112	2.59767	2.482	3.05745	3.21452	2.50022	2.06628	2.29932	2.6929	2.69037	1.78399	2.42506	2.43072	1.40561	2.15905
AMFR	Q9UKV5	2.62319	2.5344	2.71146	2.83814	3.18545	1.95373	2.06079	2.30919	1.95656	2.05889	1.57705	1.76919	1.3883	2.034	1.66292
AMPD2	Q01433	3.27	3.36401	3.71469	3.0784	2.36336	4.71578	3.92296	4.53389	3.75195	4.0807	3.62663	2.81557	3.98308	3.74445	3.29382
ANAPC1	Q9H1A4	1.21078	4.49392	4.44822	4.87953	4.55314	4.48441	4.66648	4.50021	1.43725	4.38871	4.38802	1.6115	0.855435	0.85533	0.783674
ANAPC7	Q9UJX3	2.26251	2.07287	2.50009	2.56141	2.22706	1.07074	2.1363	1.73339	1.56909	0.944596	1.94278	2.08266	2.18273	2.30127	2.26185
ANGPTL2	Q9UKU9	2.76359	4.35186	3.75255	4.33486	3.72298	2.2399	1.73306	2.63228	2.25213	2.33765	2.08869	2.09999	1.85237	2.92593	2.73912
ANKFY1	Q9P2R3	3.36672	2.92797	3.04121	3.38747	2.58559	3.24476	2.48109	3.83183	3.99081	3.7802	3.43043	3.18354	3.87067	4.32904	3.60162
ANKH	Q9HCJ1	2.76782	2.42432	3.17825	2.51021	2.59609	2.96393	1.72149	2.69124	3.0304	3.13489	3.68797	3.03888	4.26636	1.64496	2.19335
ANKRD12	Q6UB98	6.06561	5.9655	6.68752	6.35514	6.32592	5.91519	6.27195	6.42619	6.36005	5.98246	5.9952	4.95663	6.33255	6.13342	6.12551
ANKRD13A	Q8IZ07	2.03597	1.85415	2.05781	2.9095	2.16611	1.80943	1.97093	2.69617	3.23315	2.22619	2.14692	1.16941	1.64822	2.13457	1.54529
ANKRD24	Q8TF21	3.72372	3.54259	2.28935	3.10144	3.43123	3.75125	3.20015	3.48132	3.22879	3.69954	2.85447	2.83716	3.21336	3.81873	3.36971
ANO10	Q9NW15	5.89306	6.51078	5.81357	5.23173	6.20386	4.59986	5.30986	4.28808	4.3166	4.95018	5.19867	5.42105	4.5189	4.30675	5.47301
ANO6	Q4KMQ2	4.68417	4.09059	4.55833	5.09966	4.82941	4.15158	4.12008	3.28567	3.77561	3.99914	3.79926	3.04692	3.03698	3.87884	3.51956
ANP32A	P39687	4.52782	6.64741	5.53757	5.15462	3.45896	6.92727	6.14486	6.48511	5.78228	6.19578	5.97908	6.9466	6.45436	5.76921	5.47695
ANP32B	Q92688	3.7665	5.8907	5.27825	4.98043	2.77971	6.72389	5.41654	6.18768	5.64757	5.97213	6.13698	6.90999	6.1404	6.38432	5.89372
ANP32E	Q9BTT0	2.65298	2.57402	1.86213	3.3019	2.29527	3.94011	2.73418	2.71682	3.35916	2.94185	4.19737	4.53341	4.8388	4.13593	3.51352
ANPEP	P15144	9.72119	10.6738	10.2993	10.6794	10.0093	8.99279	9.40227	9.43356	9.9251	9.01449	9.93491	9.65401	10.25	10.0232	9.52232
ANTXR1	Q9H6X2	3.52931	2.66586	2.67912	3.44945	4.15939	3.95287	3.3215	3.56276	3.10621	3.45075	2.98928	3.17653	2.79878	3.46419	2.90544
ANTXR2	P58335	3.64251	2.93161	2.62043	3.43935	3.17694	1.8323	2.4022	3.71457	3.09238	3.53554	2.30575	2.36037	2.92403	2.56551	2.34462
ANXA1	P04083	6.83414	10.328	10.0169	8.32454	6.94615	8.8823	8.75933	9.10892	8.41814	8.29962	8.82212	10.3656	9.86589	9.22506	8.30313
ANXA11	P50995	4.55928	7.32265	7.01906	4.90329	4.10812	6.55569	6.19878	6.77681	6.04484	6.15016	6.08479	7.69985	6.96032	6.77363	5.96111
ANXA2	P07355	11.6261	12.5071	12.5025	12.6154	11.5706	12.1046	12.3281	11.9471	12.4127	12.0046	12.5195	12.5773	12.3046	12.1186	11.9756
ANXA4	P09525	4.55693	7.91192	7.96548	6.63147	5.52125	5.80218	5.41333	6.96688	5.23497	5.61378	6.71555	8.20544	8.14191	6.86351	6.2721
ANXA5	P08758	9.28286	12.4584	12.0182	9.96949	8.85792	10.4253	9.56048	10.8236	9.71535	9.75239	10.6562	12.0322	11.9369	10.9069	10.2151
ANXA6	P08133	7.26845	10.4513	10.5516	8.4263	8.00936	8.07563	7.81662	8.39818	7.08139	7.63367	8.38471	10.2269	9.50166	8.45433	8.62053
ANXA7	P20073	4.64873	7.02281	7.3024	4.95239	4.46413	5.58486	5.23582	6.34248	5.31565	5.24983	5.89501	7.12421	6.81108	5.86447	5.39145
AOC3	Q16853	4.63987	6.9265	9.9454	7.23902	8.78567	1.30638	2.19629	-0.436878	-0.0241332	0.0634384	3.53094	2.85155	2.71545	1.10745	3.87715
AOX1	Q06278	5.90142	3.35536	4.06414	6.35431	4.98148	1.91262	3.79156	3.21438	2.58591	3.36284	5.45646	3.43648	4.79098	6.79265	4.5583
AP1B1	Q10567	4.8459	4.60249	4.77866	4.80924	4.55095	4.86161	4.27223	5.29265	5.2895	4.94451	4.57625	5.12067	4.7873	5.12815	5.21965
AP1G1	O43747	4.45635	4.51009	4.31655	4.69836	4.23094	4.25464	3.38398	4.65684	4.84692	4.9186	4.61917	4.82327	4.87818	4.71558	4.58516
AP1M1	Q9BXS5	3.90003	3.91601	4.49134	4.83339	4.34096	4.0485	4.15552	4.88074	4.29662	4.52811	4.51759	5.10749	4.59939	4.94304	4.42302
AP1S1	P61966	2.64988	3.94808	2.6603	2.84174	3.08258	4.19238	3.29066	3.94301	3.89803	3.76959	3.44954	3.97857	3.48988	3.98359	3.81298
AP1S2	P56377	2.04894	2.4366	1.73149	2.93387	2.02499	2.367	1.62305	2.61082	2.13489	2.38758	3.23305	2.32806	2.59645	3.68042	1.10759
AP2A1	O95782	7.70477	7.24317	6.7562	7.20542	7.30373	7.21392	7.44878	7.28285	7.45858	7.35479	7.15437	7.02512	6.69623	6.98494	7.33672
AP2A2	O94973	6.18243	5.46088	5.07577	5.86009	5.88825	5.93594	6.01833	6.03139	6.2998	6.12992	5.76515	5.71738	5.60283	5.79852	5.85717
AP2B1	P63010	7.97279	7.24228	6.70818	7.27381	7.44871	7.59055	7.69575	7.68697	7.65088	7.65838	7.35519	7.18359	7.02402	7.21837	7.48957
AP2M1	Q96CW1	7.62295	6.98935	6.73373	6.93822	7.20637	7.27175	7.69168	7.35864	7.33398	7.37767	7.02027	6.8772	6.6951	6.95228	7.21762
AP2S1	P53680	7.36603	7.05567	6.61868	7.24176	7.09347	7.42813	7.80579	7.63784	7.32992	7.3685	7.27648	6.90087	6.62701	6.93653	7.20448
AP3B1	O00203	4.02552	4.57122	4.25552	3.93949	3.85953	4.75974	3.49097	4.87712	4.31424	3.39482	4.75093	4.81198	4.53644	4.90813	4.75527
AP3B2	Q13367	9.67419	9.37928	8.86023	11.0291	10.1622	11.9816	11.018	10.0513	8.58649	8.9724	9.07444	9.164	7.87172	8.07696	8.77398
AP3D1	O14617	3.82769	4.55479	3.82226	3.95946	3.55292	4.01364	3.53734	4.50862	3.98633	4.16317	4.02022	4.5625	4.48174	4.55956	4.21344
AP3M1	Q9Y2T2	3.60661	3.78243	3.93923	3.1191	2.76905	3.42101	3.33765	4.26758	4.36389	3.83715	4.02633	3.129	4.34328	4.29031	3.68159
AP3S1	Q92572	3.73682	3.65312	3.67089	3.74069	2.53626	4.27444	4.39374	4.97426	4.2401	4.42964	3.99916	3.95233	4.37628	3.55655	3.74319
APBB1IP	Q7Z5R6	2.02954	2.16525	2.70635	2.59306	2.35246	2.28862	2.33664	4.7555	2.89065	3.0594	2.20683	1.60298	3.64551	3.02318	2.91482
APEH	P13798	3.75023	2.98587	4.1922	4.07841	3.22847	4.53685	3.53657	4.66589	3.85686	4.19107	4.51636	3.84169	4.94207	4.99748	4.4445
APEX1	P27695	4.08538	5.77192	5.24071	4.39344	3.68067	5.82911	5.39003	5.64531	5.09368	5.00309	5.85576	6.30641	6.5157	5.72679	5.25762
API5	Q9BZZ5	4.30121	4.39709	3.64657	3.05404	3.43059	4.695	4.41828	4.30465	4.53167	4.35033	4.73438	4.9929	4.97832	4.70896	4.74716
APIP	Q96GX9	1.3819	2.79858	0.555115	0.76134	1.09752	1.80193	1.46639	1.67683	0.104828	1.09235	0.760477	2.21723	1.95896	1.74441	1.5883
APLP2	Q06481	2.83734	2.81615	2.98096	3.5605	2.57992	0.858492	2.26859	2.91587	2.7715	2.70762	3.16864	2.41919	2.3945	2.30401	2.4953
APMAP	Q9HDC9	8.18628	8.41503	9.28411	8.39947	9.16542	6.92813	7.03343	6.57486	7.67724	7.45994	7.35381	7.59053	6.94711	6.90169	7.56921
APOA1	P02647	5.28659	4.38982	4.44164	7.21254	4.83302	3.17211	1.90548	3.30443	1.76893	3.22942	3.59748	4.21766	3.36869	3.26091	3.03085
APOB	P04114	2.58971	4.19706	4.8055	6.16689	4.69334	2.81577	3.20793	2.99773	2.75935	1.7069	2.98212	3.10111	1.99483	1.94841	1.70457
APOE	P02649	6.85115	6.73151	6.94896	6.89996	7.00787	4.91493	6.15811	4.09644	5.55092	5.49485	5.23087	6.77586	4.64841	4.77741	5.46401
APOH	P02749	3.3942	1.49933	2.45971	7.40115	5.54712	0.764766	1.05654	1.16117	3.29762	0.839741	1.90878	1.14014	0.370013	0.897061	0.0883517
APOL2	Q9BQE5	5.55157	7.66789	5.32151	6.04882	7.05011	4.17406	3.88835	4.01992	4.7042	4.09672	3.50567	5.01117	4.35019	4.45016	4.31495
APOM	O95445	5.58306	4.86569	3.70088	6.59645	5.15133	2.54576	3.90181	2.93863	4.12479	4.31456	2.10126	5.61499	2.31529	3.11845	3.74551
APOO	Q9BUR5	4.97929	5.28836	5.10894	5.08566	4.95873	4.28168	5.36882	3.89311	4.62076	4.12564	3.9932	4.62709	3.91349	3.94633	4.76742
APOOL	Q6UXV4	7.05738	6.34268	5.97588	7.05715	6.77812	5.67881	6.11064	4.79461	6.29913	6.00983	5.57065	5.26336	5.15496	5.56946	5.74362
APPL1	Q9UKG1	3.12148	2.55572	3.13028	3.17973	2.93158	3.81717	3.5317	4.74796	3.52434	3.54007	3.59627	2.63087	3.85579	4.44827	3.38528
APPL2	Q8NEU8	3.82722	3.89255	3.34968	4.07784	3.38932	3.79496	4.07734	5.19958	4.83341	4.65541	5.29404	5.49771	5.65081	6.10944	5.02191
APRT	P07741	5.05324	5.00053	6.00165	5.81758	5.17422	5.75043	5.65752	6.09885	4.91336	5.41524	5.96632	5.49304	6.4768	6.35443	5.68722
AQR	O60306	2.27604	2.28925	1.5388	2.5813	2.00475	2.56269	2.93436	1.88274	1.93426	2.50658	2.37885	2.58951	2.38212	2.35681	3.03311
ARAF	P10398	1.77283	1.87772	1.53266	2.16363	1.19683	1.68528	1.63885	1.49082	1.4354	2.08473	2.18114	1.0957	1.29592	0.905228	1.87669
ARCN1	P48444	5.79032	5.71465	5.84442	5.27558	4.78603	6.11597	5.70894	6.79957	6.32206	6.2143	6.43308	6.34886	6.49486	6.47126	6.27276
ARF4	P18085	7.3232	7.64635	7.60371	7.58325	6.97272	7.2112	7.44037	8.0785	7.68516	7.41635	8.08022	8.31178	8.07587	7.69464	8.01259
ARF5	P84085	4.06469	4.03885	4.61078	3.26735	3.51611	4.47437	3.92894	4.67806	4.13488	4.33609	4.77756	5.19553	5.04906	4.88318	5.28517
ARF6	P62330	5.31994	5.90343	5.27457	5.56912	5.13551	6.44717	7.46904	6.75432	6.33227	6.04515	5.68384	5.64262	5.59254	5.71807	5.53358
ARFGAP1	Q8N6T3	2.21822	2.58942	2.50194	2.4691	3.01085	4.00397	2.74007	2.54732	3.10587	3.58607	3.01188	3.18958	3.02551	2.02233	2.51889
ARFGAP2	Q8N6H7	1.89273	2.45715	1.93035	1.6665	1.81054	2.15205	2.89849	2.30478	1.66313	2.27889	2.10238	1.99656	1.21685	1.4509	1.31051
ARFGAP3	Q9NP61	2.07944	2.34379	2.31682	2.62693	2.83506	2.74399	2.66608	3.86665	2.86973	2.3524	2.41572	2.33867	3.08132	1.693	2.49528
ARFIP1	P53367	3.11286	3.36691	2.54726	2.83054	2.40688	3.46636	4.10282	4.15371	3.85789	3.69341	3.91832	3.42336	3.05435	3.7466	3.05513
ARGLU1	Q9NWB6	3.02384	3.38648	3.3473	3.28761	3.27649	3.52763	3.10942	2.45895	3.26597	2.72692	2.72322	4.13921	3.00248	3.29057	3.82233
ARHGAP1	Q07960	5.43406	5.8102	6.30115	6.35614	5.72689	5.96155	5.59237	6.48349	6.0332	6.11785	6.68452	5.81915	7.12233	6.95792	6.60064
ARHGAP10	A1A4S6	2.01845	2.06524	2.472	3.16212	2.33652	1.81205	2.1363	1.37011	1.31846	1.4593	2.27981	2.52068	2.2154	2.14752	2.62101
ARHGAP17	Q68EM7	4.07402	2.78983	3.16389	3.92918	3.05251	5.44466	4.50787	5.29252	3.96484	4.65718	3.76787	3.81425	3.77822	4.19991	4.27958
ARHGAP35	Q9NRY4	2.83723	2.3632	2.21293	3.11168	2.56198	3.04916	2.21981	4.39722	2.3945	2.60208	2.87873	2.572	2.7845	3.05443	3.14402
ARHGDIA	P52565	5.80222	5.42899	6.47561	6.17535	5.70595	7.43644	7.31095	7.77476	6.3572	6.643	7.26112	6.67706	7.30872	7.30662	6.99334
ARHGEF1	Q92888	3.11649	1.66456	2.2438	3.5787	3.25889	3.1581	3.31053	3.53759	3.08608	3.38603	3.45088	3.81337	3.06281	3.65439	2.96686
ARHGEF10	O15013	2.46741	2.10147	2.43662	2.52771	2.22426	1.97398	2.83116	3.72561	2.70861	3.20361	3.13236	2.65527	3.3454	3.47718	3.21372
ARHGEF12	Q9NZN5	2.99624	2.12168	1.17838	2.33908	2.3904	2.50802	2.02103	2.07141	2.8619	2.74209	2.60029	2.07723	1.97089	1.91053	2.27739
ARHGEF17	Q96PE2	2.85172	2.51091	3.38999	3.20318	2.9176	3.46699	4.07078	3.74152	3.09509	3.41275	2.027	3.36402	1.96604	2.89511	3.25744
ARHGEF2	Q92974	3.44551	2.89301	3.20237	3.59955	3.38572	4.88358	5.7422	5.42241	4.71978	5.25898	3.55249	3.48021	2.58236	3.09896	3.19955
ARHGEF40	Q8TER5	1.61144	1.0281	1.7191	1.96968	1.71611	0.824012	1.61144	1.08089	0.606869	0.740703	1.98659	0.733278	0.236286	1.25855	0.215515
ARHGEF6	Q15052	1.31805	1.81909	1.83466	2.08512	1.47359	1.6121	1.70888	1.45058	1.70902	1.36186	0.856111	1.39389	1.07318	1.32141	1.69864
ARHGEF7	Q14155	1.87189	2.3701	2.41523	2.15213	2.06675	2.00504	2.68317	2.86959	2.47606	2.06672	1.58839	1.76066	2.44114	3.21521	2.8655
ARIH1	Q9Y4X5	2.37757	1.18864	1.66996	2.16297	2.11431	3.18595	2.42543	3.03808	2.48768	2.80757	2.97859	2.93789	2.63014	3.23115	2.87507
ARL1	P40616	5.58221	5.35968	5.2444	5.86808	5.70208	4.64928	4.76168	4.59283	5.70141	5.51396	5.2637	5.67073	5.11446	4.44527	5.64529
ARL2	P36404	4.52643	4.22108	4.68715	4.53021	4.63054	4.68048	3.91063	4.59617	4.53703	4.44818	4.80469	4.1675	4.99902	5.09748	4.80794
ARL3	P36405	3.0834	2.90968	2.94612	3.24299	2.95731	3.80285	3.75639	3.9978	3.72208	3.44509	4.7774	3.67972	4.65797	4.81317	4.45817
ARL6IP5	O75915	10.1087	8.7364	9.71814	9.91608	9.69784	8.50721	8.70719	8.43235	9.4028	8.76231	9.04561	8.47019	8.51757	8.72175	8.79195
ARL6IP6	Q8N6S5	2.74011	1.80853	2.72013	3.83278	3.52237	3.42349	3.00641	2.70892	3.02077	2.4068	3.26106	1.80249	3.38415	3.00819	1.43188
ARL8A	Q96BM9	2.07044	2.06041	3.04246	3.01047	2.31204	2.02161	2.79878	1.86532	2.27163	2.35562	2.5079	2.506	2.4265	0.950883	1.30352
ARL8B	Q9NVJ2	7.16504	6.90544	7.155	7.53543	6.76197	6.28782	7.52264	6.56416	6.74527	6.35689	5.68968	6.33718	6.37948	6.02217	5.89639
ARMC1	Q9NVT9	3.91858	2.96135	3.91841	3.17845	3.66075	2.83135	1.45396	2.87077	1.93765	2.55896	2.06695	2.27212	2.54966	3.24257	2.89222
ARMC10	Q8N2F6	4.27583	4.32245	3.65615	3.16786	4.90344	3.30748	3.30768	3.10657	3.61298	3.12519	2.72881	3.20119	3.56167	3.42635	3.01623
ARMC8	Q8IUR7	2.62224	2.61291	2.58193	4.1839	3.18722	2.66626	4.52713	2.92421	2.19232	2.18154	3.05706	3.29605	3.05731	3.18917	2.53244
ARMCX1	Q9P291	4.47763	4.8483	3.92433	3.86571	4.75634	3.79275	4.06718	3.03899	3.99923	3.27819	3.91651	4.28693	4.06001	3.29382	4.32585
ARMCX2	Q7L311	3.69937	4.55396	3.09396	3.83721	4.39695	3.36122	3.82204	2.63273	3.31976	3.56878	3.5645	3.82586	2.78876	2.87687	3.7299
ARMCX3	Q9UH62	4.48308	5.53332	4.54619	3.69039	4.08996	3.69946	4.19356	4.58785	4.5461	4.62705	4.84115	4.83647	4.66298	3.77924	4.5117
ARMH3	Q5T2E6	-0.842549	0.999547	1.12389	1.40226	1.27386	1.08263	1.24806	1.16981	0.376024	0.773492	1.13048	1.77774	0.96671	1.40777	0.381922
ARPC1A	Q92747	5.09047	5.01261	4.55087	5.44449	4.80696	5.9016	6.18008	5.46883	4.9533	5.63892	5.3709	5.96178	5.02551	5.34366	5.34423
ARPC1B	O15143	6.14983	5.69651	5.85286	6.17798	5.71736	6.86538	6.50842	7.13339	6.95776	6.79072	6.8618	6.41638	6.7605	7.11303	6.85251
ARPC2	O15144	6.42179	6.26553	6.0067	6.54086	5.97092	7.25608	6.99969	7.50458	7.2409	7.36429	7.13655	7.01202	7.18589	7.27022	7.15689
ARPC3	O15145	6.93279	6.74578	6.49897	6.68907	6.1491	7.17092	6.9909	7.43301	7.50107	7.53545	7.42429	7.59501	7.49332	7.5391	7.46305
ARPC4	P59998	7.42447	7.30207	7.01116	7.58008	7.19893	8.03417	7.96619	8.47019	8.09562	8.01758	7.9616	7.86085	7.85226	8.03971	7.99041
ARPC5	O15511	6.18997	5.67932	6.012	5.97768	5.86831	7.76092	6.65967	7.63068	6.97741	7.32185	6.99912	7.20369	6.75495	7.39249	6.89558
ARPC5L	Q9BPX5	4.52846	4.15948	4.15643	4.1995	4.14895	4.95053	4.65331	4.94413	4.37846	5.19657	4.46508	4.55395	4.70885	4.66797	4.58406
ARPIN	Q7Z6K5	2.27073	2.18356	2.16534	3.39001	2.38244	3.295	3.22205	3.71478	1.96468	1.1177	3.25746	2.32857	3.78634	3.2111	3.42753
ARSA	P15289	6.96847	7.65664	5.43546	6.97433	7.21977	8.14658	8.314	6.82936	7.39017	7.10697	6.64401	6.64345	5.22219	6.70805	6.70801
ARSB	P15848	6.19719	5.39535	4.85223	5.56063	5.2427	6.58944	6.32222	6.90037	7.40496	6.35002	6.86026	4.95918	4.69923	6.13725	5.46613
ARVCF	O00192	1.68909	1.63009	2.06595	1.72915	2.31358	1.86713	4.76504	2.86267	2.09757	2.98584	1.28249	3.13912	2.10909	2.30221	2.3744
ASAH1	Q13510	7.34443	8.57933	6.64127	7.14063	7.20689	7.97529	8.41271	6.93451	7.23633	6.89214	6.75062	7.15492	5.1007	6.43993	6.62149
ASAP1	Q9ULH1	2.86263	2.67969	2.23366	2.86819	2.65966	2.92111	1.547	3.01789	2.08803	2.02512	1.62474	2.07821	1.82255	2.26034	1.59449
ASAP3	Q8TDY4	2.54682	1.25858	2.5274	3.0558	2.56816	2.68553	3.6001	3.92519	2.79623	2.52856	2.85029	2.40503	3.6426	3.3693	3.2339
ASCC1	Q8N9N2	1.89569	1.51108	2.0861	2.19206	2.25441	1.07523	1.58758	1.60737	1.85479	1.81497	0.814028	1.4548	1.83024	1.76263	0.550057
ASCC2	Q9H1I8	1.83976	1.70358	2.94129	2.721	2.30347	2.30037	3.11879	2.56811	2.13875	3.09323	2.88302	3.35132	3.60342	2.74317	3.38617
ASCC3	Q8N3C0	2.58212	2.3438	3.54508	3.8709	1.90658	2.98135	2.56834	2.65843	2.72376	2.86409	2.7069	2.76696	3.8149	3.3859	2.76262
ASL	P04424	3.28448	2.97757	3.32409	3.87299	2.93144	3.39357	2.47028	3.88417	3.27847	3.58471	3.2445	4.61331	3.99713	4.51306	4.12798
ASMTL	O95671	3.18764	2.57913	2.69368	3.02607	2.78987	3.29949	2.58922	2.98797	2.39036	2.83241	3.37071	2.77794	3.27766	4.19767	3.63717
ASNS	P08243	2.49491	3.32643	2.93468	3.0856	2.42334	5.40088	5.71732	6.02084	5.86575	5.01045	4.33914	4.32929	3.83299	3.83601	4.60295
ASPH	Q12797	7.34074	7.0581	7.90623	8.35795	7.98362	5.07898	4.52243	5.11662	6.91224	5.86648	6.6641	6.02442	6.73491	6.52263	6.71315
ASPSCR1	Q9BZE9	1.77356	1.94521	1.37129	3.03015	2.65155	2.41382	2.53817	2.79755	3.22979	2.37494	2.69677	2.50716	2.65687	2.41821	1.12198
ASS1	P00966	5.51703	5.39916	7.66126	7.91277	5.58691	7.15749	6.84367	7.69941	6.42782	5.80314	5.59197	5.41632	6.8603	7.91838	6.89197
ATAD1	Q8NBU5	7.69857	7.26762	6.8991	7.60046	7.71111	5.74208	6.38084	6.27758	5.7853	5.95476	5.90777	6.67554	5.85843	5.65522	5.96694
ATAD3A	Q9NVI7	6.23824	6.22825	6.1272	6.05913	6.54402	4.87853	5.63935	4.09904	5.39882	5.21183	5.95946	6.02522	5.69048	5.65172	5.71234
ATAD3B	Q5T9A4	4.59388	4.48063	4.48224	4.34268	4.62898	2.73786	3.36644	2.55307	4.12576	2.8592	4.05836	4.21894	3.84268	3.68313	4.10648
ATG3	Q9NT62	3.80876	2.9617	3.58574	3.37847	3.11747	4.57897	4.27081	4.57067	3.87116	4.06919	4.57379	3.34922	4.75113	4.73552	4.0138
ATG5	Q9H1Y0	1.64318	2.28026	1.10701	2.35015	2.10605	2.95236	2.5921	1.62315	1.12675	2.28421	2.08338	2.20802	2.60726	2.39186	2.0715
ATG7	O95352	2.4211	2.2115	2.05064	2.86703	2.45413	2.52185	1.97749	3.82898	2.44745	2.65302	2.97822	1.99211	3.28386	3.34918	2.55958
ATG9A	Q7Z3C6	1.40751	2.79677	2.32136	2.14097	1.45383	2.06067	2.52922	2.33594	2.09672	1.29006	1.94765	2.44393	1.04487	1.40968	1.00298
ATIC	P31939	5.06076	4.83712	5.28124	5.77584	5.01145	6.00259	5.22919	6.06161	5.41236	5.35422	6.38932	5.74546	6.54033	6.51137	6.00109
ATL1	Q8WXF7	4.92456	4.93361	3.75809	3.8981	4.97523	4.05642	4.01315	3.82968	4.73504	3.93109	4.175	4.51719	3.71248	4.0068	4.63852
ATL2	Q8NHH9	2.53994	2.93272	3.51939	2.99531	2.98488	2.42997	2.90505	2.56808	2.58466	2.95695	2.47921	3.06805	2.75231	2.3467	2.8145
ATL3	Q6DD88	7.67956	7.62112	7.59446	7.4575	7.56935	6.92898	7.1342	6.85832	7.61102	7.39845	7.62038	7.82731	7.18777	7.27605	7.41529
ATOX1	O00244	0.80164	1.79207	1.47017	1.10395	1.63656	0.316816	0.923636	0.116954	0.847734	0.795301	1.91089	0.421552	1.22575	1.8511	0.306141
ATP11C	Q8NB49	4.58523	3.66525	4.23017	4.82601	4.27753	3.32127	3.37792	3.90475	5.03242	3.66437	2.94595	2.8276	3.15449	3.43903	2.77446
ATP13A1	Q9HD20	5.86765	5.67772	5.78203	5.30472	5.7784	4.44272	4.72089	4.18963	4.91032	4.55553	4.52067	4.85368	4.57449	4.0127	4.6258
ATP1A1	P05023	8.3407	7.9674	6.98927	8.18996	8.22055	7.16527	7.71805	6.71259	6.63751	7.08378	7.38428	7.55155	7.04333	6.99124	7.3708
ATP1B1	P05026	4.83812	4.82456	3.6268	4.85076	3.7893	4.48526	5.46924	3.63468	3.30437	4.79205	5.28983	6.26021	5.33472	5.1084	5.59927
ATP1B3	P54709	7.90312	7.79117	6.66906	7.89738	8.03461	6.74504	7.03351	6.24457	6.25312	6.62684	6.92811	6.50791	6.44661	6.51656	6.51368
ATP2A2	P16615	7.30575	7.01359	6.96064	7.57054	7.61058	6.30995	5.89711	6.02237	6.72687	6.70233	6.44479	6.5932	6.24628	6.11144	6.57525
ATP2B1	P20020	5.57633	5.40093	4.81034	5.57849	5.3159	5.24874	6.10929	5.84899	5.84356	5.6696	5.46785	5.28775	5.44137	5.15788	5.27331
ATP2B4	P23634	6.52952	6.4844	6.58698	7.13374	6.9062	6.26391	7.4534	6.37089	6.72956	6.5621	5.9093	6.17579	5.53904	6.03707	6.03111
ATP2C1	P98194	3.81911	4.43765	3.53088	3.80336	4.32434	2.70939	2.54388	2.64845	2.69999	3.13708	2.69816	3.58789	3.21134	2.67722	3.15872
ATP5F1A	P25705	10.5481	10.6221	10.5495	10.6081	10.7588	9.84493	10.3336	9.54811	9.77389	9.76472	9.81763	9.84952	9.58893	9.60819	9.74781
ATP5F1B	P06576	10.2468	10.4778	10.4428	9.96986	10.2657	10.3769	10.6897	9.7567	9.75146	9.72141	9.73999	9.74871	9.40184	9.39175	9.6005
ATP5F1C	P36542	8.52636	8.37402	8.46798	8.58867	8.73314	7.29698	7.75613	7.12922	7.54929	7.62387	7.62496	7.58356	7.35885	7.37851	7.52653
ATP5F1D	P30049	7.31947	8.09309	8.03382	5.99373	6.53829	7.94626	7.82741	7.17865	6.77884	7.1806	7.30587	7.32007	6.80661	7.15673	6.05049
ATP5IF1	Q9UII2	2.20186	4.43553	2.65651	1.72569	3.05603	2.18681	4.12252	2.75489	2.62275	3.50306	3.20154	2.37481	2.34624	2.76342	2.17671
ATP5ME	P56385	7.85788	8.05225	7.60381	8.1256	7.99881	5.67192	7.61397	6.19726	6.92093	6.85365	6.96876	6.9556	6.53475	6.85666	7.17552
ATP5MF	P56134	8.82903	8.85915	8.96828	9.16889	9.15958	7.96364	7.65905	7.43746	7.97202	8.28109	8.08452	8.12469	7.04498	7.77102	7.99028
ATP5MG	O75964	8.58422	8.48329	8.6308	8.39342	8.76812	7.28017	7.96916	6.99122	7.49011	7.66872	7.52042	7.67827	7.47685	7.51151	7.57034
ATP5MJ	P56378	7.31229	7.36688	7.31953	7.28886	7.81506	5.88375	5.67689	5.73217	5.91423	6.14864	6.06925	6.73015	6.43997	6.10865	6.26493
ATP5MK	Q96IX5	6.89617	6.91274	7.38882	6.91	7.00637	5.29265	5.904	5.02338	5.45947	6.00025	6.05767	6.10992	5.81987	5.78168	5.59256
ATP5PB	P24539	8.03797	8.08527	8.12133	8.14507	8.49752	6.78087	7.61571	6.69152	7.24009	7.21639	7.11863	7.26297	7.19987	7.05786	7.25105
ATP5PD	O75947	8.00489	8.33233	8.31105	7.75225	7.96093	7.31445	7.92996	6.78332	6.95825	7.25157	7.45401	7.4557	7.04054	6.8846	6.96806
ATP5PF	P18859	4.14281	5.24102	4.94207	3.95147	3.43404	3.18364	2.61937	3.86854	2.69587	4.02556	3.63694	2.59221	3.88431	3.94301	2.54108
ATP5PO	P48047	8.39831	8.39895	8.46845	8.35401	8.70287	7.41588	7.94084	7.08365	7.5396	7.51276	7.58854	7.60594	7.39083	7.35218	7.56611
ATP6AP1	Q15904	5.25479	5.16183	5.70015	4.32942	5.16416	4.50774	4.59113	4.42272	4.84949	4.84106	4.30338	5.40506	4.7635	4.28638	4.19851
ATP6AP2	O75787	4.54154	4.84556	5.46683	4.67704	4.52547	3.30942	3.74073	4.64136	4.41705	4.44454	4.29702	4.54698	4.20391	3.38622	3.87039
ATP6V0A1	Q93050	4.70081	4.85565	5.00775	4.16536	4.64188	3.9668	4.22527	4.38213	4.80221	4.45371	4.18966	4.59696	3.4721	3.04525	4.03017
ATP6V0C	P27449	6.67996	6.14239	6.40924	6.76279	6.35561	5.7128	6.20271	5.94303	5.77992	6.08147	5.61995	6.81201	5.82515	5.08746	5.94313
ATP6V0D1	P61421	5.82622	6.24386	5.98986	5.85027	5.70939	5.73529	6.83418	5.59618	6.01413	5.89136	5.46483	5.89446	4.9724	4.7825	4.87732
ATP6V1A	P38606	4.84672	5.21745	4.80894	4.73506	4.76048	5.52436	5.46992	5.97668	5.46985	4.80349	5.01261	5.60687	5.55472	5.37401	5.26809
ATP6V1B2	P21281	4.72598	4.75469	4.4101	4.5637	4.11795	5.34388	5.57795	5.46489	5.09359	4.3811	5.03195	4.98528	5.20663	4.95663	4.92352
ATP6V1C1	P21283	2.30216	2.56104	2.20884	1.97946	2.51854	3.2531	2.98412	3.40581	2.92064	2.35543	2.84156	3.3926	3.25794	3.39218	2.71156
ATP6V1D	Q9Y5K8	2.91045	1.71937	2.40985	3.01188	2.76776	1.57689	2.68918	3.2893	2.72462	3.29342	3.00781	3.38982	2.52853	1.30184	2.58788
ATP6V1E1	P36543	4.71816	4.73478	3.86179	4.481	3.94025	4.20184	5.05454	5.37657	4.73042	4.35859	4.44006	5.19311	4.77996	4.48185	4.35498
ATP6V1F	Q16864	1.75441	2.66328	2.7989	2.94504	2.99434	3.8434	3.83766	4.25276	3.26438	3.82688	3.7221	3.68667	3.30938	3.51688	2.80139
ATP6V1G1	O75348	4.16974	3.92451	4.02384	3.63569	3.07873	4.03357	3.21623	4.9908	4.14838	3.65305	3.69311	3.98255	4.24179	4.34532	3.84576
ATP6V1H	Q9UI12	3.61877	3.70155	2.87886	4.16705	2.46919	3.65189	4.27801	4.25315	4.00305	3.43605	3.8647	3.92045	4.05792	3.97717	3.57521
ATP8B2	P98198	1.53846	1.30186	1.88447	2.41637	2.06279	2.45174	2.29589	2.26086	1.97335	2.28509	1.78272	2.0289	1.685	2.19065	1.91476
ATP9A	O75110	3.11115	3.03867	4.38901	2.36508	3.00467	2.62215	3.03197	2.75774	3.78054	2.64493	2.83802	2.81764	2.51038	2.56592	2.83988
ATPAF1	Q5TC12	3.21155	3.04387	3.11436	3.34424	3.53728	3.17284	2.07821	1.82048	2.24895	1.85958	2.01152	2.5158	2.85606	2.14588	1.48493
ATXN10	Q9UBB4	1.31863	1.11985	-0.027129	2.11761	2.04435	2.0832	1.88729	2.40433	1.61381	0.284967	1.80268	1.21708	1.09474	1.82014	2.23587
ATXN2	Q99700	2.49291	2.20873	2.1531	1.97206	1.84799	2.62294	3.49888	2.30926	3.01075	3.40508	3.08031	2.14553	1.83825	2.64345	2.74928
ATXN2L	Q8WWM7	3.32654	3.39734	2.87589	3.26497	3.15444	4.01635	3.90304	3.83296	3.20603	3.66506	3.43276	3.65491	2.87933	3.05849	3.5878
AUH	Q13825	3.87772	3.77776	3.99431	4.20073	3.78462	2.64825	2.18509	3.25136	3.14233	3.00203	2.11102	2.31371	3.08528	2.79386	2.66954
AUP1	Q9Y679	4.12879	3.58629	4.47075	3.83357	4.43103	3.10263	2.27872	2.35035	2.98536	2.86907	2.50821	3.56574	3.04704	2.57321	2.34397
AXL	P30530	1.68758	2.70414	2.12917	3.03015	2.22996	1.73348	3.6752	3.09064	2.77578	2.96354	2.5537	2.41298	3.04193	2.36381	0.835112
B2M	P61769	4.03482	5.28817	4.0399	3.58141	5.23654	5.15542	5.14822	4.93014	5.54121	5.25392	4.16869	5.52293	4.65508	5.51027	5.47945
B3GALT6	Q96L58	2.03734	1.80524	3.14872	1.93065	2.04667	2.00406	2.15138	2.34346	1.48878	0.537881	2.07823	2.37635	1.64844	1.13946	1.65269
B3GAT3	O94766	2.84798	3.0198	2.63581	2.10406	2.5801	2.41765	2.0088	2.28326	2.23348	1.81182	1.98384	2.92008	2.29973	0.937781	2.64434
B3GLCT	Q6Y288	2.50454	2.93026	2.3574	3.38239	2.64885	2.78662	2.46612	1.91504	3.38549	3.27589	3.07167	3.47486	2.76307	3.19322	2.96079
B4GALT1	P15291	3.10026	3.48781	3.14508	3.24221	3.28335	3.10401	3.08646	2.72987	3.77953	4.097	3.11506	4.02751	4.16889	2.30069	4.22474
B4GALT5	O43286	4.43859	4.49392	3.44009	3.92371	4.55314	2.02552	2.77638	4.50021	3.98973	4.30288	4.38802	4.38851	3.84914	4.37102	4.38683
B4GALT7	Q9UBV7	1.29112	1.8641	1.93868	1.21834	2.18242	1.88664	2.4218	2.29815	2.3076	1.67926	0.949271	2.70706	1.07928	1.87126	1.44601
B4GAT1	O43505	2.10039	2.19035	2.61266	3.02831	2.73462	1.40613	2.28219	1.19947	1.70764	2.08392	0.666013	1.41836	1.66886	1.67172	1.37038
BABAM1	Q9NWV8	1.83224	2.11042	2.2287	2.1797	1.7115	3.59517	2.84263	3.37621	3.23961	3.24757	3.16673	2.48982	3.47697	2.88178	3.05428
BAD	Q92934	2.89679	2.38484	2.22277	3.1128	2.58638	2.19989	2.4906	2.74694	3.35211	3.18464	3.01519	1.29789	2.1451	2.93036	2.6892
BAG2	O95816	5.73075	6.26971	5.52105	6.34005	6.38434	5.88583	6.59645	6.24798	6.50284	6.65184	5.50717	5.98278	5.41573	5.99455	5.16918
BAG3	O95817	4.68209	2.31881	3.55186	3.80752	2.96387	4.54337	3.86835	5.55746	4.17483	4.44962	4.23044	3.71023	3.62518	3.98229	3.78952
BAG5	Q9UL15	1.85406	2.03997	1.99643	3.12846	1.8128	2.31591	2.40556	2.69592	1.92763	1.725	1.86701	1.6885	1.84808	1.26233	1.87043
BAG6	P46379	2.83455	3.31316	3.19115	3.10947	2.93535	3.20417	3.85228	4.18799	3.8163	3.92881	3.67534	3.94181	3.36253	3.79462	3.36991
BAK1	Q16611	3.058	3.91189	3.55855	3.73486	4.50721	2.79707	4.15774	2.40255	2.59105	3.391	2.12859	3.36154	2.28618	2.58392	3.31021
BANF1	O75531	4.04762	4.6774	4.42817	3.20695	3.31512	5.13876	5.45976	4.72668	4.16122	4.64776	5.09008	5.5064	5.59095	5.06466	4.59257
BAP18	Q8IXM2	2.00668	3.28824	2.86725	2.9146	2.60572	3.19246	3.61815	3.35205	2.87737	3.41432	2.62483	2.05132	3.32346	3.52802	3.6033
BASP1	P80723	3.44579	1.55498	2.4501	3.69069	3.38094	3.34856	7.86994	7.1001	3.28898	5.93165	2.07312	0.65812	3.24674	3.79908	1.47833
BAX	Q07812	5.17689	4.58987	4.47448	4.3047	4.94579	4.82006	4.91092	4.76525	3.23356	4.33998	4.81573	4.30669	5.72102	4.71214	4.74296
BAZ1A	Q9NRL2	3.58279	3.64307	3.01919	5.44383	4.57976	6.26927	5.21474	4.35946	2.2121	3.79755	2.84445	2.48324	2.20882	2.7458	3.0785
BCAM	P50895	2.24915	2.70513	2.70934	2.19955	2.34363	3.1343	4.98141	3.6086	2.88279	4.04058	1.74966	1.91842	1.88103	2.21488	1.38311
BCAP29	Q9UHQ4	4.51537	4.56242	4.49696	4.43615	4.98955	2.12654	3.42764	3.18276	4.18908	4.13338	4.37216	3.78566	4.39006	3.69624	4.30716
BCAP31	P51572	8.26097	8.33656	8.7939	8.34191	8.76874	7.16738	7.70507	6.80018	7.40934	7.409	7.46928	7.55277	7.1269	6.73621	7.14955
BCAS2	O75934	2.08901	2.057	2.22486	1.85887	2.66004	2.25172	2.1627	2.14796	1.53286	2.70242	3.22647	2.39461	2.85847	2.44698	2.30658
BCAT1	P54687	2.62978	1.55235	2.15123	3.93286	2.75537	3.79897	4.38785	5.93767	4.86258	4.72859	4.22764	3.97855	4.63815	4.7886	3.10153
BCAT2	O15382	6.29771	5.72953	5.31858	5.40326	5.70569	5.14234	4.89944	4.02897	4.3376	5.08423	4.93549	5.55203	5.10475	5.10291	5.76502
BCKDHA	P12694	5.11123	5.38016	5.21212	4.68775	5.39293	4.18209	4.67547	3.60633	3.60941	3.88455	3.67642	3.99799	4.06491	3.64586	4.18955
BCKDHB	P21953	1.73925	2.29683	2.60764	2.06691	2.03036	0.912264	2.30877	1.999	1.54193	0.60816	1.39028	1.70819	1.39045	1.25929	1.61682
BCKDK	O14874	3.31174	3.53305	3.03403	3.56482	3.61978	1.77524	1.91852	1.31052	2.82873	1.61648	2.64801	2.15807	2.7036	3.4593	2.72162
BCL2L1	Q07817	3.08667	1.97754	2.46627	3.79066	2.92583	1.04975	1.85863	1.23121	2.80957	2.64459	3.81649	2.4608	2.9624	3.67852	2.96136
BCL2L13	Q9BXK5	6.02791	5.48621	4.26341	5.01793	5.81515	4.83912	5.06277	3.0199	4.1762	4.44421	4.4836	3.87514	2.72077	3.90645	4.15272
BCL7C	Q8WUZ0	2.07138	1.96107	1.21418	2.4843	2.6527	2.07356	2.41339	2.80997	1.30754	2.30364	2.80575	2.10741	2.4012	2.66599	2.76213
BCLAF1	Q9NYF8	3.75039	2.88197	4.23225	4.18756	4.82606	4.93259	2.83516	3.85849	4.3283	4.07135	4.47922	4.19557	4.37131	4.62284	4.8929
BCS1L	Q9Y276	3.1046	3.90463	3.98891	3.74282	4.27287	2.32157	3.04152	2.22691	1.22163	1.54974	2.3857	2.70386	2.04788	2.8647	2.24573
BDH2	Q9BUT1	4.537	1.88987	4.27462	3.67018	3.62455	4.51199	3.13154	4.76746	3.95137	3.80355	4.75286	2.83398	5.49655	5.58267	4.53289
BET1	O15155	2.98803	2.34248	2.10118	3.73166	2.73933	2.35571	2.65426	2.44996	3.26313	2.06815	1.71658	2.46198	1.78877	1.81163	2.37894
BGN	P21810	3.67324	4.90375	3.57363	4.28298	3.81367	5.41675	5.20367	3.9938	5.15278	4.46559	7.27805	7.56556	7.89882	6.62359	7.86327
BICC1	Q9H694	1.62232	2.8407	1.89302	2.38738	1.79452	3.22127	1.58187	3.81721	3.6175	2.81628	1.90622	2.2036	3.22896	2.17858	3.08608
BICD2	Q8TD16	2.19625	2.52139	2.04856	1.73775	1.66385	2.29358	2.34883	3.09206	3.30735	2.60487	2.93387	2.7476	3.10357	2.94069	2.52359
BIN1	O00499	2.41757	2.42514	2.646	2.73286	2.43582	3.58334	3.56068	4.36052	3.0383	3.00491	1.97469	1.30201	2.12435	1.84539	2.36995
BLMH	Q13867	3.27879	3.961	4.04647	4.60329	2.77808	4.92117	5.38397	5.62465	4.72415	5.07071	4.16996	4.25529	5.01162	4.7478	4.6674
BLOC1S1	P78537	1.72438	2.16965	1.9035	2.71185	1.65788	2.0804	2.5377	2.46728	1.81571	1.30408	1.99354	1.95604	1.60803	1.67762	1.44873
BLOC1S4	Q9NUP1	4.43859	4.49392	2.13572	4.87953	4.55314	4.48441	4.66648	3.62947	4.39964	2.07645	2.25914	2.09541	2.30802	2.47731	4.38683
BLVRA	P53004	2.26045	3.18036	3.15597	2.0623	3.24627	3.82926	4.24918	3.66754	3.09902	3.23906	3.79682	4.37385	4.41362	4.15884	4.42045
BLVRB	P30043	2.53236	3.21406	4.28039	4.03371	3.66931	5.23996	4.256	5.90424	4.33544	4.80318	4.73214	4.2465	5.09776	5.53406	4.88793
BNIP1	Q12981	3.10222	3.6565	3.53568	2.74122	3.18631	3.21103	3.01077	2.94214	3.95114	3.13755	2.93047	3.96823	3.51417	2.95779	3.39498
BNIP3L	O60238	3.3869	1.33297	2.58775	3.22027	1.94659	2.04664	2.49721	2.76241	3.03773	2.31478	1.50365	1.04927	1.86807	2.22819	1.77231
BOK	Q9UMX3	2.25327	2.16575	3.50585	1.65424	3.15619	1.7231	2.05262	1.69692	1.63738	1.2648	1.84674	1.30754	1.98396	1.95662	1.95241
BOLA2	Q9H3K6	1.30161	2.24572	4.28141	2.74857	1.92148	2.94463	2.79156	3.34866	2.64302	1.63436	3.04604	3.27584	4.45218	3.22619	3.30335
BOP1	Q14137	3.35083	3.57039	3.06038	3.02026	2.93608	2.8316	3.03507	3.10186	3.12216	3.40627	3.07672	3.62767	3.50453	3.32326	3.93847
BORCS5	Q969J3	2.9377	2.72283	3.12771	1.7108	3.98492	3.32765	3.34134	2.66153	2.84296	2.27569	2.52547	2.19757	2.31901	2.25304	2.56747
BPGM	P07738	3.35079	3.53308	3.0205	3.4588	3.67764	4.40441	5.30477	2.98484	3.46858	3.9504	3.98022	4.43563	3.05448	3.27948	3.54802
BPHL	Q86WA6	3.35175	2.82692	4.18109	4.17909	3.7108	2.78393	2.36875	2.41185	1.79115	2.32813	1.79482	2.13824	3.53467	2.95151	2.48147
BPNT1	O95861	2.67242	2.462	2.89078	3.02834	2.97975	3.28686	2.2403	2.95592	2.51568	2.31443	3.20551	2.92395	3.55356	3.09701	3.49604
BPNT2	Q9NX62	4.04215	4.28727	4.83075	4.27178	5.06289	3.50572	2.23671	3.57475	4.61128	3.50226	3.94659	4.31312	3.61967	3.09494	4.41019
BRCC3	P46736	2.63381	2.32664	2.20146	2.76502	2.66757	2.99377	3.23203	3.8352	2.8062	2.28165	2.28863	1.20578	2.80537	2.59396	2.09893
BRD9	Q9H8M2	5.95923	4.84105	3.99909	4.81507	5.26687	2.19391	4.21241	2.16032	4.16411	3.60145	2.89911	5.66168	3.08992	2.29775	2.54885
BRIX1	Q8TDN6	3.15315	3.35121	3.53486	2.4039	4.31935	3.28667	1.99183	3.57213	3.23744	3.47701	3.49438	3.72132	3.6519	3.33557	2.74545
BRK1	Q8WUW1	1.45684	1.44071	0.975808	1.53362	1.43382	1.59545	1.97186	2.43943	1.36133	1.48727	1.79109	1.1865	1.49831	1.51015	1.55479
BSCL2	Q96G97	4.36288	4.93008	4.72321	4.11302	5.46005	2.53385	2.54061	2.02692	3.19169	2.14264	2.81245	4.07658	2.9157	3.11269	2.21045
BSG	P35613	7.31295	7.92829	7.99455	7.886	7.64793	8.20649	8.95219	7.59167	8.06865	7.99181	7.04221	7.48665	6.757	6.89601	7.13078
BST1	Q10588	7.3293	5.77201	5.77301	6.55109	5.78861	7.06461	7.57436	7.33644	7.11497	6.51716	6.86415	6.18595	5.90764	6.95063	6.17818
BTD	P43251	2.93009	2.56838	2.76702	2.51514	3.1374	1.96525	2.14663	1.61243	1.48828	1.70303	2.16807	1.82772	2.11324	2.06204	2.22066
BTF3	P20290	3.97885	3.96395	4.97108	4.03204	3.73564	4.42148	3.8218	4.54365	3.86554	3.85685	4.78062	5.30999	5.37757	4.90283	4.36739
BTF3L4	Q96K17	3.8707	3.73361	3.78353	3.68735	3.40574	4.5626	4.81161	4.80797	4.50389	4.11508	3.37754	4.09945	4.31692	4.01725	4.27489
BTN3A3	O00478	2.06402	2.95731	2.53108	2.94155	2.51354	2.11381	2.37068	1.81829	2.39146	1.75285	2.45816	2.1534	2.9494	2.04151	1.90399
BTNL9	Q6UXG8	4.97615	5.9311	5.73813	7.17704	7.21302	6.65647	6.50939	7.52931	4.6098	6.31532	5.40184	4.96712	4.91405	5.70608	5.46345
BUB3	O43684	4.21834	4.92438	4.16574	4.11115	3.12518	5.44812	5.15793	5.08695	5.03939	5.0183	5.46124	5.45615	5.81097	4.9436	5.29313
BUD31	P41223	1.74362	2.63797	1.21841	2.38243	1.77262	2.13097	2.53673	1.59444	1.46594	1.72865	2.38296	1.12318	2.48706	1.73254	1.31761
BYSL	Q13895	2.57878	2.37522	2.42785	2.80141	2.47571	2.10539	2.02612	1.69969	1.89891	1.70811	2.31828	2.34052	2.41415	1.98698	2.04464
BZW1	Q7L1Q6	5.13831	4.86076	5.45206	4.88731	4.60336	5.8933	5.33436	6.3515	6.37391	6.3529	6.56114	6.08524	6.81649	6.63779	6.31236
BZW2	Q9Y6E2	3.15444	3.57896	4.34962	4.27526	2.87296	4.25117	3.8371	4.76652	4.61155	4.54963	4.52622	4.72032	5.04807	4.9383	4.44713
C10orf67	Q8IYJ2	5.13206	4.35655	4.32454	3.82411	5.21343	4.8452	5.61403	5.28013	4.97759	5.91057	5.41688	5.6403	4.44504	3.69974	5.44311
C11orf54	Q9H0W9	4.43859	2.3957	4.44822	3.89517	4.55314	4.48441	4.66648	4.50021	2.05379	4.38871	3.15519	4.38851	3.03368	3.02673	1.86133
C11orf68	Q9H3H3	2.28056	2.69994	3.04332	2.70644	2.46317	4.55091	4.37614	4.9672	4.56887	4.12085	4.01856	4.36022	5.33605	5.18136	4.51708
C11orf98	E9PRG8	2.89052	2.71036	3.33321	2.75309	2.66504	2.71691	2.78039	2.69535	3.28334	3.51963	3.82332	2.69471	2.86027	2.7185	3.43869
C12orf57	Q99622	1.16054	1.55171	1.64735	2.71185	2.00315	1.72524	1.93979	2.62016	1.65353	1.83764	2.23518	1.85028	2.54045	1.5468	1.86247
C19orf25	Q9UFG5	2.6879	1.87415	2.10322	2.14054	1.9251	2.40159	2.3935	2.86102	2.0576	3.07368	2.70672	2.16228	1.36738	1.62623	0.797276
C1GALT1	Q9NS00	3.06085	3.33098	2.44607	3.59511	3.48786	2.35752	3.23293	2.88027	4.0224	3.62787	4.08242	4.25858	3.62762	3.36074	4.28341
C1GALT1C1	Q96EU7	2.16434	2.66763	1.60932	1.9261	1.96232	2.7512	2.89764	1.54225	2.65059	2.21982	2.53769	3.4009	2.28281	1.69568	2.83347
C1orf198	Q9H425	3.22552	2.43957	2.96064	2.48059	2.89541	5.25032	5.06731	6.36314	3.3298	3.59811	2.54821	2.6078	1.18567	3.17853	2.74201
C1QBP	Q07021	7.07141	7.09999	7.1518	6.76002	7.30092	6.69494	6.94083	6.34002	6.45467	6.56085	6.60931	6.20738	6.50252	6.36076	6.49634
C1QTNF1	Q9BXJ1	4.18631	4.55571	5.47722	3.59044	6.35247	2.35785	2.36827	1.67779	1.35886	2.16734	2.35671	2.3701	2.40834	2.35025	2.79236
C1S	P09871	2.47465	2.76121	2.91616	2.37834	2.306	3.02555	2.62421	3.14824	3.20603	2.80496	2.43358	2.3911	2.19204	2.62238	2.06164
C20orf27	Q9GZN8	1.82946	2.66083	4.00875	3.23151	2.78794	2.67002	2.79056	3.8411	1.57547	1.66757	2.96698	2.40057	2.55213	2.12882	2.75755
C2CD2	Q9Y426	2.01427	2.84217	2.99309	2.14753	2.59867	2.27656	2.40471	1.82113	1.6347	2.36249	2.09108	1.99205	1.44949	1.01144	2.01535
C3	P01024	4.01504	6.61735	6.42029	8.19019	5.97662	3.0481	4.15748	4.04103	3.88048	4.2565	2.428	4.33736	2.93005	3.33094	3.56496
C4A	P0C0L4	3.41963	6.06321	5.59857	5.19685	3.27209	4.2984	1.99188	4.20755	3.8236	3.733	2.90205	3.54918	3.3316	1.88586	2.45235
C5	P01031	2.84373	2.08083	4.44822	4.92837	2.83175	4.48441	4.66648	4.50021	1.98946	4.38871	4.38802	2.51878	4.37483	4.37102	4.38683
C5orf51	A6NDU8	4.43859	4.49392	1.82901	4.87953	4.55314	4.48441	4.66648	1.08318	4.39964	4.38871	0.939954	4.38851	1.81352	2.44285	2.49362
C6orf47	O95873	2.18165	2.26289	2.7922	2.39033	2.49898	1.63466	2.17839	2.15854	2.07834	2.16552	0.891089	2.1809	1.84867	2.24934	1.36616
C8orf82	Q6P1X6	3.63914	4.68358	4.29802	3.03858	3.72897	3.62296	3.58019	2.84139	3.48479	3.23976	3.03345	3.10834	3.34365	3.63978	3.43294
C9	P02748	1.52433	4.34482	3.94623	4.20417	2.54791	1.95574	2.76162	2.00354	1.77948	2.46216	1.79333	1.74068	1.61023	1.8118	1.85958
C9orf64	Q5T6V5	1.71039	2.54349	2.90596	2.80556	2.0789	1.58391	1.61112	2.93093	1.99829	1.94091	2.28495	2.28551	3.27226	3.37346	2.75213
CA5B	Q9Y2D0	2.40943	1.5117	5.65912	2.76456	3.25616	3.01723	3.39761	2.81547	2.52323	3.4855	4.31142	3.05037	3.04594	3.01464	3.64406
CAB39	Q9Y376	2.63439	2.01178	1.80581	3.76739	2.78209	2.56072	2.68972	4.02386	2.1948	3.36235	3.78089	2.81721	3.47385	3.5511	2.14
CAB39L	Q9H9S4	1.15447	2.35508	0.349405	0.150543	1.93514	0.495878	2.17608	1.86508	1.94749	1.57676	1.59608	2.79202	1.99064	2.18465	1.86686
CABP1	Q9NZU7	2.28655	2.87899	2.68503	2.79092	2.10121	2.25447	2.52468	2.41387	3.0626	2.56073	2.30942	2.56576	2.50617	1.5844	2.35226
CABP7	Q86V35	7.98813	8.64526	7.83967	8.35989	8.43462	7.83932	7.69106	7.91992	8.97581	8.32832	7.4134	7.8401	7.24677	7.53294	7.6413
CACNA2D1	P54289	6.63524	6.36714	6.16118	5.31171	6.2716	5.59094	6.92352	6.17332	5.86401	6.2105	5.65111	5.59498	5.07369	4.69537	5.62194
CACYBP	Q9HB71	2.19802	2.42218	3.29403	3.3832	2.93734	3.93415	3.02611	4.93911	4.67177	4.14511	3.69276	3.35307	4.52166	5.05577	4.67146
CAD	P27708	3.50246	2.91593	3.7432	3.62336	3.57798	3.43426	3.0768	3.62786	3.40278	3.74394	4.0915	3.70765	4.61615	4.62633	4.18047
CALD1	Q05682	10.4672	9.45812	6.8731	8.06555	9.22638	11.0667	11.6711	10.2426	9.02434	10.3912	9.50448	9.60819	7.25256	8.36615	9.84756
CALHM2	Q9HA72	2.16847	2.52696	2.4309	1.42666	2.52942	2.81281	2.89989	2.99806	1.58953	2.16416	3.4459	1.63438	2.98853	1.47093	3.14832
CALHM5	Q8N5C1	5.96529	5.20884	3.96625	6.09541	5.75518	5.39534	7.274	5.28398	5.73273	5.46971	5.39529	5.62732	3.95181	5.28805	5.87899
CALR	P27797	10.7813	11.2946	10.9816	10.5557	10.8624	11.0513	10.7972	10.7792	11.171	10.8257	10.6606	10.7185	10.5653	10.119	10.6475
CALU	O43852	10.1738	10.7187	10.1733	9.31353	9.88533	10.4719	10.9051	11.0235	10.8139	10.468	9.75707	9.85296	9.63211	9.41105	9.71536
CAMK2D	Q13557	5.68693	6.77756	6.59901	6.65202	5.52039	6.5029	6.36401	6.83748	6.51719	6.1368	6.1093	6.63475	6.74572	6.90917	6.05838
CAMK2G	Q13555	1.85248	1.51438	2.00271	1.85967	1.97061	1.89012	2.33708	2.64068	1.48	2.86095	2.27649	3.02606	2.73105	2.39286	1.27518
CAMLG	P49069	2.41323	2.51277	2.54	3.15412	2.16887	2.3584	2.9274	3.32658	0.772904	2.18867	1.98626	2.08929	1.63178	2.20627	2.5736
CAND1	Q86VP6	6.21059	5.71854	5.63012	6.60205	5.5814	6.28534	6.18693	6.67232	6.43153	6.18474	6.39251	6.20856	6.63902	6.7691	6.33656
CANX	P27824	9.07863	8.94306	9.1205	9.29952	9.00053	8.23612	8.44202	8.09349	8.87798	8.47755	8.39436	8.43989	8.11369	7.78185	8.17881
CAP1	Q01518	7.79855	6.97784	6.86357	7.39465	7.0298	8.81889	8.44819	8.70901	8.11896	8.63779	8.60201	8.6858	8.32348	8.58109	8.76182
CAP2	P40123	2.14332	2.70634	2.17035	2.8392	2.25719	3.91568	3.94982	5.3737	4.14079	4.14497	3.21938	3.59971	2.41167	3.43998	2.92688
CAPG	P40121	2.43547	2.4945	4.1941	4.9666	3.41174	3.38577	1.76417	4.82986	5.6666	4.35544	4.9951	4.99532	6.2972	6.9702	5.18781
CAPN1	P07384	5.12463	5.97165	5.8841	5.52099	4.69076	5.88083	5.87292	6.61616	5.96487	6.27273	6.27652	6.48837	6.57758	6.62349	6.14239
CAPN2	P17655	5.48166	5.60982	6.0444	5.76084	5.09508	6.88382	6.60995	7.26295	6.26646	6.44685	6.53833	6.37866	7.18156	6.9181	6.59212
CAPN3	P20807	5.54162	5.90901	5.60824	5.58033	5.60585	5.3131	5.09446	4.5805	4.82928	4.78032	5.29187	4.63706	4.76347	4.83702	4.65076
CAPN5	O15484	4.17341	3.02859	4.02007	4.32911	4.58218	2.62049	3.07194	3.20259	3.16587	3.40782	3.34726	2.77021	2.29882	2.81999	2.89793
CAPNS1	P04632	5.45233	5.16892	5.62187	5.50102	5.32272	6.71347	6.8515	6.9306	5.92387	6.60403	6.23427	5.77612	6.51998	6.81687	6.51407
CAPRIN1	Q14444	5.33457	6.06956	5.69961	4.73534	5.35136	6.09909	5.91388	5.7002	5.64128	5.92475	6.03136	6.58828	6.15552	5.61289	6.22636
CAPZA1	P52907	6.46188	6.18541	5.83015	6.29718	5.96131	6.84036	7.18876	7.06676	6.79801	7.11848	6.75085	6.64191	6.58847	6.93363	7.01039
CAPZA2	P47755	6.15088	5.31577	4.98289	5.64364	5.50017	6.49613	6.56209	6.46779	6.22955	6.56152	6.32414	5.95687	6.09516	6.4203	6.24431
CAPZB	P47756	7.27099	6.65818	6.2694	6.78222	6.5869	7.46657	7.72055	7.57091	7.40776	7.54088	7.19669	7.08472	7.18063	7.3874	7.37948
CARD19	Q96LW7	4.45318	4.88747	4.30596	4.65725	4.64289	2.70554	4.18001	2.64637	4.08969	3.73563	3.54847	3.47196	3.96301	3.29141	3.27033
CARHSP1	Q9Y2V2	1.93172	1.52055	1.33852	1.63754	1.88283	1.13338	2.04763	2.62472	2.05653	1.36541	2.02778	2.12317	2.73013	3.38224	1.0389
CARM1	Q86X55	3.78228	3.56264	3.4186	3.72965	2.89139	4.49574	4.41504	4.8043	4.47181	4.40235	4.47445	4.22479	4.72746	4.57972	4.51307
CARMIL1	Q5VZK9	0.772932	0.898042	0.515662	1.88078	1.66866	2.86774	1.68839	4.64687	0.845882	3.7571	5.23427	5.17801	4.5964	4.79581	4.30914
CARS1	P49589	4.40783	4.48525	4.21559	3.93053	3.14698	6.37873	6.13535	6.19213	5.62921	5.76232	5.30229	4.99476	5.26084	5.13977	5.07833
CARS2	Q9HA77	5.04029	4.56834	4.00224	4.1081	5.23329	4.58395	3.79573	2.43842	4.0482	4.39483	3.81515	3.63552	2.95222	4.10986	4.47614
CASK	O14936	4.4745	4.58644	3.91273	4.49416	4.49836	4.2097	4.45331	4.05042	3.75463	3.73474	3.02402	3.63083	3.19627	3.16782	3.26092
CASP3	P42574	1.99447	2.41216	2.25497	3.44431	2.02425	4.36049	2.91458	3.18078	3.6888	3.51023	4.15627	2.8192	4.21971	3.87021	2.95397
CAST	P20810	3.66575	2.66337	2.67388	4.07683	1.48741	4.58782	5.00525	6.00607	4.90604	4.84063	4.16162	2.38945	3.48114	4.52618	3.81736
CAT	P04040	7.40065	8.81622	8.04768	7.13317	8.32196	6.21031	6.19478	6.19117	5.76115	5.57113	5.42435	6.53402	5.46302	6.25778	6.73786
CAV1	Q03135	10.408	8.96199	9.70754	10.5165	9.89019	9.02112	9.18233	8.61725	9.31408	8.8724	9.59985	8.41117	8.7928	9.54277	8.84951
CAV2	P51636	5.48339	4.90292	6.06074	5.87521	6.12333	4.69696	4.98559	4.2107	4.80186	5.06654	5.05212	5.05774	4.03068	4.86421	4.64781
CAVIN1	Q6NZI2	10.6024	9.31261	9.81258	10.9247	10.1978	10.1921	10.3575	9.39869	10.1791	9.72389	10.0885	8.78792	8.76795	9.8662	9.39971
CAVIN2	O95810	5.73161	3.58138	5.49341	7.04705	4.87649	4.16421	4.13507	5.64944	5.75394	5.60372	5.72874	3.12458	3.78591	5.28431	4.17265
CAVIN3	Q969G5	9.31628	8.35212	8.46935	9.51173	8.83877	9.2217	8.85041	8.17832	9.06507	8.69461	8.93187	7.99012	7.88395	8.8164	8.33759
CBFB	Q13951	2.20654	2.50733	1.91114	2.60588	2.26705	2.5833	3.14	2.7636	2.62243	2.68851	2.48381	3.04367	3.27671	3.53561	2.40751
CBR1	P16152	4.9559	4.26636	5.33761	5.84014	4.8517	5.21852	2.89124	5.50037	4.51583	4.78773	5.58322	4.99193	6.06301	5.95651	5.35306
CBR3	O75828	4.21018	4.23176	5.34121	4.61572	4.93303	5.73337	4.32897	5.65808	4.88551	4.53524	5.16594	5.02803	7.13713	6.44566	5.27203
CBR4	Q8N4T8	1.984	0.774294	2.68343	2.45545	3.06412	0.577626	0.902177	1.43299	0.537251	-0.116982	1.29255	-0.132601	1.67867	2.33533	0.785323
CBX1	P83916	2.8767	3.18214	1.7859	3.45335	3.06305	2.97654	3.57105	2.95649	3.01185	3.36681	2.95734	2.75804	2.77536	3.03202	2.80144
CBX3	Q13185	3.47841	3.86506	3.84495	3.10231	2.90859	4.05908	3.50879	3.71748	4.02929	3.56685	4.5524	4.12896	4.62217	4.11112	4.02379
CBX5	P45973	3.51423	2.14033	2.34693	3.27471	3.17641	3.33976	3.55716	2.64679	2.56885	3.52436	3.05447	4.38831	3.18136	4.17149	4.47101
CC2D1A	Q6P1N0	1.72934	1.6653	1.4327	2.05553	1.76419	2.03863	2.13185	2.43645	2.02939	1.75781	1.83206	1.2574	1.59216	2.14385	1.53066
CC2D1B	Q5T0F9	1.6636	2.1456	1.55207	2.29305	2.19466	1.94027	2.37701	1.46267	1.86519	1.62049	2.13336	1.72203	1.64691	1.4219	1.38774
CCAR1	Q8IX12	3.95378	3.98225	4.06268	3.7356	4.22107	4.65129	3.91411	3.75538	4.30608	4.02737	4.12038	4.12414	4.08327	4.10767	4.33083
CCAR2	Q8N163	5.03654	4.76098	4.18967	4.95934	5.11781	5.99998	5.49265	5.20131	5.31588	5.25875	5.47841	5.12631	5.47633	5.38676	5.46251
CCDC124	Q96CT7	4.5284	4.20481	4.29799	4.50267	4.10855	3.65351	3.04137	5.22363	4.00553	4.45013	3.98544	4.35762	4.08633	4.69165	4.11383
CCDC127	Q96BQ5	4.47016	3.76949	3.50427	4.68735	4.7441	2.79006	2.13507	3.19258	2.98283	2.72702	3.46501	2.59237	3.10047	3.02601	2.95894
CCDC181	Q5TID7	5.34191	2.80485	5.47295	4.92918	4.75057	2.89692	2.13778	5.42819	4.68282	5.57751	3.35071	1.5695	1.96364	3.72103	3.95436
CCDC22	O60826	3.1685	2.882	2.55693	3.63802	2.72372	3.71476	3.44126	4.30082	3.72446	2.94316	4.05715	3.24967	3.83236	3.99876	3.75851
CCDC47	Q96A33	5.28947	4.8853	5.44982	4.54393	5.26124	4.43162	4.30098	3.61457	5.0103	4.99893	4.83269	4.72403	4.64034	3.96906	4.54741
CCDC50	Q8IVM0	2.20402	2.51877	2.44169	2.61088	2.38712	2.73227	3.50508	4.08818	1.39679	2.8792	1.89527	1.54166	2.1329	2.12167	2.65356
CCDC51	Q96ER9	3.07077	2.71351	3.18047	1.5527	3.06241	0.497603	1.76944	1.23418	1.2366	-0.317049	0.530972	1.59799	2.26068	-0.0667634	1.08877
CCDC6	Q16204	3.88757	3.34256	3.26359	3.77722	3.75456	5.26868	4.51336	5.52311	5.29795	4.87983	4.54308	4.17705	4.41017	4.87829	4.5464
CCDC80	Q76M96	5.01667	4.18128	3.64824	5.37351	2.91037	4.63478	6.15075	5.78422	5.90404	5.15757	4.69378	4.99193	4.10937	4.55508	4.01469
CCDC83	Q8IWF9	5.93331	5.7092	6.06559	6.84399	6.35995	2.30069	3.94101	3.32109	4.16698	4.11436	4.57154	3.79926	3.91475	4.38647	4.60847
CCDC9	Q9Y3X0	1.64325	0.202559	1.44115	1.15326	0.624703	1.68821	1.3053	1.86759	1.61517	2.56264	1.70325	1.49949	0.959921	1.27163	1.88124
CCDC90B	Q9GZT6	3.89369	4.13862	4.0025	3.5244	4.33753	1.2971	3.89661	3.38725	2.65985	2.62721	3.63556	3.14528	3.04443	2.21212	2.78887
CCDC93	Q567U6	2.77631	2.75435	2.3344	3.09343	2.84763	2.96367	3.57644	3.23402	3.10668	3.33996	3.46	3.17078	3.56498	3.51911	2.54463
CCN1	O00622	4.54237	4.33139	2.81016	3.57127	3.64681	3.36582	3.51496	3.32732	3.75078	3.83263	4.45021	4.61338	3.12538	3.94301	3.78881
CCN2	P29279	6.11313	5.6995	4.56517	5.77027	5.54714	6.93311	6.1182	6.79309	5.78994	6.14174	6.88636	5.95928	5.65839	5.97531	6.15431
CCNY	Q8ND76	3.72467	2.78527	3.37278	4.40358	4.05	3.91867	4.14141	3.90487	4.04454	4.31396	3.06837	2.50296	3.98774	3.78558	3.26947
CCNYL1	Q8N7R7	3.19109	3.09704	2.78243	3.26637	3.33894	3.42913	4.28968	3.39043	4.67758	4.52338	4.39275	3.17973	3.15265	3.86025	4.14731
CCPG1	Q9ULG6	3.71499	4.3024	3.30698	3.06353	3.70556	2.50278	3.89601	2.66577	3.60523	3.18879	3.27934	4.30078	2.6137	2.20284	2.71062
CCS	O14618	2.10646	2.54993	2.43323	3.29839	2.47877	3.29841	3.12401	3.43978	2.29392	2.01391	2.94092	2.53022	3.65992	3.60001	3.13866
CCT2	P78371	5.97165	6.9398	6.94315	6.10207	5.90019	7.03999	6.5078	6.83929	6.41508	6.54322	6.51986	7.30023	6.80762	6.81785	6.71992
CCT3	P49368	6.06917	6.94694	7.03789	6.09385	6.0573	6.51909	6.41126	6.76177	6.52919	6.60127	6.49195	7.3473	6.87734	6.75477	6.62569
CCT4	P50991	5.96537	6.86301	6.7675	6.07198	5.79422	6.81807	6.23899	6.52482	6.31656	6.41335	6.41226	7.24131	6.62559	6.60442	6.36788
CCT5	P48643	5.46379	6.448	6.40734	5.36433	5.26637	6.5438	6.14008	6.28424	6.0823	6.14837	6.16959	6.85204	6.41992	6.3205	6.06331
CCT6A	P40227	6.03053	6.63401	6.62868	6.23331	5.6916	6.38609	6.31725	6.37446	6.16292	6.25947	6.26962	7.13326	6.64434	6.48552	6.45734
CCT7	Q99832	5.87799	6.62545	6.84269	5.78931	5.64363	6.39665	6.14612	6.55657	6.28658	6.32846	6.19697	6.92153	6.6149	6.43726	6.23259
CCT8	P50990	6.59587	7.61293	7.56028	6.73061	6.28884	7.72882	7.34863	7.54835	7.25838	7.2678	7.10601	7.93071	7.57604	7.41198	7.2097
CD109	Q6YHK3	4.35631	4.93064	4.9398	4.66985	4.40583	3.96913	3.8198	5.06151	6.4912	5.59445	5.91347	5.30933	5.89005	6.6809	5.48469
CD151	P48509	6.74585	6.44258	5.62934	5.58312	6.37614	6.08047	6.61751	5.55356	5.81133	5.99783	6.49738	6.46514	4.82886	5.23067	5.86772
CD248	Q9HCU0	7.29513	5.79718	6.52783	7.50525	7.29047	7.55859	8.00522	7.66618	6.87731	7.45546	7.39012	7.35599	6.26316	7.2556	7.75746
CD276	Q5ZPR3	4.15308	5.24119	4.15461	2.41499	4.76403	4.11853	5.41017	3.86957	3.68374	4.40196	3.82926	5.72048	4.64663	2.69348	4.91943
CD2AP	Q9Y5K6	2.61323	1.82281	2.34829	2.58449	2.01357	3.21479	3.18986	3.32828	2.48505	2.78823	2.44623	2.07531	1.69603	2.92231	1.96111
CD2BP2	O95400	1.96191	2.45976	1.90062	2.98472	2.79871	3.08312	3.04638	2.72117	2.15554	2.32006	2.82256	3.09217	2.81748	2.76197	2.39576
CD36	P16671	5.16619	3.99985	9.20559	5.19667	5.80033	2.2676	0.998371	5.64455	0.483322	3.03853	0.204837	1.53652	1.37591	0.316058	-0.621076
CD44	P16070	8.15929	6.96008	7.16437	8.31379	7.45852	8.21156	8.89418	8.16529	8.95721	8.75526	8.13988	7.28621	7.01165	7.89087	7.54601
CD46	P15529	3.2093	2.99757	2.85492	2.75281	3.30442	2.75495	3.44385	2.57751	3.49865	2.27964	2.26684	2.83476	2.38557	2.54214	2.80806
CD47	Q08722	7.24243	7.17963	6.67959	7.77735	7.18771	7.24824	7.929	6.65208	7.2541	6.80083	6.81381	6.7341	6.80649	7.10677	6.98424
CD58	P19256	1.07963	1.91592	2.28768	1.93766	1.3496	2.23329	2.9807	2.19531	2.45359	2.30039	1.99596	2.55706	2.11825	1.77996	2.04193
CD59	P13987	6.97955	6.87641	7.12318	8.28356	7.05802	6.46246	7.97604	7.42108	7.04048	8.30706	6.03307	6.18888	5.43887	6.97992	7.11971
CD63	P08962	8.56252	8.81721	8.95125	8.2031	7.99497	8.31979	9.3847	8.5391	9.25524	8.71433	8.47896	8.97225	8.66078	8.17881	8.3506
CD68	P34810	2.50688	3.02427	2.73452	2.92001	3.19729	2.47422	1.39682	2.16158	1.93756	2.74238	2.35753	2.33444	2.59622	3.22012	2.27269
CD81	P60033	7.70583	6.6143	7.54424	8.87801	7.76326	7.21152	8.0889	7.79297	8.00963	7.33645	7.11802	6.82754	7.16047	7.66878	7.0761
CD82	P27701	3.34536	3.54746	2.5355	3.737	3.98137	2.53254	1.54699	2.49155	3.88322	3.15906	3.82985	3.73277	4.11122	3.90839	3.81849
CD9	P21926	5.80791	4.13265	5.20084	7.31449	5.01483	5.02036	5.82179	5.76462	7.26266	5.93914	5.44743	5.89038	5.23757	7.08976	5.05318
CD99	P14209	5.42016	4.53668	4.6072	5.8279	4.76201	2.66333	7.46745	6.00937	4.65339	4.92267	4.1074	3.34249	3.76273	3.99147	2.76387
CD99L2	Q8TCZ2	4.02376	1.26081	1.65118	2.02795	2.98646	1.00131	4.39215	1.94541	1.57731	2.46502	0.710687	1.90588	1.95454	1.02239	1.61021
CDC23	Q9UJX2	1.78955	1.56183	2.1294	3.52283	2.10832	0.927336	2.38971	1.41051	1.52592	1.5503	2.00318	1.95483	2.21483	2.21265	2.2858
CDC37	Q16543	5.51442	4.89818	4.98579	5.54004	4.65413	6.19112	5.99857	6.54857	6.31221	6.13257	6.29066	5.63074	5.99549	6.28317	6.06925
CDC40	O60508	1.06378	1.6915	2.21521	3.52843	2.57609	1.94711	2.43229	1.01643	1.95414	1.63062	2.22065	1.679	2.00327	1.50059	1.74135
CDC42	P60953	6.55704	5.91513	6.09261	5.92253	6.44095	6.51065	7.23593	6.84023	6.69323	6.81736	6.51193	6.60406	5.98353	6.44426	6.57884
CDC42BPA	Q5VT25	2.11712	2.72536	1.99718	2.70405	2.5235	2.99597	3.25757	3.32274	2.6932	2.72235	1.94558	1.96638	2.10879	2.09516	2.55452
CDC42BPB	Q9Y5S2	3.47226	2.85644	2.70271	3.19563	3.46599	3.4512	3.79722	4.45887	4.21256	4.38737	3.83639	3.59451	3.77825	3.8614	3.99148
CDC42EP1	Q00587	5.26056	2.87825	2.81475	4.21669	4.59505	5.73361	6.0935	4.88058	4.57578	4.87076	3.88503	2.99749	2.33988	4.10971	4.56336
CDC42EP2	O14613	1.88315	1.18752	1.33154	1.01687	-0.182046	1.41226	0.139021	3.18602	2.32267	2.92492	1.07567	0.0956856	0.85424	1.58843	1.67541
CDC42EP3	Q9UKI2	2.30006	0.382897	1.70243	0.649611	1.81477	1.44075	2.70392	3.56822	1.2249	3.34731	2.19304	1.93113	0.467941	1.92783	2.00391
CDC42EP4	Q9H3Q1	1.46656	2.13898	2.20231	2.36428	1.91927	2.50613	2.18463	3.25239	2.12841	2.83641	0.330796	2.17166	2.07267	2.42921	1.84395
CDC5L	Q99459	3.94861	3.52037	3.30505	3.95777	3.5373	4.3576	4.0259	3.48672	3.91942	4.31361	4.41628	4.09547	4.13258	4.26603	4.14012
CDC73	Q6P1J9	2.69607	1.94225	2.40793	2.79781	2.1863	2.21073	2.1624	2.68443	2.83776	1.9474	2.16754	2.87332	0.952646	1.65987	2.00524
CDH11	P55287	5.82284	5.77881	5.08532	5.48682	6.2361	6.72198	6.71465	5.63678	5.91499	6.22451	5.84759	5.67984	6.09226	5.84016	6.29883
CDH13	P55290	6.69825	6.97732	8.2841	9.65366	7.60922	6.54649	7.99988	8.60314	10.2303	8.60386	5.79268	6.62537	5.88541	8.45502	6.5378
CDH2	P19022	4.71694	4.36558	2.97685	3.57163	4.32509	3.90671	4.6997	2.23941	2.58442	4.38243	3.20427	4.37022	2.9852	3.20772	2.82206
CDH24	Q86UP0	5.39033	5.17034	4.26399	5.49035	5.56441	6.09185	5.41029	5.32742	5.20079	5.1042	3.82292	4.5416	5.26802	4.85727	5.7462
CDIPT	O14735	7.42113	7.08878	6.91036	7.77072	7.41291	6.54243	6.95828	6.40541	6.68578	6.54982	6.80173	6.70816	6.39761	6.34332	6.40665
CDK1	P06493	0.636922	2.657	0.271243	1.19012	2.5684	0.83258	1.58258	-0.207168	2.21399	0.137587	1.60725	2.24524	2.98538	2.49503	1.96225
CDK4	P11802	2.53582	2.04538	2.31933	2.94155	2.28842	2.1345	0.872241	1.90009	2.39557	2.1408	2.14755	1.84391	2.82043	2.60019	2.65649
CDK5RAP3	Q96JB5	6.29679	5.8028	5.69876	5.86069	6.23831	5.17034	5.74948	5.25576	5.61394	5.69994	5.66969	5.67691	5.39401	5.16883	5.95579
CDK6	Q00534	0.843681	-0.155153	1.14115	1.22232	2.46965	2.2044	0.748202	2.80652	0.303661	1.69366	1.413	3.13868	2.25389	1.05798	2.09315
CDK7	P50613	0.915674	2.0615	2.03669	3.05323	2.61856	2.18605	2.54484	1.71896	3.07248	2.56681	2.71521	2.34619	1.70512	3.17377	1.9475
CDK9	P50750	3.05547	3.10183	3.20947	3.03418	2.70927	2.39578	2.74367	2.54832	2.49572	2.82813	2.82631	2.46401	2.78891	2.60276	2.45791
CDKN2AIP	Q9NXV6	2.2757	2.0258	2.03339	2.67714	2.14063	2.99926	2.37323	2.60405	2.74961	1.96966	1.53378	1.70104	2.0051	2.17977	2.42101
CDV3	Q9UKY7	3.79342	4.49392	4.44822	4.87953	4.55314	4.41824	4.65923	5.55825	3.62745	4.09459	4.38802	4.38851	4.37483	3.39711	4.38683
CEBPB	P17676	2.16233	2.37875	2.37076	2.68886	2.65281	2.31979	2.38952	2.49406	1.16816	2.02718	2.53328	3.15816	3.26253	2.49879	2.90555
CEBPD	P49716	1.48873	4.49392	4.44822	4.87953	4.55314	4.48441	4.66648	1.06406	4.39964	0.675579	1.76985	4.38851	0.432217	2.29014	1.30566
CELF1	Q92879	4.48122	4.17088	3.83527	3.67245	4.43329	4.56415	4.50098	3.57852	4.527	3.88906	4.83249	4.43857	3.96815	4.44381	3.9961
CEMIP	Q8WUJ3	2.62417	1.59612	2.95978	3.63017	2.97506	3.55402	3.74639	7.07586	6.42765	5.0738	3.89832	3.40279	4.42117	5.35885	2.9061
CENPV	Q7Z7K6	2.00052	2.08833	1.34254	2.10015	2.00761	2.76416	1.67472	1.5608	0.602225	1.63155	1.83832	2.25119	1.75701	1.60458	2.05211
CEP170	Q5SW79	1.66628	1.73639	1.36214	2.49902	1.25562	3.37151	3.36464	3.38088	3.15933	3.26512	2.86893	1.59188	2.29478	2.79207	2.18139
CEPT1	Q9Y6K0	3.64028	3.59089	4.85709	3.92569	3.90517	2.89176	3.12861	2.7233	3.11608	3.38787	3.51332	4.06034	3.67235	2.21983	3.71248
CERCAM	Q5T4B2	3.12671	4.76864	4.68019	2.25136	4.03111	5.42137	4.46214	5.56664	5.57742	5.48573	3.65603	5.22371	4.41708	2.7745	4.3268
CERS2	Q96G23	4.28756	5.11168	4.72386	4.34398	4.50588	3.83726	4.86488	3.78048	4.36713	4.37668	4.77268	4.88737	3.65428	3.94944	4.81846
CERS6	Q6ZMG9	3.18666	2.92252	2.43893	2.49156	1.9845	2.36256	3.333	1.96724	1.81644	2.18189	2.45142	3.20376	0.827598	2.00758	2.30834
CES1	P23141	1.96357	3.15399	3.80826	5.07118	5.79775	3.07853	3.68049	3.0416	2.82737	2.52369	2.8997	2.1445	1.72586	2.76338	3.26625
CES1P1	Q9UKY3	4.43859	2.65505	3.64318	5.60664	4.78143	4.48441	4.66648	4.50021	4.39964	3.17995	4.38802	2.04899	4.37483	4.37102	3.06366
CES2	O00748	2.42131	1.57228	1.32826	2.08211	2.17742	2.44826	2.58882	1.61672	2.76743	2.04527	1.19306	1.13928	0.90628	1.23784	0.954699
CETN2	P41208	1.50307	2.42344	1.30504	2.99235	2.28583	2.27774	2.38473	2.22056	0.908733	1.99111	0.381027	2.31755	2.2238	2.11314	1.68626
CFAP20	Q9Y6A4	2.6932	2.46268	2.42203	2.86411	2.80525	3.56555	3.68337	2.86702	3.33346	2.84052	3.48434	3.70037	3.61867	3.71446	3.37328
CFAP70	Q5T0N1	4.8554	4.40544	1.36892	2.87376	4.26956	4.09221	4.48027	4.1695	4.27136	4.75511	3.30944	4.50444	3.18344	4.0776	4.73328
CFAP77	Q6ZQR2	4.51598	4.95683	4.39004	4.26579	5.24867	4.62304	4.98989	4.69521	3.88263	4.61707	3.47195	4.60627	4.27548	4.47403	3.43509
CFD	P00746	1.729	1.91343	1.8377	1.67993	1.80276	0.514436	2.08766	1.91441	1.50092	1.50407	1.76492	1.90965	1.70163	2.26727	0.700341
CFL1	P23528	6.05851	6.0931	6.31843	6.59179	6.03229	7.64099	7.19133	7.90083	6.78821	7.09956	7.23165	7.51046	7.57333	7.51765	7.54427
CFL2	Q9Y281	4.28543	3.96943	3.54712	3.96402	4.55121	5.74085	5.46646	5.5868	4.63934	4.81382	4.79412	5.16427	4.75031	5.36087	5.41484
CHCHD3	Q9NX63	7.00269	6.61079	6.90263	7.48147	7.13255	5.97605	7.27663	5.83492	6.06315	6.07148	5.9872	5.97435	5.6625	5.80332	6.09265
CHCHD6	Q9BRQ6	2.75587	2.60202	2.93131	2.62725	3.839	1.44278	2.83863	2.09262	2.87274	2.31898	2.47607	2.40396	1.67849	2.60805	2.24508
CHD4	Q14839	3.6271	3.29017	3.06019	3.48772	3.50391	3.78868	2.81539	3.1063	3.29057	3.24341	4.12908	4.27417	4.13922	3.44178	4.1866
CHERP	Q8IWX8	2.39957	2.36423	2.22765	2.34955	2.73378	2.78489	2.00964	2.06997	2.31156	2.06458	2.73672	3.15035	2.7469	2.0258	2.22494
CHID1	Q9BWS9	5.2807	6.00513	5.34901	4.27955	5.73645	4.78611	5.37538	4.68126	5.17903	4.40529	4.34278	4.34194	4.30786	4.52415	4.78283
CHMP1A	Q9HD42	3.15588	2.75666	2.49531	3.23814	2.63982	3.75159	3.74678	4.09011	3.33081	3.80491	3.2891	3.75438	4.16996	4.02129	4.00318
CHMP1B	Q7LBR1	2.99444	4.26338	3.5678	5.12599	3.42695	4.69084	3.68975	3.83587	3.3524	2.53566	3.09922	3.45146	4.07304	3.11266	2.6258
CHMP2A	O43633	3.84753	3.9402	3.84087	3.58916	3.30258	4.92281	4.20481	5.42428	4.06221	4.71722	4.63601	4.26672	4.73851	4.5554	4.58185
CHMP2B	Q9UQN3	1.53046	1.51027	1.792	1.25272	2.31249	2.61016	2.51976	2.6161	1.37133	2.57845	2.21127	-0.312663	2.48958	1.94548	-0.426356
CHMP3	Q9Y3E7	2.53061	1.6144	3.34433	2.84763	2.60139	3.08853	3.20671	4.23357	3.59604	3.78496	3.47405	3.16743	3.72473	3.60505	3.29088
CHMP4A	Q9BY43	2.12915	2.36841	1.63913	3.09967	2.20643	2.19863	2.12947	2.63325	2.05029	1.95313	1.57724	1.92065	2.92471	2.10709	2.24905
CHMP4B	Q9H444	3.23261	3.21755	3.99968	3.54684	2.63972	4.9721	4.52477	5.0625	4.20819	4.46753	4.51829	3.7932	4.92009	4.7323	4.20635
CHMP5	Q9NZZ3	3.57592	3.45485	3.68872	4.30776	3.19101	4.8326	5.35179	5.73651	3.74522	4.49396	3.80748	3.88865	4.23884	4.30526	4.16617
CHMP6	Q96FZ7	2.76033	3.75235	2.99197	4.0878	4.25445	3.49843	4.30198	3.28474	3.58737	3.80413	3.96244	4.23671	3.34081	3.37515	4.25848
CHORDC1	Q9UHD1	1.17646	1.7284	2.20839	1.27069	1.84147	1.89155	2.37915	1.91085	1.72797	1.76962	2.11221	2.08112	2.64997	2.7416	2.29341
CHP1	Q99653	4.5972	5.17909	4.83416	4.14632	5.05012	3.46568	4.6723	4.01168	4.0627	4.0255	4.50082	4.65124	4.15573	3.81885	3.38239
CHPF	Q8IZ52	3.24027	3.56309	2.91283	2.81877	2.68378	2.89927	2.63274	3.22692	3.67616	2.9488	1.97031	3.5758	1.84856	2.1583	2.75157
CHPT1	Q8WUD6	2.2883	3.09017	1.8132	2.62483	3.23152	2.33914	0.99157	2.32844	2.64119	2.03313	1.93148	3.26776	1.82634	2.21095	3.0427
CHST14	Q8NCH0	3.41792	3.40988	3.09631	3.26909	3.54944	2.65524	2.75602	2.03384	3.34268	3.34308	2.52609	3.82907	3.15735	2.89153	3.62216
CHTOP	Q9Y3Y2	3.26907	1.11133	2.72694	3.35786	3.18682	3.09559	2.58819	2.02657	2.76409	2.94745	3.17346	2.00038	2.51663	3.15063	3.72762
CILP	O75339	2.04953	2.78311	2.75094	3.30956	2.83586	3.33454	2.96719	2.96053	1.98367	2.57257	4.22718	2.89057	5.08246	6.13602	4.87242
CIRBP	Q14011	4.92776	4.2921	4.78091	4.21511	4.68033	6.34996	5.91174	5.59501	5.69579	5.82937	5.33985	4.90732	4.95136	5.71867	5.48153
CISD1	Q9NZ45	5.68783	5.41025	5.12706	6.47762	5.7082	4.19305	4.85514	3.99778	4.72312	4.45519	5.72474	5.55196	5.13509	5.64878	5.58297
CISD2	Q8N5K1	5.28911	5.24874	5.58908	5.66937	5.64583	4.54657	4.41333	3.36557	4.88815	4.5208	4.91381	5.13745	5.24004	4.90944	5.0088
CKAP4	Q07065	9.75585	10.0793	9.52073	9.82858	9.96829	8.76734	9.16386	8.60052	9.80283	9.42881	9.47178	9.78583	9.2249	8.72214	9.39634
CKAP5	Q14008	4.03194	3.75527	4.07908	3.65864	3.37169	3.86707	4.54156	4.00823	4.31175	4.23835	4.28161	4.26627	4.28942	4.21783	4.39198
CKB	P12277	5.56685	4.94371	5.75895	5.88592	4.44245	7.53953	7.60494	8.32091	6.36079	6.74214	6.34949	8.15406	5.36259	6.72337	7.2334
CKLF	Q9UBR5	1.9603	1.45293	2.43962	2.13157	3.13319	2.68517	1.83626	1.59904	2.58155	2.88466	2.01688	3.10206	2.95439	2.59354	2.75465
CLASP1	Q7Z460	1.45909	1.75524	2.34054	2.72234	2.25703	1.78663	3.21089	1.4859	1.69339	2.41797	1.85235	1.34703	2.34986	1.69565	1.34832
CLCC1	Q96S66	4.27914	4.29562	4.90316	4.86998	4.99075	3.32027	3.661	3.4443	4.07246	3.87221	3.39427	4.07398	3.64578	3.02477	4.06792
CLCN3	P51790	3.09396	2.54102	3.10135	2.35123	3.2965	2.31655	2.0788	1.92074	2.14169	1.84927	1.92736	2.0852	2.12889	2.14335	1.98972
CLCN7	P51798	4.22608	3.59934	4.17675	2.99563	4.09788	3.02093	4.28817	2.7092	3.61908	3.10967	3.6131	2.98276	3.12397	2.3089	2.95691
CLDN11	O75508	1.77049	2.31682	2.41837	2.66916	2.49712	2.22977	2.35369	2.49855	2.00236	1.14575	1.75552	1.7023	3.58485	3.45504	2.80351
CLEC3B	P05452	2.21322	1.55679	2.10511	1.57298	2.23711	1.33215	3.50694	3.1151	2.18826	2.95139	2.47299	2.15496	0.972659	1.87305	0.121343
CLIC1	O00299	6.43044	6.68475	6.95206	6.96085	6.47963	7.95899	7.88864	8.44808	7.45931	7.67967	8.44244	8.25186	8.57068	8.21079	8.18734
CLIC4	Q9Y696	6.46489	6.46981	6.79378	6.92749	5.72509	7.05524	6.94205	8.02965	7.88397	7.32368	8.09049	7.24504	7.84905	8.00595	7.24441
CLINT1	Q14677	3.1564	3.03187	3.07279	3.24521	2.36014	4.18424	3.61425	4.62735	3.9687	3.90608	3.65523	2.77041	3.39307	3.85727	3.98811
CLIP1	P30622	1.82343	2.18273	1.88801	2.63501	2.21363	4.22881	4.15008	4.78873	3.72842	3.38917	3.03844	2.58302	2.69696	2.77777	2.91317
CLK3	P49761	2.67939	2.59527	2.50924	3.0418	4.00726	3.32724	4.42257	3.39426	3.68384	3.76446	3.86881	2.49609	3.8711	3.27481	3.16933
CLMP	Q9H6B4	4.52849	3.7346	3.95415	4.33038	4.41358	3.92363	4.69897	4.50476	4.23543	4.90975	4.03753	3.81249	4.06554	4.02951	4.11208
CLN5	O75503	3.24987	4.67192	3.97678	4.44783	3.99487	4.88915	4.94704	5.25209	4.35089	4.00715	3.1671	3.62007	4.48116	3.19799	3.68396
CLN6	Q9NWW5	2.54512	2.77338	2.32682	3.001	3.14226	2.49661	2.37837	1.80533	2.59032	1.94052	1.60854	2.76358	2.14608	1.36036	2.46441
CLNS1A	P54105	1.58174	2.58162	2.50462	2.55102	2.21951	2.1921	2.86712	3.75743	2.42756	3.30378	3.24659	2.67474	3.66597	3.55917	3.57714
CLPB	Q9H078	3.59209	3.63733	3.98954	3.31953	4.05229	2.07261	2.75659	1.93648	2.34948	2.56565	2.52147	3.28332	2.99347	2.59813	3.40277
CLPP	Q16740	4.73041	5.34284	5.17652	4.00313	5.38971	4.63941	5.01939	3.90508	4.58799	4.26971	4.95763	4.66666	4.97942	4.71443	4.97098
CLPTM1	O96005	5.72114	6.00964	6.4131	5.28287	5.76198	4.55442	5.6238	3.87107	5.16747	5.2152	4.74108	5.64243	4.99854	4.7951	5.04515
CLPTM1L	Q96KA5	4.67918	5.44726	4.09891	5.27331	4.81796	3.64874	4.15968	3.46573	4.40498	4.26733	3.06992	4.58068	3.78677	4.2472	4.33478
CLPX	O76031	3.66147	3.50558	3.90726	3.15859	3.80042	3.0371	3.35656	2.63236	3.54102	2.99845	3.56021	3.50106	3.77004	3.02094	3.53378
CLTA	P09496	6.90368	7.10586	6.6375	5.52643	6.12274	7.30905	7.37104	7.44006	7.14443	7.12939	7.08515	7.24162	7.30096	6.85287	6.75856
CLTB	P09497	5.82721	5.69662	5.25634	4.59559	4.76187	6.23554	6.39828	6.83411	6.44311	6.33259	6.36655	6.15563	5.62232	6.25954	5.75481
CLTC	Q00610	8.93659	8.72035	8.21304	8.85629	8.41876	8.7324	8.90724	9.21611	9.11595	8.88407	8.90114	9.0615	8.74227	8.80494	8.8458
CLU	P10909	1.7871	5.29646	3.46478	7.09578	3.15723	2.81384	2.7536	2.80498	4.57053	2.65965	1.17356	2.45115	1.74832	4.91444	2.6449
CLUH	O75153	1.76688	1.60672	2.93102	2.43584	2.17083	1.88463	2.47124	2.16056	2.08173	2.24065	1.34895	2.04761	2.22252	1.65773	2.15019
CMAS	Q8NFW8	4.61734	4.09123	3.48042	4.07513	3.54678	4.29728	4.26446	3.92574	3.99042	4.37578	3.83917	4.01354	3.61653	3.74062	3.27928
CMBL	Q96DG6	2.14187	2.41254	3.36267	3.28018	2.16609	1.80128	1.6928	3.25108	1.58602	1.4226	1.49875	1.40889	3.44071	2.681	2.78502
CMC1	Q7Z7K0	2.33161	3.70661	2.43095	2.79048	3.3051	3.41668	2.86123	2.50753	1.87134	2.07478	1.37814	2.18209	2.43765	2.49137	2.18885
CMKLR1	Q99788	2.51579	2.07587	1.49495	2.24348	2.10859	2.45783	2.25786	3.05163	1.93534	2.04522	2.75422	2.95199	3.37911	2.36547	2.12947
CMPK1	P30085	6.59692	7.64241	7.84849	8.23981	6.2788	6.97877	7.40853	7.9814	6.55087	6.54564	8.01348	7.43331	8.19512	7.94144	7.18371
CMTM3	Q96MX0	2.30799	2.42167	1.85228	2.96307	1.89252	1.05376	1.55696	1.1309	0.749269	1.27772	2.2017	2.1854	3.30754	2.00916	2.49718
CNDP2	Q96KP4	4.22644	3.41447	4.64683	4.70992	4.07766	5.28579	4.60409	6.04064	4.63014	4.77581	5.4636	4.30391	5.63942	5.37442	5.15465
CNEP1R1	Q8N9A8	2.90863	2.31616	2.40014	1.687	2.38773	1.38925	2.27611	2.63738	2.60728	3.05162	2.77771	2.73714	2.59126	2.7866	1.68904
CNIH4	Q9P003	6.35898	6.17652	5.84073	6.61351	6.04817	5.43267	6.25383	5.49636	5.50484	5.479	5.04963	5.65323	5.64981	5.25302	5.63643
CNN1	P51911	6.05982	5.31206	4.73497	4.56108	4.73947	8.36446	7.75242	6.29843	2.85767	6.7424	3.97893	4.4993	4.11489	3.73952	4.8257
CNN2	Q99439	5.63012	6.18531	5.06091	4.96609	5.69735	7.93541	7.47727	8.27641	6.06587	7.2569	6.54602	7.09613	6.31702	6.81355	7.16665
CNN3	Q15417	7.06457	5.20364	4.49171	6.37751	5.85218	8.5342	8.60218	8.48698	6.33193	7.31785	6.56313	4.56186	3.74358	6.36147	5.88572
CNOT1	A5YKK6	2.48471	2.95657	2.51433	3.23258	2.70651	3.15688	2.92359	3.66986	2.95888	3.57339	3.05786	3.42124	3.14391	3.35026	2.87317
CNOT3	O75175	1.44003	1.38408	1.51559	1.21834	1.70272	2.11432	1.7671	1.90874	2.18218	0.754744	0.451081	1.9191	0.90137	1.49055	1.51689
CNOT9	Q92600	1.89885	1.79952	1.41789	1.65992	2.14294	1.85744	1.64885	2.7036	1.47539	1.91227	1.55975	3.24004	2.5525	2.01281	1.24562
CNP	P09543	5.26636	4.77568	4.99928	4.84991	5.29568	5.18692	5.62335	4.89506	5.09182	5.13597	4.94383	4.87737	4.76581	5.22655	5.41074
CNPY2	Q9Y2B0	7.37278	8.00009	7.28459	6.15269	7.14475	7.52527	7.24583	7.00909	6.98649	6.76495	6.63821	6.61219	6.32626	6.20169	6.32948
CNPY4	Q8N129	4.67502	5.34624	3.80574	4.23225	4.93379	4.97715	4.66905	4.29455	4.57406	4.6038	4.0529	4.64349	4.86961	4.36776	4.9141
CNTNAP1	P78357	3.04738	2.59635	2.56691	2.97024	2.23659	2.84045	2.61919	3.6415	4.54046	3.06473	2.47534	2.01695	3.69634	2.95883	3.34196
COA3	Q9Y2R0	5.55167	5.36444	6.16386	5.71587	6.06586	3.64844	4.84205	3.96706	4.11382	4.11588	4.16499	4.29035	4.16952	4.29052	3.89208
COA7	Q96BR5	2.28481	2.61832	3.42328	2.88565	3.1731	2.69368	2.32904	2.12215	2.31771	2.06237	2.92006	2.85969	3.21529	2.84848	2.78398
COASY	Q13057	3.24028	3.21254	3.53462	2.53432	3.40616	3.25727	3.15424	3.38621	2.30436	2.35503	2.97215	2.85656	3.60351	3.78409	2.52505
COG2	Q14746	-0.136707	1.14831	0.185749	1.63185	1.69546	1.03684	1.41288	1.70594	-0.230825	0.814958	1.65229	2.23615	1.92015	0.695816	-0.339386
COG4	Q9H9E3	0.653005	2.36093	1.06847	1.76244	1.44189	2.50123	1.57748	0.962635	0.446412	0.948667	1.17796	0.405439	1.55079	0.952963	0.697387
COG5	Q9UP83	1.85959	2.11644	2.06643	2.11388	2.37385	1.96801	2.25613	1.55648	1.63337	1.11634	2.65196	1.51745	1.26617	2.09036	0.988443
COG6	Q9Y2V7	1.39813	2.00625	1.94108	2.35555	2.11746	2.55363	2.68059	2.78639	2.76787	2.92071	2.08802	2.25914	2.96434	2.70198	1.88368
COL10A1	Q03692	2.05407	1.28053	2.47038	1.07737	1.93371	0.724699	2.06438	2.67002	1.54785	1.00583	1.47919	1.82345	0.991932	0.602893	2.06817
COL11A1	P12107	4.45094	5.95159	3.21713	3.12942	4.20669	2.76021	1.98281	3.10602	1.62747	2.49711	2.39595	5.97556	2.93028	2.97883	4.93049
COL12A1	Q99715	8.17776	8.51236	7.93039	8.76616	7.95967	8.63578	8.28999	7.62854	9.4928	8.49804	9.47603	9.46081	8.8779	9.31772	9.6661
COL14A1	Q05707	5.1716	3.98487	4.25861	4.00255	4.67694	5.80776	5.95686	6.64411	6.93	5.92058	3.2336	3.06794	7.18194	4.12282	3.5494
COL15A1	P39059	3.95464	3.33899	3.27961	2.00384	3.46642	4.51906	4.25076	3.97329	6.27111	4.53058	3.36593	6.75191	3.11646	5.67408	4.79274
COL16A1	Q07092	3.51662	3.7752	4.63681	4.96349	4.19857	4.4389	4.18566	3.93837	4.61546	3.9441	4.24879	5.80226	4.81236	5.31104	5.0906
COL18A1	P39060	2.70064	1.94613	5.41192	2.11543	3.14751	2.92646	3.26182	2.69059	1.97569	1.33467	4.59837	2.7851	5.37064	3.45146	3.52601
COL1A1	P02452	9.79035	10.7668	9.95475	8.82748	10.073	10.7928	10.7843	10.4119	10.9587	10.945	8.32486	9.30715	8.66096	7.13098	8.37306
COL1A2	P08123	8.07951	8.73659	7.83492	7.55308	8.33759	8.80538	8.67964	8.3052	8.97991	8.96259	6.87052	7.35882	7.57237	6.74679	7.6484
COL3A1	P02461	8.36928	9.39698	8.79611	7.39112	8.88239	7.33971	6.11665	6.58655	6.68131	6.51064	4.31791	4.72115	5.27686	3.86317	4.33113
COL4A1	P02462	4.77859	5.22653	6.04528	3.93851	4.23775	3.86057	2.45058	1.99619	1.80671	2.08911	2.17093	3.6973	3.34506	1.44651	2.78234
COL4A2	P08572	5.11789	5.17269	7.25748	4.89266	5.39474	4.83779	4.12341	3.11246	4.78961	5.052	5.92488	7.17019	5.58997	4.80318	6.39325
COL5A1	P20908	6.2729	7.13852	6.31291	6.02955	6.51591	6.69604	5.94681	5.44622	6.62327	6.95062	5.6858	5.58541	6.12826	5.19839	5.74092
COL5A2	P05997	5.56021	6.85005	5.4216	4.00236	6.00785	6.21201	5.83189	4.29557	5.56967	5.84824	4.08028	5.51869	4.2602	3.04606	4.65321
COL5A3	P25940	1.27651	1.42505	0.737912	1.03968	2.36643	-0.319381	0.704664	1.09883	0.417217	-0.168875	2.14714	2.82221	3.5124	3.49174	4.66153
COL6A1	P12109	8.28803	8.76423	9.61143	9.31344	8.71745	7.53369	6.03292	7.27993	8.5707	7.29672	9.40421	9.13019	10.7583	9.85719	9.22718
COL6A2	P12110	8.13906	8.24192	9.443	9.35189	8.25559	7.06591	5.88136	6.72564	8.4671	6.98223	9.82711	9.4736	11.2156	10.2956	9.57795
COL6A3	P12111	9.3432	8.75896	10.2979	10.3297	9.26134	7.10869	5.18433	5.77016	9.23033	7.13459	10.6568	10.21	11.9969	11.0851	10.3333
COL8A1	P27658	4.02131	6.99801	2.29703	2.93726	4.46083	4.52338	5.18817	3.84028	2.7399	3.27463	5.30712	8.25748	4.49587	4.65778	8.20154
COLGALT1	Q8NBJ5	6.79049	6.8676	6.96618	5.79112	7.20347	6.31701	5.77987	5.93367	6.23236	6.60524	6.6138	7.13302	6.36502	5.5069	6.58894
COLGALT2	Q8IYK4	4.48716	5.21716	5.53762	4.48801	5.40327	4.64469	4.03024	4.32053	5.01959	4.95206	5.20927	5.47025	5.01808	3.99993	4.54871
COMMD1	Q8N668	1.5909	2.32474	2.15606	2.76613	2.40502	2.06655	2.66606	2.36816	1.86625	2.16497	2.48833	2.0195	1.7508	2.39084	1.34031
COMMD10	Q9Y6G5	1.98128	2.01186	1.76726	1.78611	2.2958	2.71755	2.60403	2.79176	2.51941	2.96995	2.51594	2.84083	1.31773	1.90633	1.85266
COMMD2	Q86X83	2.25943	2.25364	2.96068	3.11593	2.42761	2.84405	2.83828	3.2804	2.85003	3.25991	2.79289	3.19984	3.70456	3.19647	2.86819
COMMD3	Q9UBI1	1.73748	2.25037	1.75606	4.87953	2.13291	2.08207	2.36552	1.85648	1.44612	1.93831	1.97105	1.51958	2.33897	2.42974	1.66704
COMMD4	Q9H0A8	2.1063	2.34711	1.4446	2.71025	2.41309	2.18126	1.63427	2.6379	1.09226	1.63903	2.28216	3.49748	2.88786	2.76427	1.88299
COMMD9	Q9P000	1.65646	1.28627	0.261979	0.518428	1.13854	1.55604	1.20333	2.67745	1.57433	0.240161	1.57841	1.54248	1.6272	1.07622	0.795741
COMP	P49747	6.06983	6.82136	4.79647	7.88451	5.20004	2.35713	2.75961	2.27403	4.47814	2.83709	4.68277	4.58949	3.61207	4.51711	4.29804
COMT	P21964	7.91184	7.7943	7.14543	7.3287	7.95157	7.01156	7.35972	6.71209	7.15961	6.90448	6.80032	7.12865	6.31707	6.5935	6.8262
COPA	P53621	6.55365	6.3448	6.96299	6.7231	5.91904	6.59258	6.11828	6.92617	7.07896	7.00297	7.09531	7.08367	7.21005	7.15459	7.0303
COPB1	P53618	6.01212	5.75944	5.86073	6.18453	5.227	6.04709	5.98267	6.86112	6.77783	6.5271	6.71996	6.70618	6.85206	6.69395	6.68269
COPB2	P35606	6.13016	5.85408	6.32815	6.08616	5.42215	6.29518	6.03149	6.7463	6.56337	6.47432	6.58686	6.58209	6.67876	6.59113	6.39945
COPE	O14579	5.18383	5.14591	5.37008	5.24339	4.50786	5.48919	5.21975	5.89172	5.78603	5.67815	5.73229	5.74013	5.73468	5.74062	5.65198
COPG1	Q9Y678	5.55085	5.09122	4.95724	5.54291	4.79794	5.61819	5.21949	6.39893	5.93972	5.98689	6.18958	5.97305	6.13513	6.01762	5.90857
COPG2	Q9UBF2	3.18494	3.33812	2.59541	3.3149	2.65449	3.04019	3.72697	3.83532	3.47055	3.21307	2.93923	4.16594	3.47462	4.12347	3.33757
COPS2	P61201	3.71668	3.71808	3.53972	3.64891	3.76005	4.71973	4.10392	4.70322	4.51171	4.30253	4.44794	4.22947	4.50352	4.59558	4.41842
COPS3	Q9UNS2	3.7693	3.29654	3.5262	4.13878	4.16818	4.39944	4.31388	4.87597	4.40532	4.33345	4.40464	4.17091	4.41318	4.45481	4.16274
COPS4	Q9BT78	3.78462	3.84393	3.78527	4.1685	3.65259	4.7296	4.84422	5.10392	4.60384	4.65574	4.70828	4.4427	4.71086	5.12668	4.58164
COPS5	Q92905	3.33065	3.33683	3.14861	3.66073	3.04634	4.89756	4.57972	4.71586	4.1281	3.97753	4.30855	3.97358	4.07853	4.68095	4.15609
COPS6	Q7L5N1	3.92602	3.46593	3.89783	4.26512	3.74902	4.41386	4.47147	4.87198	4.47163	4.70177	4.69183	4.58172	4.64823	4.72442	4.67678
COPS7A	Q9UBW8	3.5417	3.29515	3.17312	3.6741	3.29615	3.76718	3.72235	4.67535	3.90061	4.08962	4.04373	3.67668	4.38225	4.27948	3.95424
COPS7B	Q9H9Q2	1.89094	2.07393	1.59416	4.87953	2.46773	2.71694	2.42644	2.75592	1.98669	2.85368	1.83506	2.08095	1.21632	2.26655	3.13594
COPS8	Q99627	3.8084	3.88661	3.95038	2.72016	3.57737	5.37413	4.87796	5.2233	4.37268	4.6692	4.33993	4.34975	4.69522	5.03011	4.50663
COPZ1	P61923	4.11323	4.52971	4.17773	4.5774	3.54435	4.34253	4.57316	4.84872	5.1509	4.76033	4.47768	4.75273	4.68726	4.93584	4.59123
COPZ2	Q9P299	4.76094	4.16579	4.5155	4.45917	3.2011	5.47091	4.93789	6.46279	5.2787	5.17722	5.31004	5.32118	5.59103	5.37104	5.35053
COQ5	Q5HYK3	2.01233	2.30304	2.33149	2.56882	2.94433	1.41022	2.26329	1.25343	1.00439	1.30499	1.64674	2.09859	1.51089	2.23645	1.76957
COQ8A	Q8NI60	1.95252	2.24433	3.01363	4.87953	2.0999	4.48441	4.66648	4.50021	4.39964	1.33645	1.81946	4.38851	4.37483	1.5822	4.38683
COQ9	O75208	3.69908	3.68669	4.58244	3.58594	4.2256	2.79411	2.98804	2.00487	1.94852	1.01144	1.83249	1.36652	2.76462	3.01107	2.80205
CORO1B	Q9BR76	6.59424	4.97022	4.79061	5.44264	6.3167	6.67689	6.40857	6.47247	6.33634	6.45172	6.41816	5.74145	5.57882	6.31789	6.80968
CORO1C	Q9ULV4	8.4699	7.73877	6.51321	7.3366	8.17495	8.87599	8.94861	8.44794	8.52063	8.64393	8.29149	8.07452	7.28606	7.75084	8.4553
CORO2B	Q9UQ03	2.99123	4.77382	3.37922	3.33927	3.18298	4.97773	5.92578	4.38379	4.30208	4.60103	1.36252	3.39492	2.97483	2.30612	2.54772
COTL1	Q14019	4.74962	5.6479	6.16804	6.14024	5.71159	5.67486	6.26439	6.21105	5.52089	5.43624	5.46326	5.62427	6.67981	6.30813	5.56337
COX14	Q96I36	3.86182	3.55264	3.58607	4.04172	3.96676	2.51221	3.13822	2.41186	2.58449	3.16557	1.75858	2.67054	1.32459	0.968548	2.56691
COX17	Q14061	1.5058	3.72942	1.70135	2.6996	3.0613	2.25565	3.50117	2.94065	2.19371	1.90324	2.00669	2.77554	1.34817	2.30748	2.12778
COX20	Q5RI15	4.27214	2.8875	3.20884	4.1498	4.42237	2.5875	4.01559	3.00665	3.40445	3.30872	3.23294	3.5297	2.73185	3.00874	3.05434
COX4I1	P13073	8.62665	8.77113	8.97792	8.45674	8.95218	7.59287	8.3255	6.69269	7.74807	7.7126	8.48138	8.33895	8.28388	8.09906	8.34909
COX5A	P20674	7.01921	7.87763	7.77445	6.37168	7.31221	6.74801	6.93982	6.13441	6.12909	6.91925	7.21507	7.56953	6.61156	7.02931	6.58293
COX5B	P10606	6.61859	7.24913	7.3531	5.81699	6.83654	4.58942	6.33335	5.11529	5.68708	6.08879	6.27202	6.47021	6.13207	6.44421	6.24476
COX6B1	P14854	1.33861	3.52852	3.86856	2.30129	1.65342	2.45223	2.3027	2.65148	1.0844	2.14217	1.7686	3.07243	1.14939	3.29448	2.74652
COX6C	P09669	7.4601	7.77268	8.09301	7.94469	8.10346	6.29769	6.86398	6.10175	6.65109	6.79598	7.34625	7.34183	7.02999	7.06612	7.36939
COX7A1	P24310	4.57171	4.92132	4.23918	5.11619	5.40085	3.48044	3.72555	2.52285	3.02351	4.22923	5.27658	5.40844	4.6076	4.77469	4.13524
COX7A2	P14406	5.85812	6.8335	6.81423	5.55326	5.82536	4.3153	5.61608	4.47861	4.79534	5.63972	5.94546	5.94202	5.86101	6.11412	4.31911
COX7A2L	O14548	2.40716	3.13296	3.15227	3.20982	2.90146	2.88896	2.40776	2.35609	3.03301	1.21545	2.6712	3.50596	3.14934	3.20688	3.54734
COX7C	P15954	5.77977	6.15178	5.9605	5.07437	5.62584	2.66295	4.98853	3.31912	5.09664	4.93138	5.63447	5.97303	5.48584	5.33901	5.96608
CPB2	Q96IY4	3.66542	3.94991	4.09642	3.19058	3.08983	2.61364	2.00001	2.30586	3.33617	2.90315	1.32658	3.69659	1.45994	0.23169	2.56874
CPD	O75976	2.53417	3.4556	3.5569	2.63582	2.91803	3.05822	3.26093	3.0198	3.7843	3.69408	2.68597	3.46185	2.81339	2.33824	2.39447
CPM	P14384	6.71148	7.55342	5.68492	7.58144	7.66997	-0.182115	1.64053	0.997295	0.362183	0.764923	5.84058	4.38293	5.44861	6.83239	4.6904
CPNE1	Q99829	3.69221	6.50117	6.57742	4.56431	4.17315	4.60293	4.30365	5.56769	4.80973	4.76912	4.91608	6.40202	6.71441	5.91268	5.26213
CPNE3	O75131	4.31273	7.06172	7.23164	5.30425	4.04503	5.12724	4.09658	5.64507	5.1151	4.78527	5.78338	6.82651	6.77805	5.70146	5.4074
CPOX	P36551	5.68576	5.54154	4.75584	5.60158	5.84632	5.02903	4.1102	3.46766	4.35041	4.59065	4.90706	4.07518	4.74476	5.00348	4.80183
CPPED1	Q9BRF8	2.4924	2.2924	2.68152	2.27499	2.79772	3.24094	3.32641	3.73387	2.45055	3.01598	4.57309	4.20245	4.20962	4.26942	4.35232
CPQ	Q9Y646	5.09235	5.70697	4.65636	5.15923	5.66892	6.77009	7.18664	7.24029	6.54294	6.28578	4.56654	4.98893	5.5677	5.45482	5.37725
CPS1	P31327	2.21448	3.18708	2.43393	1.96178	2.19533	2.25753	2.56158	2.12324	1.97542	2.29284	1.93013	2.0636	1.47874	1.58014	2.05958
CPSF1	Q10570	1.51332	1.86859	1.71924	2.71185	2.05585	1.54093	2.49591	2.15328	1.45431	1.63827	2.33421	2.01193	2.64137	1.74044	2.00413
CPSF2	Q9P2I0	1.58877	1.98717	1.5536	2.38243	2.22208	2.2587	2.45482	1.9092	1.38962	2.34533	2.47688	2.07451	1.88447	1.92311	2.05125
CPSF3	Q9UKF6	3.0426	1.95418	2.57237	3.24189	2.81896	1.88908	1.33344	2.3415	2.10088	2.40296	1.79612	1.9689	2.87547	2.6122	2.45368
CPSF6	Q16630	4.33604	4.21219	4.09893	3.44854	3.96519	5.56843	4.43111	5.00144	4.97445	5.09626	4.90647	5.08159	5.13867	4.85373	4.98618
CPSF7	Q8N684	2.64604	3.36552	3.05167	2.95266	2.68882	4.17698	3.6401	3.62421	3.7956	3.93047	3.77066	3.79899	3.73243	3.75121	3.12583
CPT1A	P50416	5.52786	6.51089	4.59427	5.80857	5.92236	4.85564	5.82405	4.77323	5.58694	5.43866	5.07271	5.79947	4.52315	4.79274	5.1735
CPT2	P23786	4.41388	4.27339	4.71202	4.40525	4.79564	2.67404	3.60775	3.17416	3.13299	2.88965	3.01677	3.2264	3.66213	3.26555	3.25229
CRABP2	P29373	4.43859	4.49392	1.38136	4.87953	4.55314	3.40003	4.66648	5.19819	3.54219	3.54041	4.38802	4.38851	2.10328	4.37102	4.38683
CRAT	P43155	5.16001	5.21414	5.04632	4.4726	5.01944	4.84855	4.81105	4.59719	4.88781	4.55473	4.91369	4.47201	4.69824	4.90226	4.51964
CREB1	P16220	3.01871	4.49392	4.44822	4.87953	4.55314	3.54931	3.54063	1.56226	1.49552	4.38871	2.2779	4.38851	4.37483	1.20802	4.38683
CREG1	O75629	4.97176	5.02487	5.53765	4.17642	4.99061	5.36695	4.83276	6.89745	5.9559	4.57344	3.78041	4.70123	5.52222	5.42631	3.7083
CRELD1	Q96HD1	3.36109	4.99812	3.74136	5.08925	3.75708	2.08292	4.19234	2.38317	3.81299	2.85093	1.93719	3.76052	3.13064	2.7597	3.31255
CRELD2	Q6UXH1	3.07396	3.62635	2.62815	2.84336	2.74934	1.84391	2.69062	3.22261	2.72359	2.77941	1.57741	2.46034	3.49212	2.27838	3.51594
CRIP2	P52943	4.37384	3.91155	2.35927	3.29458	3.01326	5.90996	6.45509	6.24734	5.7783	5.75348	5.99657	5.48874	2.85584	5.07896	5.6499
CRK	P46108	4.09732	3.74615	4.75239	3.62232	3.46779	5.55118	4.99584	5.64717	4.16588	4.65843	5.1934	4.46511	5.14356	5.58237	4.80495
CRKL	P46109	3.3514	2.87201	3.55962	3.58373	2.85899	4.60137	4.2944	5.15847	3.6674	4.26757	4.76699	3.93564	4.4982	4.8165	3.68348
CRLF1	O75462	7.02048	4.44464	5.89539	5.769	5.96924	3.00606	3.77662	3.02532	3.94486	4.18745	5.75797	4.19725	5.40538	4.28395	5.11387
CRTAP	O75718	7.64601	8.4794	7.79319	7.86544	8.15926	7.40768	7.08985	6.97032	7.7088	7.60565	6.89017	7.48321	6.90774	6.18641	7.05325
CRYAB	P02511	9.63815	8.44088	9.3652	8.78649	9.30703	8.88763	9.80388	9.78204	8.2764	8.96625	8.88251	8.87628	7.00692	8.49628	8.52985
CRYL1	Q9Y2S2	1.84864	2.10641	1.8499	2.67411	2.49721	1.85152	2.55386	3.04138	2.36041	2.07914	2.83343	2.06353	2.29493	2.75793	2.40758
CRYZ	Q08257	4.28337	5.19388	4.34085	4.54543	4.61044	4.97079	5.12685	4.50922	5.02617	4.60567	4.88924	4.77371	4.84372	5.78481	5.37992
CS	O75390	7.95997	8.4366	8.72392	7.72516	8.38295	7.78071	8.11767	6.90281	7.25898	7.49282	7.69744	7.87841	7.36378	7.31544	7.81081
CSDE1	O75534	4.35398	3.77758	4.15116	3.97672	3.73837	5.24964	4.87681	5.25137	5.10254	4.94042	4.85753	4.74655	4.5862	5.10596	4.9538
CSE1L	P55060	4.91239	4.76245	4.88657	5.5756	4.49233	5.32992	4.93851	5.9352	5.60309	5.59719	6.00015	5.83231	6.19828	6.18555	5.77656
CSF1	P09603	4.02685	2.64028	1.86845	4.10391	3.75607	2.89362	2.39274	4.18029	2.40113	2.85372	2.79752	2.00082	2.15872	3.45744	3.88756
CSK	P41240	3.05743	2.56472	3.25685	2.87658	2.24877	3.26881	3.70185	3.7891	3.82549	3.17724	3.35341	3.29032	3.91389	4.25976	3.93533
CSNK1A1	P48729	3.05077	3.56259	3.68065	2.80991	2.4005	3.25083	2.82195	3.43617	3.15765	3.76131	3.96492	3.95362	3.17547	3.24506	3.134
CSNK2A2	P19784	2.8222	3.87363	4.19744	2.75921	3.08669	3.9104	2.98734	4.3777	3.67399	4.00262	3.30684	4.19492	4.05951	3.99532	3.20488
CSNK2B	P67870	1.79998	4.35003	4.11439	2.44902	2.8893	3.45507	3.14206	4.05103	3.64876	4.33278	3.40354	4.5595	3.96766	3.25652	3.83049
CSPG4	Q6UVK1	4.38593	5.85286	6.30713	4.15395	5.02471	4.20653	6.91102	5.60079	6.64456	6.60907	6.33944	8.39646	5.77476	5.92671	6.93608
CSRP1	P21291	6.98411	6.00974	5.69236	5.62399	5.97281	8.81467	8.8596	8.7637	5.76516	7.76054	7.64999	7.13458	5.75388	5.91451	8.018
CSRP2	Q16527	5.21235	5.70592	3.032	3.15063	4.00231	5.94935	7.31079	5.54677	3.67322	5.30952	5.01249	5.88665	2.99205	3.65778	5.75903
CST3	P01034	3.87736	4.05233	3.77593	2.93651	4.2421	3.23783	2.88687	3.01481	3.93497	3.325	4.45383	3.82393	4.59367	4.12933	3.51064
CSTB	P04080	1.45414	3.35432	4.39963	3.60856	4.24154	3.81915	3.14192	4.20824	3.16542	3.58071	3.99355	3.63345	5.0865	5.06886	3.84202
CSTF1	Q05048	2.76781	3.58143	3.29215	3.17925	3.19883	3.12661	3.89827	3.47265	4.02719	3.76553	3.60563	3.80368	4.34177	3.72585	3.39648
CSTF2	P33240	3.78968	2.34014	3.09935	2.95293	1.91573	4.45655	2.40254	3.31229	2.83233	2.74766	3.45884	2.82055	3.41641	2.98445	2.74561
CSTF3	Q12996	2.63723	2.44664	2.40285	3.10149	2.35196	3.00863	2.81395	2.79686	2.51462	2.86427	2.74837	2.82931	2.94783	2.87632	3.2029
CTBP1	Q13363	5.61335	5.40868	4.33921	4.66784	5.25293	6.29547	5.98224	5.92563	6.173	5.9168	5.89049	5.19268	6.15145	5.93366	5.8659
CTBP2	P56545	4.00728	3.32512	2.84526	3.64435	3.02297	5.39497	4.73387	4.92348	4.26215	3.90923	4.87218	5.31575	4.45669	4.67879	4.19031
CTBS	Q01459	2.61504	2.1476	2.48698	2.8954	2.71904	3.9441	3.52924	4.77812	4.10106	3.32359	2.37825	2.92377	3.40763	3.17552	2.70418
CTDSP1	Q9GZU7	3.49187	2.59494	1.43579	1.79152	1.78217	3.65843	2.64042	3.39162	3.27346	1.35126	2.97298	2.98991	2.29015	2.37474	3.09207
CTHRC1	Q96CG8	2.85265	6.75882	6.10254	2.02766	5.05336	4.76662	4.59154	3.70028	3.13777	4.69909	4.84423	5.08523	6.2203	4.06965	4.16299
CTIF	O43310	2.0958	2.03793	1.46182	3.61926	2.34721	3.17597	2.33504	3.67171	2.02248	2.56761	1.46791	1.90747	1.82586	2.32307	1.46673
CTNNA1	P35221	6.54894	6.26676	5.34023	6.0961	6.59502	6.71902	6.97556	5.93539	6.18102	6.65223	6.29085	6.47817	5.9121	5.83826	6.73461
CTNNA2	P26232	3.23151	2.27904	1.99079	2.43383	3.1604	3.15501	2.02863	2.35781	2.87922	2.1845	2.78216	2.03847	2.19189	1.7137	3.15045
CTNNB1	P35222	6.30629	6.24994	4.94041	5.53028	6.42275	6.31854	6.3526	5.07819	5.75413	6.2165	6.00327	6.29712	5.63608	5.51747	6.40155
CTNNBL1	Q8WYA6	2.23033	3.102	2.4915	3.06019	2.56659	3.70119	3.58524	3.67648	3.49543	2.69065	3.49542	3.29371	3.76498	3.40128	3.37852
CTNND1	O60716	6.10764	5.9113	4.96105	6.01097	6.2734	6.03395	6.55885	5.16022	5.53185	6.03946	5.77689	6.08675	5.40991	5.37094	6.13837
CTPS1	P17812	2.82137	2.15727	2.91544	2.3217	2.38822	2.94758	2.77909	3.20094	2.83194	2.96	3.96438	3.41657	3.46771	3.22857	3.55124
CTSA	P10619	5.92775	6.92065	6.71265	5.91015	6.55074	6.59544	6.69084	7.00739	6.69228	6.67966	5.94762	6.23704	6.54394	6.5874	5.99679
CTSB	P07858	8.31985	9.1791	8.07478	7.86316	8.17559	9.53515	9.80015	9.73189	9.25221	9.01577	8.92025	8.75663	9.41976	9.07745	8.34217
CTSC	P53634	4.22204	2.74904	1.76804	4.19027	3.70025	3.79112	3.29575	4.5437	5.51504	3.75587	6.38552	1.64894	5.3624	6.27898	4.18449
CTSD	P07339	9.05561	10.9213	9.20446	8.99835	9.55288	11.5217	11.9168	9.91518	9.23129	10.0503	9.24257	11.0042	9.27462	8.6024	9.9052
CTSK	P43235	2.87005	2.61211	1.75932	3.3763	2.91151	3.05577	2.2853	3.32097	1.87144	2.60313	2.64344	2.98295	5.24894	3.69718	3.42167
CTSL	P07711	4.04752	4.33978	4.45719	4.54046	4.69105	4.83779	3.42659	5.33901	5.29721	4.64823	5.53109	3.73185	5.49608	4.91426	4.5074
CTSS	P25774	0.525994	1.84349	1.89691	1.67018	1.32255	-0.580742	0.935184	1.45612	1.30475	1.91484	1.19485	0.535193	1.87166	2.69839	1.19192
CTSZ	Q9UBR2	7.38176	8.32748	6.96418	7.76217	6.91863	9.26321	9.37189	8.45363	8.83853	7.99174	7.8324	8.40814	7.2511	7.96176	7.77883
CTTN	Q14247	6.95396	5.22313	5.24603	6.94191	6.24584	8.19271	8.18878	8.40826	7.68655	7.89125	7.24049	5.75396	6.0825	7.50551	6.73353
CTTNBP2NL	Q9P2B4	2.77704	2.86675	2.71452	2.8923	2.57246	3.75079	3.61589	3.27699	2.92542	3.81836	3.89723	4.09156	2.76715	3.06894	3.51282
CUL1	Q13616	2.77647	2.76264	2.45687	2.00513	1.79672	2.64615	2.3879	2.61012	2.43561	2.91162	2.5025	2.80134	3.21261	2.93565	3.3509
CUL2	Q13617	3.04016	2.27619	2.73868	3.51196	2.70909	3.07106	3.58101	3.50539	3.4806	3.64644	3.53399	3.30893	3.81399	3.81634	3.36867
CUL3	Q13618	3.83948	3.55247	3.48193	3.71075	3.14729	4.16981	4.22617	4.6758	3.99283	4.12058	4.05323	3.86183	4.40245	4.49196	4.01629
CUL4A	Q13619	1.5395	1.8367	2.70751	2.59647	3.03117	1.54587	3.20792	3.66367	2.72055	2.64991	2.12715	2.63601	3.46188	2.87737	2.73967
CUL4B	Q13620	4.25405	3.82282	3.64692	5.5828	4.18069	3.51235	3.69488	3.32599	4.27813	4.08342	4.27827	3.43212	4.17791	4.47795	4.04375
CUL5	Q93034	4.15114	3.9525	3.59684	3.75578	3.74928	3.83112	4.02453	3.92122	3.87439	3.69335	3.68882	3.61124	3.71975	4.14412	3.63802
CUTA	O60888	7.48166	7.87633	7.01855	7.6233	7.66838	7.26938	8.38188	8.33492	6.87655	7.38174	6.28028	7.61768	7.12813	7.45062	6.52768
CUTC	Q9NTM9	2.38229	3.39948	2.40642	2.65871	2.48771	2.08074	2.22191	2.57576	2.27692	2.78145	3.17125	2.78571	3.69345	3.54304	2.78816
CUX1	Q13948	2.36073	1.81155	1.676	4.87953	2.60024	1.98604	2.50807	1.9517	1.39868	1.72184	2.26307	2.09982	2.07725	1.22814	1.90741
CWC15	Q9P013	1.78712	2.29997	2.28688	3.16943	2.5766	2.32142	2.18124	2.59373	2.70697	1.57673	1.90473	0.78179	0.959482	2.05147	1.82509
CWC27	Q6UX04	-0.313416	2.06689	1.56377	0.47158	2.40473	2.59869	1.08315	1.56239	0.352987	0.783413	2.51087	2.44717	2.70674	2.65844	0.696793
CWH43	Q9H720	2.87167	4.70946	3.48774	1.85161	3.84164	3.68181	3.27932	3.07458	3.28679	2.96501	2.89969	2.85769	3.77484	3.78908	3.13066
CYB561D2	O14569	3.15301	2.89324	2.86314	2.97978	3.21134	2.58055	2.66482	2.23572	2.65412	2.7265	2.66643	2.92045	2.69015	2.25851	2.80261
CYB5A	P00167	7.28456	6.73786	8.84802	7.78718	8.20779	4.76862	5.3682	5.72644	5.84883	5.4626	5.86115	6.0452	5.8335	7.05531	6.23942
CYB5B	O43169	5.74971	5.74004	6.14765	5.66077	6.23844	3.99009	5.38479	5.04671	5.74668	5.86115	5.17883	5.87192	5.42456	5.41072	5.39813
CYB5R1	Q9UHQ9	7.99054	8.23961	7.48522	8.27671	8.1392	6.20952	7.15113	5.46803	6.31368	6.02856	6.14688	6.4725	5.8896	6.06889	6.19293
CYB5R2	Q6BCY4	4.43859	4.49392	4.44822	2.58048	4.55314	4.48441	4.66648	2.15973	4.39964	4.38871	1.80425	4.38851	2.90929	2.71877	1.80149
CYB5R3	P00387	10.1637	9.69869	9.91489	9.78869	9.97985	8.70039	9.72949	9.0399	9.50551	9.39423	9.20665	9.5781	9.08981	9.15039	9.45417
CYBC1	Q9BQA9	4.11741	3.63533	3.76874	3.8218	3.95962	3.42784	2.82756	3.39395	4.11742	3.85331	4.49573	3.79772	3.62142	3.95533	4.37881
CYBRD1	Q53TN4	8.95027	6.72651	7.92891	9.99709	8.48466	7.65831	8.35539	7.9015	8.01156	7.57499	8.01376	6.31671	6.79795	8.3723	7.57105
CYC1	P08574	6.38612	6.44489	7.0562	6.53986	6.76158	4.6517	4.7836	3.58684	4.93382	5.62524	6.02398	5.95908	5.96561	5.94067	6.45734
CYCS	P99999	7.46725	8.02668	7.56184	7.23994	7.73136	6.36386	7.91255	7.27023	6.89156	7.29639	7.01306	7.54809	6.91385	7.32448	7.64468
CYFIP1	Q7L576	4.80663	4.34295	3.71047	4.51029	4.43724	4.25856	5.05845	5.22485	5.30779	5.23917	5.07884	4.75648	4.9862	5.24119	4.98497
CYFIP2	Q96F07	1.63672	2.05608	2.44757	2.60588	1.36154	3.28014	3.62378	2.73672	2.87374	3.27852	2.74829	3.16893	3.10465	3.20855	2.97247
CYGB	Q8WWM9	3.10262	2.36575	4.87464	3.78008	3.54323	2.41022	2.91627	3.39574	2.43968	3.69434	5.43652	2.90353	6.16266	4.8096	5.12396
CYP1B1	Q16678	5.46489	5.72092	4.5752	5.04544	5.54101	4.86142	5.83634	4.2694	4.66402	4.82914	4.6092	5.66497	5.09092	4.77097	5.02615
CYP20A1	Q6UW02	4.98687	5.01861	4.7002	4.66176	4.94882	3.98864	4.9664	3.26057	4.03641	4.28783	4.4974	5.11867	3.93767	3.71122	4.60415
CYP24A1	Q07973	3.06289	2.20325	1.48286	0.351643	2.95829	0.130701	1.86053	0.931007	1.81315	-0.57078	4.94362	4.41785	4.99475	4.36089	4.31934
CYP27A1	Q02318	3.62244	4.16198	1.95852	4.71932	4.90011	2.3285	1.92867	2.47728	2.75945	2.50089	3.13927	2.92745	2.73591	3.23602	2.81591
CYP2U1	Q7Z449	2.14195	2.55828	1.15164	1.86535	3.16365	2.15814	2.03778	1.47223	1.02461	1.8183	1.33784	1.02352	0.355652	1.15531	1.59785
CYP51A1	Q16850	6.102	5.09606	5.84366	6.32473	6.75415	4.05745	3.22803	3.22757	4.48875	4.43103	4.52533	4.75341	3.91098	3.83946	4.87271
CYRIB	Q9NUQ9	3.59588	3.60495	3.88554	3.74241	4.01759	3.6127	3.91966	3.26792	3.06722	3.4827	3.81563	4.06433	2.7135	2.82684	3.67729
CYTH3	O43739	2.35986	2.00239	1.26375	2.69804	1.4093	1.31718	1.55071	2.2322	1.73762	1.98407	2.52905	1.63475	2.12464	2.73352	2.24555
CZIB	Q9NWV4	2.4597	3.03738	2.4646	2.82503	2.93349	1.44382	2.02923	3.12307	2.08971	2.82107	3.19338	3.14216	4.09726	3.49962	2.89089
D2HGDH	Q8N465	1.59831	2.01518	1.28999	2.18918	2.28988	2.02138	2.14276	2.45345	2.22603	2.11576	1.9404	1.65905	1.84055	1.36337	1.76213
DAAM2	Q86T65	4.14536	4.61536	3.01634	3.53432	5.32808	2.29534	3.33313	2.02701	1.5109	1.95673	2.17529	2.84645	2.12904	2.42309	3.90884
DAB2	P98082	3.65117	3.8074	2.79371	2.71009	2.43812	5.64444	5.75762	6.48585	6.57383	5.71582	4.69014	4.2286	4.58838	5.2632	3.97199
DAD1	P61803	7.38368	7.66984	7.51044	8.2576	7.78965	6.70979	7.16718	6.79159	7.46513	7.30583	7.38739	7.42109	7.43249	6.88881	7.315
DAG1	Q14118	5.05178	4.88741	4.23676	4.0341	4.9805	4.83803	4.87053	4.7774	5.06273	4.53603	4.69009	4.47736	3.65405	4.45844	4.69848
DAP3	P51398	4.88087	4.34133	4.65917	4.79328	5.06289	3.79101	4.3326	3.26374	4.0449	4.25826	3.80385	3.8962	3.68448	3.60161	3.95386
DAPK3	O43293	1.52545	2.37501	1.97335	1.78611	1.60664	2.23824	3.68125	2.1758	2.36755	2.97573	1.81132	3.1332	1.44234	2.78465	2.58995
DARS1	P14868	5.76254	6.31062	5.68544	5.98574	5.04322	6.5649	6.24683	6.7006	6.31782	6.26794	6.20312	6.34208	6.20617	6.29769	5.90204
DARS2	Q6PI48	3.79987	4.36353	4.8063	4.06737	4.43907	3.05329	3.25868	1.91731	3.25876	2.74311	3.66188	3.62325	3.35819	3.69311	3.42141
DAZAP1	Q96EP5	4.47001	2.94106	4.26029	3.85914	3.67342	5.72317	5.93372	4.65178	5.12772	5.20043	5.42726	4.56601	5.17736	5.05883	5.46493
DBI	P07108	2.07132	2.53297	5.48808	3.69541	2.41279	2.29722	2.65869	2.30486	2.34654	1.71941	1.45371	2.29988	3.2184	2.99548	2.80613
DBN1	Q16643	6.71404	6.47413	4.95456	5.44265	6.9988	7.20471	7.89984	7.2753	6.57346	7.15548	6.76789	6.56359	5.90142	5.73714	7.059
DBNL	Q9UJU6	3.47038	3.41904	3.53637	3.303	2.79187	5.24685	4.77138	5.6286	4.93805	4.34235	4.2764	3.53877	3.4229	5.08021	4.62813
DBR1	Q9UK59	2.26359	2.47489	1.90771	2.52435	2.38325	1.2742	2.82824	2.41257	1.80639	2.19338	2.72574	2.40634	2.86494	2.87123	3.06452
DBT	P11182	5.66086	5.60549	5.69224	5.77521	6.15234	3.68958	3.31627	2.9406	4.13535	3.67318	4.37028	3.53364	4.11599	4.40789	4.1725
DCAF7	P61962	2.3338	2.77827	1.85135	2.13665	2.35237	2.20662	3.03309	2.5574	2.37845	2.39948	1.98137	2.65349	2.41707	2.84797	2.9489
DCAF8	Q5TAQ9	2.10475	3.33241	4.04719	2.84369	3.72865	3.38641	2.95878	2.54893	2.05897	1.64458	2.58429	2.53317	2.72335	2.89981	3.37512
DCAKD	Q8WVC6	4.46946	4.19839	4.76928	4.08927	4.90096	2.77047	2.68513	2.49429	3.31708	3.1447	3.275	3.87268	3.80149	3.40265	3.85503
DCBLD2	Q96PD2	0.801226	1.23464	0.658299	0.590819	1.78593	0.634931	1.93871	1.07724	2.77114	3.00023	0.829489	1.97847	2.11191	0.959953	1.70516
DCD	P81605	1.3125	1.88177	-0.167657	1.26063	1.80813	3.28695	2.81965	1.57216	-0.0199587	0.441711	0.0853607	0.220097	0.832536	1.94052	0.444845
DCLK1	O15075	4.09367	2.54751	3.59011	3.24641	3.2954	3.7601	2.42675	3.97103	3.01604	4.38863	5.19201	3.98398	4.6344	5.07705	5.62134
DCN	P07585	4.55831	4.3838	3.87614	5.67512	4.51203	3.33637	4.13517	4.54813	4.88059	5.26289	6.86846	6.16167	7.9788	6.87611	6.82673
DCPS	Q96C86	1.67863	1.91827	1.77805	1.92634	2.3576	2.73469	1.46906	2.45402	2.40234	2.17753	2.95222	3.04897	3.9058	3.18915	1.60958
DCTD	P32321	2.44845	2.12008	2.45497	3.06509	2.16418	4.09689	1.88951	4.16181	1.83664	2.30521	3.33253	3.5711	4.23724	3.96281	4.19863
DCTN1	Q14203	4.75067	4.33199	3.92596	4.50302	4.14331	5.38466	5.54934	5.58192	4.9118	5.09737	5.06531	4.82673	4.89156	5.38946	5.05522
DCTN2	Q13561	5.63513	5.09049	5.08662	5.03433	4.94668	6.62832	6.87185	6.72521	5.90603	6.20983	6.03256	5.8396	5.77738	6.29405	5.95421
DCTN3	O75935	4.46524	4.30679	4.07135	3.3923	3.41996	5.20268	5.33219	5.39348	4.88694	4.84961	4.80722	4.76335	4.61324	5.07037	4.76845
DCTN4	Q9UJW0	3.79575	3.42986	3.41771	3.38485	3.80269	4.63108	4.23363	4.19475	4.47555	4.50578	4.1325	4.23576	3.96656	4.51833	4.30542
DCTN5	Q9BTE1	2.78116	2.37828	1.54378	4.87953	2.21508	1.4631	1.71176	2.90823	0.808136	2.9958	2.53317	1.33927	2.59285	2.91043	0.77792
DCTN6	O00399	1.91342	1.88697	2.05003	2.01018	2.09634	2.49493	1.43705	2.37749	1.98841	2.36218	1.97382	1.94615	1.88709	1.90598	1.22876
DCUN1D1	Q96GG9	2.25131	2.07235	2.39147	2.81777	2.10637	3.74822	2.81841	2.88894	2.84428	2.13563	2.24846	2.99735	3.16764	3.47209	2.28858
DCXR	Q7Z4W1	6.55602	6.394	6.51301	5.94786	6.44959	4.71015	3.83846	4.27531	3.5939	4.2286	4.17419	4.66352	3.88504	4.08954	4.46399
DDAH1	O94760	4.13065	3.08261	3.89226	3.51429	3.10863	2.87319	1.85865	3.59732	3.97061	3.48555	4.20077	3.18099	4.71479	4.861	4.09077
DDAH2	O95865	6.1908	4.86006	5.62097	5.94624	5.77238	6.3516	5.61105	6.64375	5.61381	5.80234	5.63093	5.6263	5.78057	5.99584	5.94905
DDB1	Q16531	5.34338	5.19304	5.02913	5.59574	5.39656	6.16841	5.75619	5.75743	5.85482	5.789	5.70991	5.51711	5.88193	5.84385	5.81441
DDB2	Q92466	1.87082	2.13755	2.68069	2.27034	2.83626	1.66746	2.63959	3.09481	2.77928	2.98461	2.92631	3.09	3.354	2.89812	3.32533
DDI2	Q5TDH0	1.59899	1.28981	1.15746	2.71185	1.39029	1.78271	2.14745	2.11471	1.5032	0.650426	2.08008	1.36914	2.02231	1.71732	0.867398
DDOST	P39656	8.85625	8.92221	8.94704	8.92733	9.1195	7.99911	7.43393	7.87411	8.6991	8.53255	8.62612	8.77812	8.56685	8.1244	8.65915
DDR2	Q16832	4.26853	4.61791	4.53562	4.40552	4.79254	4.10032	4.62854	4.11605	4.9329	4.8461	4.35733	3.84005	4.26	4.47869	4.49119
DDRGK1	Q96HY6	5.32417	4.62018	5.23497	5.02227	5.31775	4.52142	4.76312	3.73369	4.55031	5.24398	5.07877	5.09464	5.08706	4.47405	5.3903
DDT	P30046	2.89008	4.18698	4.42041	4.86957	3.24228	4.85502	3.84467	4.35748	2.44756	3.099	4.50692	3.98354	3.79316	4.43464	3.89238
DDX1	Q92499	6.92176	7.72496	7.05008	6.32654	6.59168	7.81747	7.71512	7.67755	7.52038	7.31396	7.38583	7.73374	7.5266	7.13629	7.36099
DDX17	Q92841	5.73985	5.76333	5.35694	5.15673	5.15781	6.18259	5.96473	5.74909	6.12543	6.15493	6.31522	6.17617	5.86461	6.06005	6.42851
DDX18	Q9NVP1	3.31046	3.1986	2.91958	3.65966	3.20662	2.61652	3.95816	1.94092	3.20931	4.02732	3.25671	3.74682	3.37647	2.1692	2.93511
DDX21	Q9NR30	4.29206	4.05548	4.30785	4.4117	4.53057	3.97301	3.53677	3.87277	4.57865	4.70173	4.94531	5.24475	4.68719	3.73568	4.52923
DDX23	Q9BUQ8	3.09082	3.14143	3.25889	2.89497	3.3551	4.01665	3.24664	3.42264	3.61645	3.3258	3.9124	3.55069	4.22741	3.69126	4.08155
DDX24	Q9GZR7	3.02251	3.18442	2.78859	3.5027	2.88115	2.25656	2.6737	2.12565	3.01761	3.13908	3.14187	2.52213	2.42079	2.91848	2.71147
DDX27	Q96GQ7	3.53538	3.94478	4.23871	4.3909	4.04389	4.11204	2.30323	3.32805	3.45859	4.06942	4.07698	3.74387	3.87589	4.20377	4.29063
DDX39B	Q13838	5.17162	4.59383	3.64002	4.50751	5.41719	5.86704	4.98152	5.66926	5.47852	4.64501	4.90971	5.77656	5.17295	4.63015	5.15821
DDX3X	O00571	5.64603	5.11758	6.34662	6.16472	5.44083	5.85935	4.80222	6.1562	6.19184	6.27607	6.37591	6.09867	5.63939	6.03693	6.5236
DDX42	Q86XP3	3.25289	3.9244	3.60641	2.68589	3.08669	4.80055	3.82592	3.85993	3.84561	3.89415	4.08408	4.417	4.53664	4.10237	4.25411
DDX46	Q7L014	2.66207	3.98258	3.28157	2.67995	3.54569	4.36271	3.12423	3.4564	4.08654	3.13249	4.01262	4.44536	3.79334	3.99011	4.21864
DDX47	Q9H0S4	2.251	2.14495	2.98852	2.5974	2.93187	2.97883	2.47416	2.43472	2.66062	1.51334	2.43022	2.58058	2.89281	2.38084	2.77184
DDX5	P17844	5.41123	5.83266	5.56455	5.02526	5.07248	6.34051	5.93179	5.45295	5.94541	6.14396	5.96554	6.61315	5.84346	5.28888	6.24015
DDX50	Q9BQ39	3.05136	3.16264	3.08244	3.02177	3.23123	2.34061	2.40052	1.48506	2.66673	2.91402	2.7657	3.36152	3.51264	3.04067	3.10858
DDX54	Q8TDD1	2.6014	3.23321	2.54741	1.99231	2.34756	3.05175	2.95794	3.13029	3.24449	2.37614	3.08882	3.44456	3.02333	2.57602	2.89434
DDX6	P26196	5.09133	5.36014	5.04183	4.86899	5.01279	5.96713	5.82831	5.86661	5.18191	5.48173	5.88765	6.4114	5.84647	5.85511	5.92168
DECR1	Q16698	7.50569	7.5773	8.19776	7.33153	7.95119	6.61987	6.76312	5.86835	6.45148	6.54185	6.56163	6.53629	6.70822	6.76255	6.95956
DECR2	Q9NUI1	2.6735	4.48879	2.54657	3.14624	2.41984	2.7395	3.32033	3.14891	3.46022	2.75917	3.19222	4.53578	1.68815	2.95927	2.6361
DEGS1	O15121	4.50441	4.68005	3.54987	3.35017	4.15124	3.80753	3.5231	3.08696	3.61434	3.41879	3.52749	4.93049	3.46732	2.87246	4.40243
DEK	P35659	2.91706	4.1681	3.92135	3.6387	2.185	4.5085	3.01408	4.48406	2.21019	4.30888	5.22864	4.5168	4.09683	4.74455	4.55162
DENR	O43583	3.10103	2.41297	3.78229	3.98788	2.5236	4.10271	3.9582	4.68312	3.91478	3.84064	4.68418	3.44842	4.6025	4.74494	4.1603
DEPDC5	O75140	2.85127	3.45664	3.43938	4.87953	1.9385	4.48441	4.66648	4.50021	3.45082	4.38871	4.38802	4.38851	4.37483	0.252087	2.0979
DEPTOR	Q8TB45	4.78491	2.58328	4.33074	4.05082	3.57484	4.69257	2.9603	6.62671	4.76326	4.66215	5.64554	3.27401	5.32379	6.04019	5.28693
DERA	Q9Y315	2.03235	1.41859	2.75406	2.41265	2.27845	2.44823	3.15793	2.81428	2.15411	2.85481	2.70576	2.09254	2.81165	3.33514	2.79296
DERL1	Q9BUN8	6.67991	6.65502	6.98856	6.65285	6.99748	5.77005	5.7172	4.96823	6.29968	5.99074	5.98806	5.95896	5.62418	5.51123	5.89025
DES	P17661	2.17828	1.56063	2.01507	2.69064	3.12321	2.59043	2.82579	3.30512	2.59358	2.45726	2.58247	1.99369	2.73202	2.60498	1.35933
DFFA	O00273	2.04765	1.50136	2.57943	2.72752	2.07484	2.44179	3.72414	3.91132	3.28419	2.8844	3.60885	2.88805	4.02783	3.82563	3.27312
DGAT1	O75907	2.89387	2.7443	4.01251	3.40722	3.20683	2.53502	4.66648	1.88463	1.54139	1.96934	1.85561	1.69603	0.508043	1.5667	1.97185
DGKA	P23743	2.11581	2.99334	3.18393	3.49379	2.42305	2.91404	3.77466	3.57661	3.28274	3.28046	3.79319	4.22352	3.79008	3.88896	3.33318
DGLUCY	Q7Z3D6	2.53135	3.21334	2.67035	2.65569	2.30674	3.01108	3.31107	2.95682	2.106	2.54357	2.29312	2.35239	2.05706	2.53093	2.43339
DGUOK	Q16854	2.33496	2.81497	2.29798	1.99624	3.17481	2.26879	2.93595	2.73221	2.3036	2.81455	2.23567	1.52626	1.3053	2.40361	2.69211
DHCR24	Q15392	6.91916	5.75059	8.10692	8.59574	7.71404	1.77675	3.16065	2.81859	3.89281	3.63666	3.97954	4.2364	4.64061	5.20143	3.76566
DHCR7	Q9UBM7	4.51775	4.80677	6.58543	4.57195	5.81919	3.80153	3.94062	3.57029	2.84244	3.77092	3.38211	3.21858	1.94508	2.48477	3.75324
DHODH	Q02127	2.42166	2.72552	3.7162	3.55491	3.74048	1.97706	2.32219	2.09638	2.1104	1.22291	1.86514	2.205	2.51803	1.57032	2.95949
DHRS1	Q96LJ7	2.80016	2.31678	2.85875	2.2827	3.04723	2.29534	2.20056	1.83041	3.03446	2.60821	2.08457	3.32945	2.62576	2.51182	2.64531
DHRS3	O75911	1.58364	2.83104	3.20768	2.65072	3.58093	1.96731	2.73061	3.16964	3.69325	3.23303	1.44915	2.46255	2.32322	3.03627	2.37835
DHRS4	Q9BTZ2	3.89722	5.2069	4.43889	2.38672	4.96703	3.51183	3.59504	3.28724	3.08144	3.99622	1.40515	4.01966	4.03398	3.23579	4.12855
DHRS7	Q9Y394	6.82375	6.93894	6.06589	6.86439	6.68586	5.59153	5.75514	5.14768	5.634	5.78848	6.10701	6.06971	5.58948	5.4267	5.92097
DHRS7B	Q6IAN0	4.43661	4.79441	4.55121	4.04472	4.61825	3.15364	3.39423	3.84439	3.53429	3.60352	2.97237	4.36962	3.19957	3.72243	4.00555
DHRSX	Q8N5I4	3.56475	3.6363	3.28741	2.65785	1.81814	3.08429	3.33762	1.81661	2.22249	1.24658	3.75493	3.17196	2.46901	1.96439	1.42184
DHX15	O43143	4.93434	4.91209	4.84402	4.94427	4.76258	5.3459	5.08914	4.77949	5.18429	5.46557	5.69945	5.79613	5.83799	5.30284	5.59945
DHX16	O60231	1.82293	1.99213	2.2178	2.14915	1.5383	1.67049	2.39547	2.11497	1.70646	0.681102	2.0973	2.34677	1.99694	1.79723	1.22756
DHX29	Q7Z478	3.36642	2.36395	3.35307	2.55438	2.26744	2.16878	2.10259	2.31074	2.7646	2.63433	3.02869	2.75566	2.97544	2.57343	2.83223
DHX30	Q7L2E3	2.78464	2.86658	3.1886	2.97765	3.14513	2.41782	1.69045	1.45079	2.72461	2.22127	2.55734	2.49577	2.86624	2.49067	2.53928
DHX36	Q9H2U1	1.82343	2.09118	2.40621	4.87953	1.70854	2.14427	2.33826	2.76307	2.07325	2.16395	1.93031	2.2298	1.83908	1.89365	1.46103
DHX38	Q92620	1.78348	2.23109	1.21091	3.17243	2.42589	2.55408	2.97301	3.09229	2.09495	2.27315	1.76544	2.30809	2.39382	0.982925	1.2827
DHX9	Q08211	6.43133	6.38592	6.31701	6.47916	6.62149	6.6142	6.26637	6.13485	6.66515	6.75133	6.67409	6.70164	6.94188	6.49891	6.73992
DIABLO	Q9NR28	6.04318	6.46313	5.34786	4.40682	5.97951	5.87212	6.46534	5.22857	5.48215	5.38507	5.32052	5.60341	5.00725	5.39775	5.29361
DIAPH1	O60610	2.72054	1.95539	2.61443	2.81789	2.30977	3.4847	3.06737	4.58484	4.0449	4.21499	4.65726	3.61275	4.19075	4.60134	4.32089
DIAPH2	O60879	2.2738	2.88668	2.24764	2.06232	2.72973	2.18564	3.333	2.53173	1.00929	0.467633	2.6288	2.16567	0.573721	2.95622	1.87789
DIMT1	Q9UNQ2	1.86543	1.80105	2.82421	2.08881	1.76074	2.10882	2.86537	2.58967	2.06437	2.47141	3.40855	2.97997	2.27744	1.87875	2.73677
DIS3	Q9Y2L1	1.79008	2.18913	2.56211	1.85887	2.47672	2.61378	2.19358	2.73451	2.47677	2.46239	2.45966	3.1822	3.42521	2.43108	2.13972
DKC1	O60832	4.27408	4.17585	4.76893	4.62165	5.19754	5.37827	4.81938	4.52949	4.58285	4.727	4.98717	4.86317	4.9495	5.11771	5.37035
DLAT	P10515	6.75293	6.93225	8.84949	7.0552	7.85447	5.71881	5.91821	5.47342	5.56724	5.55755	5.63687	5.52607	5.44125	5.47711	5.89631
DLD	P09622	7.15044	7.53652	7.65609	6.49909	7.41903	6.54732	6.80341	5.87023	6.40571	6.37935	6.38178	6.47292	6.37304	6.35165	6.64929
DLG1	Q12959	4.12663	4.06191	3.7929	4.12407	4.09783	4.79503	5.23376	4.22028	4.62206	4.5102	4.12156	3.58801	3.24014	3.62931	3.78161
DLST	P36957	8.42798	8.59715	8.12695	7.821	8.55988	8.17406	8.40585	7.3879	7.7901	7.85484	8.01581	8.03672	7.50016	7.8363	8.04551
DMAC2L	Q99766	2.81156	2.67425	2.50642	2.76985	2.93772	1.89246	2.33536	1.27473	1.82536	1.44486	1.74638	1.09704	0.502199	2.01147	1.38382
DMD	P11532	3.93901	3.13086	2.16441	0.925334	2.63545	1.43508	0.442767	1.45331	-0.864044	0.0740715	1.78423	-0.0111407	2.04933	1.12293	1.45411
DNA2	P51530	3.06592	3.0686	3.2581	3.59919	3.62947	3.45692	3.46425	3.9615	3.37174	3.64847	3.0601	3.01929	3.26339	4.12888	2.12554
DNAAF5	Q86Y56	1.58305	2.08158	1.77131	2.29854	2.13516	2.13066	1.99709	1.85808	1.28681	2.0583	0.82192	1.78016	1.80889	2.44926	1.80871
DNAH11	Q96DT5	1.53095	2.09216	1.77424	1.41906	2.04773	2.59459	2.72192	3.53297	2.65252	2.60204	2.10605	2.9434	3.23224	2.97455	2.26776
DNAJA1	P31689	3.14848	3.4059	3.52587	3.41356	2.76538	3.34555	5.21759	4.58673	4.24226	4.45864	4.22147	4.21001	3.71896	4.38398	3.69446
DNAJA2	O60884	3.72553	3.52092	3.9234	3.13007	3.17687	3.59695	4.05724	4.70932	3.98223	4.34468	3.56285	4.15967	4.45341	4.21433	3.92404
DNAJA3	Q96EY1	4.92742	4.71618	4.8471	5.57003	4.96308	3.90674	4.74955	2.97833	4.2553	3.99683	3.21556	3.77094	2.39842	2.9814	3.94058
DNAJB1	P25685	2.83356	3.18913	3.68971	3.532	2.95858	2.87182	3.67188	4.41323	3.20754	3.91667	3.50491	2.56083	3.2255	3.30203	3.58351
DNAJB11	Q9UBS4	6.42621	6.91727	6.08088	6.13632	6.70199	6.10165	5.82339	4.99989	5.82409	5.67544	5.68583	5.59098	5.14837	4.80681	5.42517
DNAJB12	Q9NXW2	3.08628	2.93549	3.38673	3.25963	2.66369	2.28168	2.52878	2.23696	1.9883	2.55488	1.99416	2.33685	2.35917	1.84107	2.43186
DNAJB14	Q8TBM8	1.70917	2.38064	2.28193	2.00283	2.2346	1.42204	1.51282	1.43114	1.64359	1.42744	0.937593	1.98341	0.548067	1.20606	1.45866
DNAJB2	P25686	2.67315	2.26729	2.21917	2.67256	3.0656	2.07844	2.98996	3.10057	2.5584	2.30862	1.17816	1.95751	1.14327	1.34512	1.10677
DNAJB4	Q9UDY4	4.57774	3.92995	3.7613	3.68672	3.42671	2.93753	3.23072	2.97603	4.74024	3.99548	4.90791	2.87741	4.06892	3.96549	3.61579
DNAJB6	O75190	1.41236	1.58399	1.48943	1.49782	0.647844	3.09698	2.68692	2.13211	0.878173	2.18741	2.23163	2.15942	1.96456	1.91683	1.61603
DNAJC1	Q96KC8	4.49731	3.56633	3.04978	4.17942	4.26541	3.53589	4.05081	3.87624	3.46651	3.54641	3.57553	3.08714	2.77447	2.79717	3.76604
DNAJC10	Q8IXB1	5.44503	4.92569	4.79836	3.96077	5.30217	4.42635	4.0602	4.64834	5.41339	4.81471	4.9588	4.8178	5.08194	4.29132	4.39192
DNAJC11	Q9NVH1	5.06676	5.07022	4.81899	5.33045	5.28801	3.92661	4.65507	3.44613	4.05674	4.13342	3.86568	4.05805	3.79652	3.61506	4.26447
DNAJC13	O75165	4.1093	4.18104	3.95723	4.17729	3.74551	3.70902	4.17498	4.17504	4.27658	4.05775	4.18845	4.28769	4.53648	4.43098	4.31146
DNAJC19	Q96DA6	4.22823	4.05833	4.49082	4.87612	4.38923	3.94918	4.35946	3.31065	3.61297	3.99405	3.76262	3.38423	3.56714	3.86229	4.15964
DNAJC25	Q9H1X3	4.01595	3.3612	3.32259	2.74009	3.64995	2.79758	3.12594	3.29362	3.08672	2.71737	1.98272	2.71029	1.68939	1.17246	2.46724
DNAJC3	Q13217	6.17579	6.45931	5.94514	5.59413	6.15233	4.88458	5.01664	4.97503	5.54507	5.11518	5.36161	5.69088	4.81962	4.60593	5.36009
DNAJC30	Q96LL9	3.11763	1.47601	2.85676	1.65121	2.47361	0.351955	1.07466	1.16937	2.09412	0.673924	1.09147	-0.109686	0.685125	0.670459	0.117246
DNAJC5	Q9H3Z4	3.23954	3.55179	2.99253	2.47906	3.80402	2.64105	3.56785	2.86114	3.41564	3.6322	3.1849	2.51523	2.24129	2.5732	2.75106
DNAJC7	Q99615	1.56163	1.65846	2.27158	2.33252	1.85911	2.20287	2.11945	1.96456	1.56201	1.85979	2.82447	1.69201	2.72753	2.62824	2.5862
DNAJC8	O75937	3.2041	4.44296	2.8639	3.62774	2.81126	5.24598	4.33468	4.26	4.39407	4.39925	5.13062	5.35764	5.40428	4.94363	4.22365
DNAJC9	Q8WXX5	1.077	1.32819	0.690388	3.35759	1.98565	0.487374	1.89821	0.988461	1.78509	0.350176	2.63855	3.24643	3.21378	2.17809	1.91284
DNASE1L1	P49184	2.46796	5.03774	3.9047	4.88377	4.68666	2.25093	3.38344	3.6143	3.62933	3.63448	3.33335	4.508	2.98313	2.90168	3.83573
DNM1L	O00429	5.32965	4.01811	4.55863	4.52297	4.171	4.40139	4.64303	5.26386	4.66276	4.91288	5.09108	4.58572	4.94727	5.18038	4.95289
DNM2	P50570	4.25252	4.09297	3.96182	3.98823	3.51994	4.08896	4.35765	4.95898	4.07257	4.1783	4.42567	4.21638	4.70074	4.79936	4.10763
DNMBP	Q6XZF7	3.70087	2.35729	2.63122	3.24898	2.48323	2.76585	2.41386	3.18664	2.72051	1.54683	2.90239	2.21849	2.42371	3.20877	2.09881
DNMT1	P26358	1.77717	2.53372	2.70805	3.23779	2.24128	1.78988	2.59318	2.07524	2.18805	1.09297	2.43535	2.46487	2.87184	2.08037	1.67294
DNPEP	Q9ULA0	3.75006	3.37193	3.43209	3.2688	3.09515	4.43895	4.13547	5.12701	3.50416	3.56995	3.54706	2.78111	3.45886	4.34827	3.0833
DNPH1	O43598	1.70189	2.20458	1.49799	1.16144	1.98351	3.51465	2.60723	3.64618	2.65412	2.54001	2.00746	2.19221	3.02703	3.43176	1.92503
DOCK1	Q14185	1.96566	2.21591	1.58263	3.27597	2.15237	2.76489	2.89017	2.90216	0.610229	2.48209	1.94297	2.17544	2.15269	2.17242	1.88482
DOCK5	Q9H7D0	4.71482	3.37813	2.69024	3.6009	3.50906	2.94343	3.85495	3.73241	3.16088	3.40366	3.9647	4.24135	3.3763	4.57061	4.41016
DOCK7	Q96N67	3.17153	3.57729	2.49394	2.79023	2.99233	3.42022	3.26457	3.64888	3.55256	3.6898	3.05132	3.90049	2.80933	3.31318	2.86095
DOLK	Q9UPQ8	1.30954	2.18709	2.87756	2.34073	1.36794	2.27122	2.22964	2.15524	1.01981	1.48673	2.11462	0.347924	2.00174	1.82546	1.87013
DOLPP1	Q86YN1	3.45165	2.7908	2.83134	2.93056	3.22294	2.28867	2.72933	2.06912	2.46886	2.38458	2.3098	3.08264	1.47811	2.04065	2.8191
DPAGT1	Q9H3H5	3.56119	4.02367	4.5712	4.53055	4.66564	3.91063	2.39404	2.4978	3.23024	2.63738	3.53368	4.24999	3.8314	3.29439	3.96679
DPM1	O60762	6.03392	5.98737	6.27545	6.25243	6.40791	4.83451	5.0291	4.35019	5.66138	5.72131	6.0021	5.78698	5.82725	5.65395	5.37989
DPM3	Q9P2X0	5.09356	4.84233	5.51379	5.70589	5.51742	3.85492	4.34973	3.66813	4.72572	4.76193	4.66667	4.93062	4.84212	4.39674	4.70422
DPP3	Q9NY33	3.01416	3.71924	3.74608	4.1807	3.53135	4.30179	3.87985	4.73947	3.71494	4.19264	3.94465	3.16145	4.40532	4.68273	4.36113
DPP4	P27487	5.47807	4.28672	5.72253	6.62166	4.34703	5.5342	2.76649	8.0457	7.66418	6.38807	5.7992	1.8361	6.71903	6.87714	4.9121
DPP7	Q9UHL4	5.6246	6.58715	6.27844	5.10927	6.19974	7.00309	6.95714	7.60865	5.34197	5.79831	5.0766	5.47105	5.99122	4.72332	5.27296
DPP9	Q86TI2	3.45614	1.98306	2.73537	2.61464	2.08322	3.24402	2.09133	3.42106	3.17104	2.94409	3.175	2.3914	3.67421	3.85507	3.19427
DPT	Q07507	0.253601	1.31642	2.36418	1.50087	1.57403	-0.557667	1.19023	1.69651	-0.0580608	0.927996	4.01283	2.31647	7.50002	5.84562	5.26315
DPY19L1	Q2PZI1	4.4507	5.03023	4.37466	4.7977	4.77307	3.91108	3.5786	3.5731	3.84268	3.25243	3.46179	3.95044	3.99474	3.59486	3.51506
DPY30	Q9C005	2.17477	1.69282	1.70149	2.00483	1.7387	1.76457	2.07428	2.01576	2.51608	2.30455	2.18307	1.65652	2.24836	2.6042	1.87411
DPYD	Q12882	2.42424	2.19293	2.88307	3.24277	2.14607	3.2782	2.34948	2.64018	2.73364	2.42195	3.20898	1.94206	4.64175	4.09121	3.60423
DPYSL2	Q16555	8.4452	6.75037	8.19135	8.91632	7.30336	9.14905	8.71548	9.66867	8.43389	8.37335	8.7933	7.37153	8.93948	9.35073	8.45787
DPYSL3	Q14195	4.67626	5.2204	3.32722	4.80732	4.34566	8.07339	8.08878	7.48513	6.69954	6.76132	5.22167	5.99425	5.77447	6.10514	6.64381
DR1	Q01658	3.67218	3.52781	3.75209	3.57567	2.09787	4.14464	4.71755	4.29267	3.9897	4.45694	5.50935	4.69841	5.10467	4.64283	4.08902
DRAP1	Q14919	2.0182	3.70557	2.97977	3.08666	3.20338	3.37709	3.60014	3.10064	4.09658	3.4552	2.77791	4.84837	3.99912	4.26932	4.42379
DRG1	Q9Y295	3.13078	4.58137	3.83697	2.34141	2.90286	3.99078	3.42219	3.95302	4.00574	3.75416	4.55325	4.46441	4.50811	3.96076	3.83538
DRG2	P55039	2.67122	2.95759	2.68055	2.98824	2.96738	2.93032	2.04537	4.3178	3.21615	3.79221	3.60176	2.86153	4.1272	4.41194	3.16891
DRP2	Q13474	4.62391	4.36031	7.91045	6.05327	5.87894	3.39734	3.18991	3.36466	3.47048	3.59304	3.7969	2.98991	3.79325	4.03874	3.31778
DSP	P15924	3.14109	3.42797	3.62633	4.21475	3.65458	3.24333	2.90652	3.64386	3.39916	3.66082	6.18112	6.44997	4.94352	4.48788	4.0993
DST	Q03001	2.80641	2.38281	1.94282	2.42681	2.26328	2.82681	2.73123	3.34171	3.85543	3.58657	3.16096	2.74958	2.91264	3.04923	2.70695
DSTN	P60981	7.9665	8.35976	7.40311	7.43142	7.869	8.15432	8.95923	8.45725	6.94475	7.68231	8.11526	9.36526	7.7211	8.11278	9.3097
DTD1	Q8TEA8	2.42081	2.03898	3.10665	2.63874	2.22861	3.87014	3.26958	4.55375	4.27606	3.60165	3.59165	3.53707	3.02659	3.65201	2.60053
DTX3L	Q8TDB6	1.28165	0.477937	1.14386	1.56277	0.225942	0.508918	1.45302	2.60872	2.5482	1.73199	1.82308	1.46109	2.18701	2.09355	0.0531358
DTYMK	P23919	3.74915	4.37238	4.2236	4.89188	4.12892	4.64646	4.78807	3.73207	3.32322	3.64531	4.4871	4.25719	4.36936	4.48797	4.38584
DUSP23	Q9BVJ7	0.901232	2.36436	2.43615	2.24112	1.67004	2.27289	2.60107	1.45976	2.17746	2.16182	1.57875	2.86722	3.59021	2.31317	1.76611
DUSP3	P51452	1.76835	1.93499	2.26501	1.92308	1.66469	1.602	2.61942	2.93586	2.06499	1.76339	1.81253	2.97993	2.56731	1.76574	1.87295
DUT	P33316	4.81838	5.16973	4.24818	3.51439	5.26716	4.72358	4.84391	3.25219	3.32502	3.72975	4.65039	4.70002	4.96126	4.66231	3.91
DYNC1H1	Q14204	6.20709	5.65829	5.58656	6.34911	5.79888	6.15147	6.40505	6.79647	6.58053	6.55069	6.3069	5.91334	6.24636	6.61762	6.32931
DYNC1I2	Q13409	5.03848	3.08127	4.54885	5.06598	4.54022	5.96473	6.41134	6.33745	5.62108	5.7601	5.09414	4.73193	4.47034	5.64027	5.53337
DYNC1LI1	Q9Y6G9	3.69371	3.44127	3.11128	3.2938	2.97633	4.30207	4.53073	3.46873	3.91421	3.98639	3.97159	4.02908	3.60401	3.9262	3.73906
DYNC1LI2	O43237	5.13419	4.60066	4.19143	4.51951	4.39894	5.79556	5.96561	6.39099	5.4814	5.6169	5.31537	4.73898	4.48699	5.36941	4.58686
DYNLL1	P63167	4.91245	5.44242	5.73648	5.8968	5.37592	4.7384	6.26127	6.08356	6.54497	6.17018	6.11575	6.02146	6.37042	5.92061	6.48639
DYNLL2	Q96FJ2	5.20871	4.79113	5.28146	5.83778	5.05071	5.25957	4.92815	5.794	5.4915	5.45232	4.38613	4.37069	4.34848	4.75826	5.28763
DYNLRB1	Q9NP97	1.42433	1.66517	1.6006	2.04425	1.81826	1.50755	1.796	1.36248	0.715025	1.41888	0.536876	1.35409	1.0687	0.537596	0.650962
DYNLT1	P63172	2.41745	1.66975	2.18735	2.57835	2.62256	2.9638	2.70733	3.87697	3.01581	3.17366	2.64222	2.09109	2.45157	3.37903	2.44973
EARS2	Q5JPH6	2.15892	2.91427	3.40195	4.22039	3.7104	3.23272	2.43226	3.17273	2.53506	2.08896	2.77756	2.55307	3.22595	2.76528	3.35263
EBF1	Q9UH73	2.92453	2.58109	2.44199	2.72635	2.69457	2.09764	2.45976	2.68144	1.84263	2.36291	0.928331	1.72493	2.64259	3.43269	3.13495
EBNA1BP2	Q99848	3.17235	3.63147	4.15159	4.54582	4.10347	3.12354	2.84675	2.21715	3.30849	3.3614	3.6603	4.12386	3.95492	3.50424	4.09067
EBP	Q15125	4.58803	4.8106	6.33486	5.50961	5.4938	4.10435	3.93057	3.95047	3.91693	4.77685	4.86971	5.8948	5.18636	4.69952	5.41766
ECE1	P42892	5.34085	4.74286	4.79416	3.86818	5.12163	3.53857	2.68657	3.25747	4.08553	4.37004	4.93719	4.49777	4.53482	3.90444	4.06999
ECH1	Q13011	7.22796	7.4253	7.92941	7.01574	7.49754	7.255	7.27238	6.61189	6.02042	6.32589	6.23186	6.34044	6.47309	6.58597	6.78595
ECHDC1	Q9NTX5	4.14056	5.05691	6.81037	5.20678	4.54242	4.242	4.9205	5.48274	4.12504	4.59057	3.92375	4.39617	5.2507	5.2836	4.93968
ECHS1	P30084	7.35325	7.75082	7.89676	6.57411	7.5096	6.90944	7.12097	6.05821	6.32313	6.49076	6.61452	6.56061	6.55266	6.52828	6.6078
ECI1	P42126	6.14052	7.13389	6.25986	6.26927	7.02864	6.40896	7.42712	6.039	6.20196	6.44391	5.12325	6.38216	5.4269	5.98893	6.07079
ECI2	O75521	4.81349	4.55052	4.70671	3.0979	4.58844	4.01549	3.54868	3.82523	4.26618	4.03215	4.37434	4.09191	4.1608	4.08162	4.25526
ECM1	Q16610	2.07625	1.40865	1.82653	2.50404	2.42338	3.17403	2.78041	3.43826	3.46641	3.89859	2.59217	1.36529	3.19597	3.90791	3.32737
ECPAS	Q5VYK3	3.55355	3.32571	3.88274	4.3687	3.63504	3.76976	2.75284	3.99652	4.26786	3.94286	4.23523	3.70605	4.42305	4.31588	3.82107
EDC4	Q6P2E9	3.14148	2.80731	3.43549	3.00066	2.59055	3.48571	3.40772	3.80016	2.97051	3.61422	3.6891	4.16229	3.2531	3.73819	3.68105
EDEM3	Q9BZQ6	3.66873	3.29293	3.18163	3.72529	3.52116	2.54037	2.34698	3.10383	3.34325	3.59889	2.38667	2.60092	3.05695	1.99623	2.80834
EDF1	O60869	2.97373	3.39784	3.57762	2.8186	3.93558	3.33513	3.75291	4.0107	3.53934	2.80337	4.06052	4.1258	4.0016	4.18637	3.65867
EDIL3	O43854	3.93217	7.10484	2.31944	2.02401	3.44878	4.6173	6.63873	2.49481	2.83461	2.97767	1.96603	5.19724	2.21981	3.00817	2.77752
EEA1	Q15075	3.90275	5.25946	4.4299	4.11292	3.87958	5.85989	5.71468	6.09821	5.44679	5.53191	5.20266	5.21472	5.51277	5.41238	5.07048
EEF1B2	P24534	7.63399	8.05028	7.63381	7.60085	6.91796	8.62056	8.08219	8.49963	8.38979	8.39947	8.44841	7.91987	7.90549	8.16093	7.94471
EEF1D	P29692	7.22517	6.99127	6.97228	6.96601	6.41298	7.95647	7.7403	7.83745	8.08562	7.96517	7.83333	7.45752	7.33467	7.62012	7.56057
EEF1E1	O43324	3.50561	4.38031	3.78404	2.93732	2.23331	4.26677	4.35626	4.92748	4.22625	4.48295	3.98626	4.28227	4.3267	4.37123	3.83532
EEF1G	P26641	7.51999	7.9109	7.42236	7.13124	6.83939	8.25509	7.64404	8.27014	8.45186	8.16917	8.16196	7.99716	7.80303	7.94984	7.72628
EEF2	P13639	7.37213	7.528	8.1092	7.94133	7.17404	8.1035	7.5206	8.52491	8.19182	8.09835	8.50441	8.21977	8.89078	8.51877	8.19519
EEFSEC	P57772	1.14172	0.782453	0.947539	0.41853	1.47294	0.92584	0.241594	1.32815	1.22003	2.79385	0.61026	2.1769	3.09645	1.8273	1.7169
EFEMP1	Q12805	3.24952	3.42038	3.0394	4.65124	3.23023	2.96117	1.67671	4.39379	5.59283	4.24521	4.3036	2.61498	5.31727	5.02499	3.7067
EFEMP2	O95967	2.75785	4.26304	4.63384	3.1663	3.74536	4.32878	3.16663	3.70333	5.02615	3.58262	4.91666	4.02395	6.10073	5.14876	5.00359
EFHD2	Q96C19	4.23038	1.73034	2.07859	3.26423	3.78211	5.05046	4.86997	4.98227	5.00335	5.44794	3.90643	2.71805	3.28116	4.78098	4.16474
EFL1	Q7Z2Z2	2.4447	2.70858	2.55726	3.09873	2.01093	2.02294	2.64039	2.6255	2.5337	2.02881	4.54956	3.96213	3.61872	4.18456	3.89929
EFNB1	P98172	3.63585	2.83746	3.40679	2.29135	4.52329	3.75196	4.09734	4.91939	3.20679	3.69792	3.51099	2.67917	2.99656	2.89533	4.60976
EFR3A	Q14156	3.81894	3.7739	3.69309	3.46589	3.30632	3.81917	3.63903	3.6248	3.90874	3.22744	3.43998	3.292	4.30885	4.16451	3.67466
EFTUD2	Q15029	4.18202	4.35683	4.09898	4.44484	4.35417	4.96651	4.73686	4.00735	4.75838	4.78866	4.95566	5.02881	4.78218	4.50351	4.93185
EGFR	P00533	4.25365	3.29116	3.00264	4.51046	3.57825	4.12913	3.1049	3.11578	4.25452	4.06653	4.31128	3.10665	4.36175	4.03194	3.51139
EGLN1	Q9GZT9	1.06805	1.75998	1.56555	1.93777	1.78905	1.41068	1.65336	1.43797	0.911413	2.17993	1.1937	0.946508	1.38532	0.590455	1.67199
EHBP1	Q8NDI1	1.80098	1.9538	2.36614	2.75193	1.89504	2.8238	2.34086	4.49878	3.45779	3.41742	1.70047	0.780873	2.19635	2.69933	2.26715
EHBP1L1	Q8N3D4	4.43859	4.49392	5.33485	4.87953	4.55314	5.43791	4.66648	4.57592	4.64394	5.22406	5.506	4.38851	4.37483	5.40147	4.38683
EHD1	Q9H4M9	5.40593	4.92825	5.00379	5.21443	4.37146	6.469	6.48106	6.92672	6.54033	6.80783	6.19611	5.71111	5.37965	6.45964	5.8
EHD2	Q9NZN4	8.74907	7.8297	8.22746	8.39586	7.62706	8.57552	7.67145	8.09971	8.18141	7.86822	8.52027	7.26972	7.45203	8.71372	7.81108
EHD3	Q9NZN3	5.55198	4.52641	4.39238	5.43479	5.31559	3.18956	3.60447	3.42596	4.16055	4.4796	4.11233	5.61969	2.85895	3.73307	2.8737
EHD4	Q9H223	3.48704	3.19818	2.31755	3.74933	2.92581	4.05455	3.64276	4.71483	4.10428	4.42573	4.23275	3.56051	3.81189	4.79761	4.08295
EHHADH	Q08426	3.76672	3.81102	4.07616	2.14932	4.27672	2.32473	1.89375	2.49739	1.87185	2.90307	3.19321	2.70472	2.01811	2.25697	3.06416
EI24	O14681	4.87436	3.02326	5.05365	4.09816	5.33679	4.02084	4.62983	2.08591	4.62021	3.47545	3.76246	3.97031	3.78916	3.96154	4.08177
EIF2A	Q9BY44	2.81561	3.15744	4.22997	2.7082	2.5893	3.98603	3.38731	4.51143	4.47294	4.30459	4.16747	4.51144	4.5872	4.10009	4.1392
EIF2AK2	P19525	3.40482	3.40745	3.61322	2.63418	2.6255	3.57917	3.98432	4.32665	4.04258	4.0607	4.38754	4.42416	4.19833	4.15756	4.26981
EIF2AK4	Q9P2K8	1.5882	2.06115	2.1257	2.58937	2.32828	1.75299	2.58889	1.69907	1.33147	1.24081	1.61861	1.63206	1.48892	2.21032	1.86519
EIF2B1	Q14232	2.12626	2.03031	2.22762	2.27186	2.24786	2.24191	2.61202	3.46487	2.55144	2.50253	2.7475	2.69841	2.92088	3.40343	2.31879
EIF2B2	P49770	2.24013	2.37617	2.2261	4.87953	1.9342	1.96391	2.28579	2.82597	2.17815	1.81909	1.99228	2.43373	2.62477	1.90642	2.30708
EIF2B3	Q9NR50	3.26874	3.53324	2.79718	2.98124	2.50306	2.49907	3.99009	3.8958	2.90571	3.03019	3.12285	3.71754	3.94566	3.91495	3.8968
EIF2B4	Q9UI10	2.6227	3.22746	2.82595	3.26844	2.19467	2.40722	2.59296	2.62022	2.32795	3.01597	2.60033	2.55619	2.92509	3.16839	2.6729
EIF2S1	P05198	6.06276	6.36053	6.38632	5.97839	5.19148	6.33262	6.1675	6.75437	6.54833	6.33594	6.47631	6.63055	6.68525	6.39224	6.14076
EIF2S2	P20042	5.36927	5.66038	5.77724	5.37201	4.87363	5.57577	5.56627	6.22426	6.00922	5.82312	6.01694	6.19175	5.78301	5.67004	5.62704
EIF2S3	P41091	3.45771	4.05585	4.25477	4.34852	3.84918	4.52111	4.25024	5.00389	4.25212	4.82988	3.89548	4.86434	4.7292	4.7213	3.52276
EIF3A	Q14152	5.53878	6.51922	6.02246	5.45234	4.82459	5.85789	5.50361	6.43503	6.06047	6.11002	6.47949	7.07412	6.82381	6.4685	6.32406
EIF3B	P55884	5.07005	6.16494	5.72598	4.61047	4.47425	5.95986	5.0847	6.1913	6.02397	5.80646	6.2079	6.59789	6.45988	6.15934	6.08416
EIF3C	Q99613	2.09941	1.9703	1.41797	1.24601	2.39094	1.9905	2.61215	2.28005	1.82794	2.27839	1.14412	2.8438	2.42917	2.10795	2.96363
EIF3D	O15371	4.15549	5.23845	4.99459	4.15438	3.21353	5.16969	4.49778	5.27425	5.11243	4.98251	5.46663	5.88443	5.43141	5.44349	5.25944
EIF3E	P60228	4.75982	5.82312	5.41877	4.99815	4.44059	5.32659	5.06354	5.7906	5.39211	5.36698	5.86593	6.33565	6.17861	5.80942	5.70732
EIF3F	O00303	5.02632	6.18696	5.47895	4.76848	4.41846	5.66518	4.86273	6.16795	5.57274	5.59059	6.10227	6.37153	6.23742	5.98264	5.54063
EIF3G	O75821	4.65647	5.03475	4.85157	4.596	4.03196	4.9743	4.24406	5.62147	5.1007	5.0088	5.59008	5.73448	5.54634	5.00934	4.18944
EIF3H	O15372	3.70569	4.8266	4.1335	3.84825	2.70695	4.54823	2.4682	4.63777	4.02145	4.18762	4.67178	5.21372	5.07886	4.64449	4.62825
EIF3I	Q13347	4.38774	5.63777	4.96749	4.16793	3.6094	5.18184	4.53855	5.09812	5.1121	5.20615	5.57505	5.93455	5.77999	5.55029	5.3143
EIF3J	O75822	3.26664	4.41187	4.14312	3.69741	2.77616	4.24255	4.2254	4.69016	4.02843	3.87899	4.50887	4.51243	4.20475	4.16898	4.11039
EIF3K	Q9UBQ5	4.68415	5.74027	5.31212	4.65531	3.55575	4.88089	5.34086	5.86865	5.62171	5.26874	6.05988	6.41089	5.86944	5.82054	5.50404
EIF3L	Q9Y262	4.50814	5.73734	5.08605	4.98808	4.10536	4.82668	4.53409	5.46611	5.33616	5.12237	5.69303	6.17634	5.86701	5.56627	5.5038
EIF3M	Q7L2H7	3.64293	4.8712	4.37853	3.99679	2.39926	4.39481	3.74972	4.94854	4.62493	4.37539	4.75462	5.4709	5.29574	5.00651	4.52441
EIF4A1	P60842	5.719	6.09586	6.47969	5.89068	5.34911	6.88674	5.97737	7.11297	6.96069	6.83046	7.22648	6.97147	7.15806	7.0222	7.03104
EIF4A2	Q14240	4.89804	4.86254	4.35884	4.34786	4.14122	5.31122	4.8911	6.22927	5.02161	5.27861	4.96913	5.78717	5.05534	5.27009	5.15345
EIF4A3	P38919	5.2308	5.21043	5.04758	4.95908	5.21623	5.40821	5.18633	4.86001	5.47956	5.61489	5.79516	6.065	6.00112	5.59876	5.6507
EIF4B	P23588	3.78285	3.17137	3.46457	4.07786	3.41131	5.25952	5.36876	5.26877	4.73065	5.23408	4.83469	2.75044	3.4355	4.486	4.71468
EIF4E	P06730	4.16246	4.76019	4.47574	4.86149	3.80502	5.35465	4.95917	5.30116	4.94213	4.96175	4.96527	5.16834	5.18426	4.73437	4.92756
EIF4E2	O60573	1.16358	1.19206	2.15409	1.93659	1.92607	1.69781	2.52124	2.38327	1.87539	2.14921	3.00357	3.48305	2.52096	2.67052	1.40081
EIF4G1	Q04637	4.86914	5.00695	4.71125	4.76069	4.04813	5.79192	5.48892	6.013	5.60256	5.74892	5.83954	6.00151	5.3914	5.46146	5.54716
EIF4G2	P78344	3.97068	4.87741	3.9479	3.76194	3.78162	5.08342	4.83111	5.23135	5.24682	5.14711	4.7866	5.35286	4.85874	4.88399	4.68225
EIF4G3	O43432	2.76702	2.78838	2.9243	2.0656	1.85397	3.26231	3.39972	3.97422	3.76673	3.52684	3.49352	2.82535	3.35068	3.83934	3.25379
EIF4H	Q15056	4.87979	4.5271	4.45683	4.96706	3.94596	6.60804	5.40875	6.20457	5.42272	5.7239	6.33936	5.14828	4.52314	6.06329	5.90357
EIF5	P55010	4.71299	4.78333	5.13847	5.07281	4.22481	6.45073	5.34632	6.80488	6.29533	6.28528	5.59125	5.85101	6.37233	5.82276	5.66269
EIF5A	P63241	4.85762	5.27778	6.62747	5.9613	4.70653	6.20421	6.07342	6.58676	5.74359	5.5575	6.60059	6.33331	6.98578	6.69182	5.92781
EIF5B	O60841	3.05551	4.10379	4.03781	4.58261	2.49879	4.1151	2.61127	3.42437	4.11404	4.20755	3.16918	4.67756	4.05126	4.49381	4.42581
EIF6	P56537	5.25664	5.881	5.99188	5.54314	5.00088	6.85402	6.74255	6.40463	6.23575	6.62297	6.90286	6.5449	6.3331	6.06357	6.02431
ELAC2	Q9BQ52	1.59848	2.67615	1.59368	1.88333	2.06638	2.40135	2.73289	2.17297	1.41076	2.05662	1.93584	2.52539	1.82885	1.79931	1.8912
ELAVL1	Q15717	5.77612	5.8481	5.76073	5.41032	5.86716	6.43133	6.34383	5.98724	6.26487	6.55598	6.32312	6.10765	5.99563	6.11878	6.35642
ELMO2	Q96JJ3	4.91867	3.27306	3.33554	3.71428	3.80332	3.93811	4.49188	4.12497	3.28313	4.40332	3.71047	4.32448	4.05229	4.86816	4.38701
ELMOD2	Q8IZ81	5.46352	5.23048	5.226	5.94904	5.98834	4.27096	4.79534	4.44833	4.61901	4.94753	4.75139	4.77037	4.80329	4.7397	5.25904
ELN	P15502	4.02353	3.45579	4.17918	3.95671	2.56792	2.8582	3.23688	2.89941	2.80511	4.60361	3.7254	4.01984	2.64462	1.44811	5.33345
ELOB	Q15370	5.00584	5.4386	5.40555	5.14248	4.89031	5.89156	5.73663	6.48045	5.80621	6.07914	6.11398	6.0095	6.04853	6.32421	5.50594
ELOC	Q15369	2.7863	3.736	3.76738	2.49647	3.30763	4.73144	2.88196	4.94788	4.22291	4.08	4.3224	3.50927	4.25554	4.71217	3.32789
ELOVL1	Q9BW60	3.30554	1.30219	3.38739	3.55188	3.85364	0.905634	1.16872	1.33433	1.9844	2.84763	1.24591	2.17145	1.05531	1.69411	2.92014
ELP1	O95163	2.12147	1.99295	1.50884	2.54115	2.36795	2.51466	2.24705	1.86855	2.29373	2.8792	2.54808	2.02093	2.15926	2.33553	2.54514
ELP3	Q9H9T3	4.43859	4.49392	4.44822	4.87953	1.90977	4.48441	4.66648	4.50021	1.87804	4.38871	1.22855	1.87126	1.99202	2.57319	1.13951
EMC1	Q8N766	5.777	5.60308	5.80104	5.5274	6.09713	4.66389	4.73955	4.10759	5.22409	5.20593	4.93487	5.16878	4.90883	4.49246	4.99007
EMC10	Q5UCC4	4.14297	3.9252	4.60818	4.20643	4.65467	3.21881	3.7032	1.8108	4.0496	3.54053	3.99285	4.03034	3.83915	3.41785	3.79754
EMC2	Q15006	4.98566	4.80961	5.0225	5.21774	5.42951	4.08885	4.28946	3.9662	4.59552	4.40278	4.10648	4.33972	4.22567	3.9026	4.53948
EMC3	Q9P0I2	4.22614	4.04156	4.52888	4.75015	4.62937	3.16205	4.27685	3.31648	4.03075	3.63687	3.69704	3.68282	3.74091	3.15974	3.98487
EMC4	Q5J8M3	4.71424	4.46824	4.09928	4.67977	5.23971	3.33678	4.10534	3.31347	4.49515	4.46569	3.40364	4.41762	3.71832	3.75537	4.50154
EMC6	Q9BV81	4.43132	4.61369	4.01748	5.46291	3.37211	3.59924	3.65674	3.50135	3.55175	3.32865	3.23946	3.72226	3.3373	2.99434	3.0748
EMC7	Q9NPA0	5.3329	4.99488	5.56986	4.95162	5.6322	4.46586	4.17839	3.58598	4.50148	4.40879	4.60784	4.59408	4.24932	3.84003	3.98614
EMC8	O43402	5.21735	5.47077	5.32833	4.91796	4.8734	4.96052	5.33884	4.07168	5.25672	5.01964	4.46509	4.07869	4.07131	4.57224	4.15027
EMC9	Q9Y3B6	0.0524753	2.74787	0.461677	0.191364	3.31391	1.54047	1.44122	0.775975	1.43998	0.531062	1.33831	1.11467	1.34505	1.37153	1.5601
EMD	P50402	6.52422	5.27553	5.50584	6.33815	6.43905	6.53963	7.0356	6.02884	6.32797	6.42317	6.09699	5.89997	5.12283	5.64586	6.02302
EMG1	Q92979	2.90251	2.47888	3.51169	2.73743	3.27911	3.08109	2.80273	2.1018	3.70568	2.62466	3.80895	3.37529	3.34831	2.65667	2.81305
EMILIN1	Q9Y6C2	6.35263	6.87124	7.30763	7.50093	7.31238	3.63984	5.51322	5.25532	6.76626	6.17595	6.17716	7.52761	8.09165	7.71426	8.47399
EMILIN2	Q9BXX0	5.82669	4.30354	7.59724	7.08853	6.05866	3.75114	3.97623	5.48552	5.07544	4.71585	3.8862	3.67921	4.83458	5.19432	3.99663
EML1	O00423	1.95251	1.91635	1.87863	2.23837	1.98719	2.46148	2.57772	2.88423	2.42685	2.48946	2.30361	2.65337	1.84624	2.23921	2.32877
EML2	O95834	3.70482	3.27011	4.39741	3.38196	3.62479	2.87744	3.27391	3.60283	2.88006	3.35332	3.0034	3.51376	3.52478	3.80094	2.86435
EML3	Q32P44	2.47482	1.7681	2.16061	3.43203	2.51257	2.79415	2.4924	3.06813	3.28111	2.84825	3.90457	3.0975	3.81644	4.35343	3.40521
EML4	Q9HC35	2.8417	3.50486	3.40902	3.25955	3.04991	5.31361	4.8636	4.45059	3.62407	4.24835	3.92598	4.01689	3.91529	4.17671	3.84898
EMP3	P54852	5.78798	6.07815	5.14658	6.45932	4.32552	6.95256	7.86193	6.36998	6.4026	6.46665	6.49299	6.80931	6.04528	5.80644	6.38675
ENAH	Q8N8S7	10.0471	9.37741	7.97644	8.29581	9.00442	9.07978	9.79172	8.43405	7.56707	8.69012	8.55135	9.52127	7.88756	8.64243	9.64886
ENDOD1	O94919	6.88055	6.65136	4.81569	5.69594	6.9257	5.04196	5.29922	4.86049	4.97828	5.66231	4.95498	5.37919	4.07481	4.33018	5.41062
ENDOG	Q14249	5.16876	4.3706	4.40711	4.20718	4.51753	4.17985	4.0085	3.60761	3.54818	3.12811	4.28982	3.60639	3.52296	2.96505	1.61807
ENG	P17813	8.68898	7.22387	7.11074	6.5867	7.33315	7.38369	6.17811	7.44332	7.67774	7.65642	7.68898	6.15177	6.08391	6.35311	6.24687
ENO1	P06733	9.55684	9.13434	9.9995	10.6815	9.33852	10.834	10.2035	10.8528	10.1636	9.91808	10.0551	9.75387	10.3777	10.5106	9.81846
ENO2	P09104	2.38358	2.80497	1.62927	3.9328	3.12087	4.94525	4.92059	3.75256	3.36951	3.28153	2.29329	1.99422	1.98105	2.74527	2.81014
ENO3	P13929	3.98193	4.24611	5.19155	4.69139	4.70804	6.22776	5.06979	5.29	4.49315	6.58807	4.95207	4.82008	5.00777	5.68118	4.65623
ENOPH1	Q9UHY7	2.39342	2.03854	1.73089	2.3804	1.00959	3.46514	1.75575	2.87957	2.14664	1.48054	2.68276	2.86082	2.39564	3.23718	2.23348
ENPP1	P22413	3.69147	4.6116	3.38462	5.22964	4.14302	2.207	3.31894	2.66137	2.88081	1.93572	3.20082	3.23252	4.60601	2.1589	2.33194
ENTPD1	P49961	4.91357	2.94281	4.20652	4.65929	3.86506	2.69638	3.86604	5.28872	3.67246	3.73926	4.63673	2.8948	3.87991	3.38549	4.4881
ENY2	Q9NPA8	1.74222	1.66171	2.02538	4.87953	1.41042	2.4789	3.20015	1.97563	1.6767	1.6405	2.00316	2.22784	2.59102	1.86388	1.61286
EOGT	Q5NDL2	4.64799	4.58142	3.28769	3.54481	3.80857	3.80881	3.92125	2.22192	3.6707	3.33038	3.758	4.20022	2.35554	3.56153	3.30846
EPB41L1	Q9H4G0	5.18437	4.11972	3.91945	4.68523	4.99223	4.60357	3.99719	2.82635	3.62985	4.02074	3.73274	3.36119	3.39706	4.88409	5.00485
EPB41L2	O43491	5.63118	3.54655	4.03388	5.21585	5.57199	6.00265	5.35793	5.5724	6.50724	6.13068	5.52234	3.71339	4.69446	5.94536	5.48413
EPB41L3	Q9Y2J2	5.17816	4.27186	5.13495	3.72084	5.00323	2.66406	3.69734	5.63667	3.65441	4.47178	4.12674	3.91765	3.46857	2.90746	3.12301
EPDR1	Q9UM22	7.13663	7.12996	7.10226	7.42589	7.71343	8.79243	7.93078	8.74723	7.28955	8.05007	6.3836	6.78842	6.67235	7.57334	6.99591
EPHX1	P07099	11.1538	10.7819	11.2613	11.2349	11.3076	7.98473	8.15597	7.54787	7.93552	8.07664	7.55428	8.30952	7.60648	7.67113	8.49659
EPM2AIP1	Q7L775	2.87325	2.45855	2.4967	2.41428	2.65439	3.21378	3.09968	3.16853	1.98826	2.55798	2.87491	2.26675	2.37358	2.66225	2.22992
EPN1	Q9Y6I3	4.75307	4.0972	3.63318	3.29363	3.69511	5.07309	4.81375	4.78803	4.31285	4.30374	3.88584	3.3662	3.20999	3.897	4.062
EPN2	O95208	4.23265	3.26074	2.18427	3.24496	3.09407	2.9585	1.52231	2.50697	2.38583	1.69043	3.4259	1.65166	2.72689	2.8292	2.84012
EPN3	Q9H201	3.94111	2.80151	1.28582	2.41806	2.38323	2.69187	1.92176	2.9465	1.70723	2.41766	2.32819	1.89746	2.2226	2.77142	1.30031
EPPK1	P58107	1.82389	2.98012	2.94586	3.07123	2.3199	0.949001	3.09216	2.09186	2.70974	1.53868	1.57833	3.09695	2.44826	2.2487	2.76365
EPRS1	P07814	5.29345	5.79565	5.20029	4.98731	4.74878	6.17393	6.14284	6.75778	6.35896	6.22864	5.90725	6.09465	5.82042	5.80357	5.62487
EPS15	P42566	3.97637	2.89916	3.62047	3.35636	3.43402	4.23754	4.09812	4.68894	3.80203	4.1491	3.67401	3.18503	3.96991	3.94701	3.85994
EPS15L1	Q9UBC2	3.703	3.13315	2.75658	3.57543	3.2011	4.19035	4.58054	4.12429	3.29084	3.67932	3.5092	2.98284	2.92497	3.88268	3.35769
EPS8	Q12929	5.08096	3.78264	4.0194	3.26595	3.13735	3.32875	3.0729	3.50281	3.86546	3.41742	4.79007	4.10965	4.4884	4.81241	4.18391
EPS8L2	Q9H6S3	3.61372	2.64768	3.24648	3.27753	2.82395	4.46394	4.83969	5.29529	4.12665	4.96761	4.45097	3.64215	3.54166	4.30579	3.6356
ERAP1	Q9NZ08	4.71968	5.43843	5.20026	5.10417	5.20646	4.86811	5.04527	4.88558	6.37238	5.19021	4.01158	5.50748	4.62457	5.39523	4.82999
ERBIN	Q96RT1	2.90146	2.29321	2.50263	3.64414	2.57734	3.39739	4.25193	1.9696	2.11248	3.33881	2.38304	2.61752	1.7611	2.38953	1.88632
ERC1	Q8IUD2	3.01719	2.22259	2.54894	3.77902	2.44813	3.60292	3.63217	3.76743	3.86605	3.35518	3.66484	3.47498	3.52692	4.107	3.49492
ERG28	Q9UKR5	2.16273	3.5548	4.09607	1.91948	3.52243	3.01989	2.8707	2.99906	2.5838	2.61282	3.20666	3.00751	2.60798	2.3062	3.21186
ERGIC1	Q969X5	7.48206	8.27538	7.45613	7.48351	7.80522	6.67644	6.82824	5.9598	6.97996	6.90951	7.31773	7.54751	6.87682	6.99176	7.0018
ERGIC2	Q96RQ1	3.1827	4.06297	3.85683	2.46947	4.26997	2.88672	2.9622	2.93806	3.83359	3.85728	3.85485	4.31821	3.61383	3.16549	3.55075
ERGIC3	Q9Y282	4.10183	4.66819	4.85741	4.18439	5.07186	3.86012	4.19246	3.57944	4.66695	4.21308	4.2787	4.55472	4.35468	3.65404	4.4895
ERH	P84090	4.12442	4.45179	4.21091	3.87184	4.18245	4.38681	3.75718	3.77273	4.39445	4.48139	4.74398	4.58981	4.28313	4.63575	4.28091
ERI1	Q8IV48	4.43859	4.49392	1.75288	4.87953	4.55314	4.48441	4.66648	4.50021	1.66502	4.38871	1.03603	1.82256	2.22273	2.24199	4.38683
ERI3	O43414	2.35047	2.32786	2.67952	2.39408	2.43201	3.55127	3.31729	3.2697	3.81939	3.2541	3.23576	3.58705	3.51575	4.00857	3.67579
ERLEC1	Q96DZ1	5.3569	5.02438	5.16733	5.29985	5.21319	3.00915	3.88748	3.78226	4.86487	4.16932	4.3439	3.83537	3.53004	3.78381	3.52997
ERLIN1	O75477	5.89418	5.51017	5.78233	6.23333	6.36109	4.6076	4.66202	4.31398	5.34339	5.45476	5.60137	5.88142	5.50543	5.52279	5.76385
ERLIN2	O94905	6.78276	7.11702	6.83097	7.20167	7.30822	5.76323	6.20577	5.62837	6.11232	6.11785	5.8135	6.38923	5.85212	5.64325	6.31765
ERMP1	Q7Z2K6	3.68849	2.83373	2.91175	3.24157	3.28575	1.63715	2.4566	2.47711	2.99209	3.01642	3.03679	2.22194	3.10065	2.69881	2.86403
ERO1A	Q96HE7	6.10292	6.62148	5.73096	6.11569	6.30201	6.57566	6.03868	5.74085	6.48771	6.3834	5.85067	5.95922	5.63418	5.7393	5.82205
ERP29	P30040	8.13782	9.08682	8.20945	7.32932	8.25843	8.73055	8.60417	8.29246	8.13445	8.12283	7.74656	8.28112	7.42135	7.05518	7.49186
ERP44	Q9BS26	7.73674	7.86953	7.65039	7.41997	7.7466	7.42397	7.57791	7.60212	7.86104	7.41629	7.107	6.98023	6.89123	6.7387	7.16084
ESD	P10768	3.78924	3.93291	4.76039	4.94579	3.4127	5.46263	4.37017	5.52217	4.64511	4.1026	5.34685	4.91892	5.75024	5.8047	5.13554
ESYT1	Q9BSJ8	6.72129	6.85871	7.34772	6.56488	7.07549	6.59066	6.95033	6.24991	6.80656	6.83832	6.40795	6.81034	6.30448	6.01459	6.48294
ESYT2	A0FGR8	7.61977	7.33114	7.04223	7.03246	7.38045	7.43669	7.34317	6.99338	7.35701	7.47175	6.9771	6.74067	6.41932	6.71274	6.69964
ETF1	P62495	4.09923	4.31365	5.12322	4.51068	4.1232	4.95235	4.24483	5.32902	5.27986	5.24507	5.4808	5.16191	5.93027	5.70344	5.08792
ETFA	P13804	7.33844	7.872	7.74343	6.75868	7.56955	7.31128	7.35238	6.65339	6.52172	6.50032	6.5637	6.7163	6.47091	6.63482	6.76384
ETFB	P38117	7.45999	7.87515	7.83261	6.80833	7.61207	7.18298	7.32011	6.55907	6.83827	6.64588	6.76402	6.77607	6.70095	6.83734	6.89597
ETFDH	Q16134	4.94046	5.30099	5.81886	5.51364	5.51384	4.0235	4.67433	3.56776	4.30361	3.94608	4.03063	4.45509	4.38587	4.60991	4.16489
ETHE1	O95571	6.99136	6.80611	6.86663	6.60067	7.04613	6.89632	6.77541	7.21243	6.35042	6.98393	6.13655	6.41553	6.72959	6.30614	6.27325
EVC2	Q86UK5	5.85892	5.13508	5.55479	6.86256	5.57783	7.23462	4.8159	5.26219	3.10748	5.27789	4.79029	5.34024	4.90961	4.69971	4.45383
EWSR1	Q01844	4.88755	4.74639	4.85016	4.82182	3.89085	6.34419	5.99053	5.87154	5.54928	6.00426	5.74954	5.7099	5.06385	5.99188	6.36182
EXD2	Q9NVH0	4.7317	5.99403	4.39997	4.53369	4.78313	4.97731	5.71689	4.36618	4.42426	4.7023	4.67337	5.18254	3.25323	4.2387	3.25625
EXOC1	Q9NV70	3.17368	2.92821	2.58204	3.06943	2.88685	2.77272	3.19688	3.27112	3.29554	2.88402	2.36444	3.03805	2.59049	3.00973	2.85664
EXOC2	Q96KP1	3.38583	2.77588	2.90925	3.49569	2.80282	3.34182	3.86509	3.65502	3.13795	3.09938	2.88558	2.81195	2.75019	3.60476	2.82664
EXOC3	O60645	3.71037	3.23908	3.35337	3.00424	2.78859	3.5299	3.44168	3.84168	3.37854	3.55747	3.43317	2.98073	3.1099	3.60087	3.32194
EXOC4	Q96A65	3.14975	3.03106	3.37131	3.54723	3.10659	3.73065	3.37367	4.0762	3.34454	3.75805	3.18074	3.7046	3.50195	3.65545	3.3937
EXOC5	O00471	3.29352	2.88479	2.98977	3.74257	2.76574	3.48558	3.9833	4.01259	3.81541	3.80268	3.34509	3.38269	3.25752	3.5685	2.63807
EXOC6B	Q9Y2D4	3.2135	3.04156	2.69364	3.14314	3.24058	2.73553	3.39352	3.61193	3.12618	3.04852	3.32398	2.79584	2.46826	2.43714	2.87714
EXOC7	Q9UPT5	3.4304	3.36857	2.87797	3.57695	2.38109	3.35972	3.95884	3.89677	3.57258	3.66725	3.69054	3.03565	3.60952	3.73097	3.49784
EXOC8	Q8IYI6	2.29932	2.3307	2.80985	2.56679	2.20127	3.05213	3.13436	2.94559	2.32469	2.40937	2.30301	1.87787	2.60714	2.2524	1.45513
EXOG	Q9Y2C4	3.9644	4.02754	3.70274	3.60062	4.5566	2.96366	2.95206	2.77245	1.88096	2.92359	3.94108	3.42752	3.20879	3.35016	3.74966
EXOSC10	Q01780	2.43822	3.33574	2.71919	2.69255	2.80257	2.54043	1.80823	2.08846	1.99755	2.35488	2.84023	2.80496	2.70897	2.12764	2.39852
EXOSC2	Q13868	3.10647	3.58259	3.03741	3.75889	2.23902	3.01668	3.39847	2.57754	3.16085	3.32288	3.13164	3.81387	3.43215	3.50089	3.43785
EXOSC4	Q9NPD3	2.49278	2.42869	2.49782	2.40518	1.82844	2.67596	1.82672	1.65386	2.36226	2.46614	2.50315	2.63224	3.04773	2.01125	2.78153
EXOSC5	Q9NQT4	2.02753	1.8649	1.41574	2.04453	1.75884	0.982777	2.41789	1.48065	0.670092	0.545976	2.28949	1.77855	2.02432	1.58547	2.27938
EXOSC6	Q5RKV6	2.50414	2.42103	1.82316	2.48755	2.06997	1.95012	1.95217	2.69816	2.08301	1.35136	1.87543	3.05822	2.50237	1.33093	2.57516
EXOSC7	Q15024	1.3056	1.95098	1.71558	1.24601	2.36473	2.29723	2.55548	1.48092	1.61612	1.96895	1.2347	1.8083	3.19284	2.24115	2.13319
EXOSC8	Q96B26	3.25688	1.25387	2.37261	3.06965	2.61628	1.36646	2.84793	2.67156	2.14509	3.02149	2.99774	3.18248	3.29139	3.28554	3.02411
EXOSC9	Q06265	2.21104	1.78575	1.86337	2.28456	2.46337	2.43724	2.38098	2.0058	1.96548	2.25798	2.58723	1.83967	2.73323	2.74665	2.21992
EXTL2	Q9UBQ6	2.77282	2.40662	2.45723	2.40518	2.49917	2.12334	2.40496	2.65864	1.81472	2.11509	2.75994	3.00832	3.29796	2.2528	2.94771
EZR	P15311	4.7517	4.82594	3.36076	4.5019	4.41416	6.90884	7.35397	5.91658	6.14241	6.25066	5.85272	7.07357	5.25545	6.21207	6.37655
F10	P00742	2.1089	5.02619	3.66912	3.59152	2.6821	0.275128	2.53626	1.79066	-0.81888	0.503143	4.46626	1.70341	6.44428	0.85423	0.868687
F13A1	P00488	4.99695	4.70117	4.32765	4.83072	5.61173	1.14428	4.54032	3.24253	5.09933	5.07809	2.78744	5.54563	3.72655	2.97044	5.00469
F2	P00734	6.8273	6.8231	6.17689	6.11771	6.58329	3.29117	1.85306	4.05556	5.92347	6.53117	4.26994	7.29807	4.39171	4.64729	5.53834
F5	P12259	7.56828	7.04644	6.75903	7.56553	7.15022	5.70427	6.4498	4.83973	6.43195	6.89788	5.81033	7.44901	5.32068	5.54326	6.90295
FABP4	P15090	4.30346	7.32311	11.1535	8.03766	7.88952	1.19471	1.41178	1.38738	0.253342	0.527766	0.0183804	-0.605192	0.874841	1.10907	1.01556
FABP5	Q01469	2.69999	5.27485	7.82595	4.20694	5.32649	2.84205	3.17116	2.31492	2.53533	3.05204	1.8803	2.69162	4.1341	3.12198	2.44033
FADS1	O60427	3.05238	3.14691	5.663	3.91454	3.56001	0.625872	1.41481	0.979169	1.35518	0.932915	2.70251	0.584779	2.67704	0.49941	1.34796
FADS2	O95864	2.95177	2.75623	3.9314	2.1411	2.74476	2.51505	2.48928	1.88913	2.00335	1.61654	1.12512	2.99362	2.024	1.65158	2.16266
FADS3	Q9Y5Q0	2.95012	2.51555	3.65596	2.9901	3.92474	2.06519	2.44791	2.37883	2.1073	1.59367	3.39307	2.32632	2.22723	1.49354	1.91926
FAF1	Q9UNN5	2.28132	2.29088	2.10547	2.72754	2.46815	2.47035	2.33631	2.6085	1.95382	1.77032	2.12678	1.07863	2.3835	2.8778	2.25775
FAF2	Q96CS3	6.67751	6.29748	6.25095	7.05207	6.58841	5.00816	5.83912	5.1142	6.00648	5.73092	5.56802	5.73049	5.21739	5.24776	5.77531
FAH	P16930	2.36557	2.63066	4.25547	3.57684	2.53335	3.44843	2.54119	4.3201	2.99967	2.95198	3.76039	3.34741	5.61109	4.48711	4.02239
FAHD1	Q6P587	4.02218	5.17	3.91115	4.0821	5.22993	4.94552	5.1119	4.23191	3.8717	4.21781	3.99944	4.76527	4.56213	4.24	4.38132
FAHD2A	Q96GK7	4.47316	4.1224	3.86717	3.52656	4.79252	3.09317	4.14319	4.59341	2.58876	2.92298	3.5868	3.29438	4.03559	4.03766	3.51015
FAM114A1	Q8IWE2	4.79729	4.31596	4.38262	4.82794	3.93421	5.78949	5.81726	6.54963	5.95748	6.18007	5.77431	5.2251	5.60225	6.05193	5.66688
FAM114A2	Q9NRY5	2.011	2.45937	2.6212	2.38738	2.40255	2.98647	2.11838	3.26566	3.4564	3.47613	1.90332	2.74846	3.83232	2.60551	3.05168
FAM120A	Q9NZB2	5.11344	5.3275	5.23568	4.53799	4.92003	5.09958	4.71127	5.02227	5.03574	5.1578	5.4188	5.2803	5.1666	5.11794	5.38143
FAM126A	Q9BYI3	3.52713	2.73879	3.56562	3.64512	2.72615	3.64563	3.03716	4.10223	3.87462	3.40041	4.01137	3.30079	3.87765	3.76388	2.97135
FAM136A	Q96C01	3.17681	4.1349	3.54829	3.74897	3.304	4.05276	4.62962	1.80119	2.66603	3.75334	3.28127	3.70997	4.44773	3.68483	3.34335
FAM160B1	Q5W0V3	2.74937	2.45845	2.38661	2.56012	2.34869	2.6309	2.12746	3.43962	2.25969	3.25732	2.67631	2.49388	2.17767	2.65798	3.72967
FAM162A	Q96A26	5.04867	5.07843	5.36116	5.38028	5.65633	3.16537	4.16288	2.86336	4.40463	3.46884	3.2479	3.65879	2.89273	3.33166	3.53269
FAM177A1	Q8N128	4.36375	4.54618	3.16892	3.49299	4.2099	3.58099	3.03182	2.98153	4.04462	3.1984	3.28015	3.90112	3.0143	2.789	3.81746
FAM20B	O75063	3.8852	3.69362	3.12652	3.80506	3.60356	2.75187	3.03148	2.74329	4.02495	3.64054	2.64295	3.37469	2.75658	3.02116	2.33217
FAM234A	Q9H0X4	3.42545	2.73137	3.26558	3.2155	3.15412	2.67442	3.06757	2.33284	3.1147	2.72405	2.60853	2.84907	1.91145	2.15573	2.90451
FAM241A	Q8N8J7	2.1053	1.94047	3.38886	1.31969	2.97024	1.16278	1.45814	1.89964	0.677942	0.582214	0.558444	1.8574	1.15293	1.59054	-0.962131
FAM3C	Q92520	5.35383	5.02223	4.76482	4.78798	5.43964	3.83661	3.12276	4.85455	6.05959	5.78328	5.94154	6.09909	6.29437	5.41484	6.09135
FAM50B	Q9Y247	1.76988	1.9341	2.9595	1.84311	1.44145	2.68004	2.76179	3.16239	3.82695	2.84521	3.13368	2.608	3.2227	3.35617	3.58258
FAM8A1	Q9UBU6	4.77087	3.92863	4.015	4.79935	4.65528	2.66265	2.55394	3.06954	3.83409	3.78165	2.74593	3.26728	2.33506	2.90669	3.153
FAM91A1	Q658Y4	1.55689	2.88993	2.40208	2.0306	2.59809	2.17525	2.26586	2.364	2.65641	1.63722	2.19864	2.61221	1.65464	2.10721	2.15919
FAM98A	Q8NCA5	4.28298	4.93888	4.72945	3.8623	4.15479	3.84121	4.34531	3.6154	4.59196	4.35434	4.42331	4.86901	4.52832	4.07112	4.8507
FAM98B	Q52LJ0	3.80617	4.3184	3.08452	3.54232	3.09081	4.98489	5.13443	4.3088	3.89423	4.54009	3.84369	4.25437	4.18578	4.19252	3.92915
FAP	Q12884	3.69616	2.32817	2.60677	3.25639	2.60477	5.85617	5.38742	6.2916	5.67466	5.97129	5.45133	3.57488	6.48147	5.08028	4.75146
FARP1	Q9Y4F1	4.31433	3.87177	2.41707	4.27411	4.12692	4.42737	5.46023	3.96723	4.76134	4.52164	4.01941	4.06697	2.0501	3.7949	4.10751
FARS2	O95363	1.35188	2.26947	2.25665	1.93238	2.11253	2.00999	2.55778	1.924	2.26356	0.979076	1.87526	2.12075	1.47734	2.26538	1.8422
FARSA	Q9Y285	3.95456	4.25291	4.84279	4.42869	3.29479	3.83032	3.4814	4.731	4.2856	4.112	4.4098	4.9375	5.00971	4.77344	4.23202
FARSB	Q9NSD9	4.19777	5.4586	5.43675	4.75493	4.1736	4.85045	4.34494	5.54198	5.11622	4.84301	5.42914	5.65074	5.76894	5.45812	4.90334
FAS	P25445	4.32667	4.18994	3.66154	3.78637	4.23642	3.05608	3.60306	3.88437	3.95441	3.95221	3.7065	4.20262	3.6986	3.48398	3.91519
FASN	P49327	6.30181	5.74935	9.84864	7.53308	7.43246	4.50858	4.10233	5.34322	4.87178	5.0308	5.2112	4.81203	5.56597	5.29257	4.97841
FAT1	Q14517	3.41683	2.86856	2.5526	3.76278	3.25976	2.49544	3.37734	3.32146	3.14541	2.06969	2.679	3.49426	2.34193	2.43996	3.22419
FAT3	Q8TDW7	5.36839	6.68168	6.53233	6.70445	5.75782	6.41908	6.48941	6.3431	6.2389	6.35571	6.34426	6.90021	6.6686	6.02769	6.21556
FAT4	Q6V0I7	2.44653	2.27458	1.50051	2.70088	3.98919	2.58549	1.77776	2.78529	2.17294	1.77838	3.2255	2.21522	2.80353	3.16613	2.96036
FAU	P62861	4.67782	5.01544	5.67383	3.61302	4.36796	2.73076	3.2766	5.23821	5.14694	5.76623	4.49001	5.36096	6.05366	5.6905	5.91054
FBL	P22087	7.28686	6.56269	6.81005	7.12331	7.54819	7.41924	7.21047	6.70442	7.14947	7.2421	6.97404	6.68793	7.1087	6.98928	7.17047
FBLIM1	Q8WUP2	2.27693	2.39049	2.53675	3.17442	2.71583	3.27053	2.5273	2.43986	2.20544	2.4152	2.50501	2.82566	3.1458	2.81258	3.42427
FBLN1	P23142	6.1467	6.54657	6.21239	7.87432	6.15507	4.44835	4.52865	5.79688	7.81501	6.93377	8.39854	7.8773	8.06721	7.79117	8.20772
FBLN2	P98095	7.28192	3.92511	8.28308	7.67709	7.46752	4.3111	2.67809	7.13836	8.23969	8.24081	9.83718	6.64024	9.97471	9.65107	9.69423
FBLN5	Q9UBX5	2.98341	3.10715	3.04231	3.15484	3.79274	3.65096	3.26593	2.79262	3.50809	3.55368	5.94777	3.83443	6.22299	3.87248	5.314
FBN1	P35555	7.03263	5.35562	8.5855	7.73994	7.51529	3.7154	4.48997	7.40904	6.31299	7.2217	5.5296	5.18258	4.96916	5.94942	8.62478
FBP1	P09467	-0.136607	1.34436	1.51895	1.12718	-0.343184	1.00946	0.589948	0.931513	2.53871	2.65668	3.22274	1.46896	1.41063	3.25725	3.15535
FBXL20	Q96IG2	2.89746	1.86907	2.20543	2.31244	2.36692	2.4847	3.27743	2.08923	2.25417	3.08257	1.93178	1.56406	2.17192	1.22605	0.91399
FBXL8	Q96CD0	2.13279	2.09797	2.07433	2.86578	2.40594	2.35128	2.26008	3.14226	2.1146	2.03323	2.80016	2.19474	2.68422	2.90243	2.0043
FBXO22	Q8NEZ5	1.814	1.9174	1.77557	2.15424	1.53288	2.05241	2.55881	1.94972	1.39595	1.72675	2.3792	1.69295	2.13685	1.82552	2.23011
FCGRT	P55899	1.83852	3.06223	2.95473	3.18008	2.64694	2.86819	3.42225	3.16904	3.93176	3.84385	2.57647	3.61304	4.03214	4.33268	4.17526
FDFT1	P37268	3.5924	3.21323	5.26173	2.79959	3.76811	2.0998	2.30759	2.05997	1.88837	1.26462	2.22773	2.56271	1.39524	1.81588	2.42722
FDPS	P14324	3.67468	2.90631	5.73393	4.46922	4.01775	4.08248	3.43323	4.10199	3.08206	3.76983	4.63029	3.97575	4.94843	4.73637	4.19696
FDX1	P10109	3.3015	3.73604	3.15972	3.07238	3.7403	3.91794	3.40858	3.45917	3.32623	1.86426	2.58082	3.12973	3.04288	3.40628	3.28454
FDXR	P22570	6.12717	5.41185	5.31171	4.80696	6.05125	5.30362	4.931	4.91487	4.84915	5.24507	4.71692	4.23735	4.69224	4.53211	5.39085
FECH	P22830	4.08765	4.44324	4.4008	4.4565	4.50968	4.15184	4.71291	4.1996	3.54925	3.60119	3.99002	3.88208	3.96055	3.51225	4.11646
FEN1	P39748	3.94119	5.41788	4.22418	3.79542	3.73751	3.14647	2.44939	4.70222	4.29129	3.91853	4.81289	5.21349	5.15614	5.02246	4.69144
FERMT2	Q96AC1	6.08935	5.18322	5.8353	5.502	5.82506	6.51931	6.55678	6.98833	5.90411	6.58648	6.51053	5.94828	5.94948	6.35448	6.46373
FERMT3	Q86UX7	3.7288	3.32807	3.08007	2.58136	3.53823	2.61902	2.34116	2.00223	2.21612	2.96562	2.67437	3.92987	2.37307	2.22201	2.40227
FGB	P02675	5.34913	5.84743	5.49157	5.8545	6.20563	2.55751	5.35741	4.31608	5.31525	5.72995	2.09119	5.25878	3.61038	3.70992	4.07855
FGF2	P09038	5.10832	3.16518	4.31768	4.92861	4.01525	6.19213	6.15582	6.27791	6.25433	6.41871	5.48362	4.50065	4.61354	5.21065	5.54067
FGF7	P21781	1.43195	1.91613	1.88598	1.49893	1.84598	1.84119	2.2643	2.24267	1.14761	1.81684	1.79906	2.5611	2.00934	1.97043	2.00481
FGG	P02679	3.28036	3.91761	3.7865	3.59434	4.58734	2.58531	3.34847	1.94008	3.17424	3.7282	1.17991	3.47848	1.6619	1.6974	2.24242
FGL2	Q14314	4.9802	4.84419	5.66625	6.68388	4.63709	4.23597	4.07964	3.82003	5.98824	4.78874	3.95752	4.1019	3.41568	5.72943	3.3215
FH	P07954	6.84524	6.96349	7.25131	6.09859	7.06071	6.56581	6.35403	6.2745	6.46746	6.20965	6.64028	6.47571	6.67772	6.78974	6.71527
FHDC1	Q9C0D6	0.791265	2.42814	0.373757	1.91695	1.55874	0.507644	1.22157	0.644438	2.481	-0.397373	1.87254	3.34738	1.46331	2.84681	2.47459
FHL1	Q13642	7.90503	6.79465	8.79363	8.25409	7.43024	8.89016	6.57866	10.8993	8.54429	8.67925	8.44407	5.95779	7.3335	9.1433	7.60559
FHL2	Q14192	7.8268	7.66288	5.85469	6.00973	6.83354	9.43876	9.70356	9.15034	8.22903	9.19325	8.0972	8.05313	7.11868	7.91373	8.36933
FHL3	Q13643	3.15681	3.309	3.39448	3.63851	3.91075	5.17183	5.28675	5.38375	4.0909	4.55701	4.50081	4.25169	4.34902	4.31101	4.56688
FHOD1	Q9Y613	3.23534	2.92096	3.05	2.28691	3.17722	3.07557	3.33684	2.71069	2.92256	2.90295	3.63393	2.96148	3.22913	3.03002	2.52224
FIP1L1	Q6UN15	3.25116	3.06693	2.37837	2.69584	3.17416	3.25212	4.07704	3.16783	2.38183	3.41831	4.35182	1.7348	3.45121	3.49232	3.52289
FIS1	Q9Y3D6	5.55495	5.72871	5.80182	5.98576	5.65716	3.83146	5.0375	5.57478	5.43936	5.62939	6.04825	5.13148	4.94768	5.47624	5.3842
FITM2	Q8N6M3	3.44354	2.88487	4.25299	4.09767	2.71278	2.93868	2.65252	2.71085	2.42719	2.63766	2.78662	3.53154	2.49572	2.61523	2.89137
FKBP10	Q96AY3	9.06359	9.98114	9.37813	9.15109	9.63264	9.39286	8.83976	9.21054	10.1341	9.53575	8.2832	8.9596	8.42365	8.09693	8.72287
FKBP11	Q9NYL4	6.49897	6.90223	6.97558	6.96142	6.463	4.99216	4.1087	4.99236	6.13605	5.61422	7.04466	6.27722	6.95064	5.75601	5.9089
FKBP14	Q9NWM8	1.57923	3.30685	3.11486	3.5762	3.76106	1.93645	1.05603	2.7296	2.92738	2.67694	2.90028	3.22252	2.45302	1.18672	2.74636
FKBP15	Q5T1M5	1.95555	2.66415	2.07288	2.75114	2.37627	1.86593	2.7679	2.7734	2.71924	2.369	2.63026	2.55906	2.50936	2.71	2.59246
FKBP1A	P62942	4.39662	5.23501	6.52603	6.17503	5.20835	5.52283	5.26116	5.68637	4.93536	4.88636	6.43018	5.40726	6.95949	6.7493	5.51981
FKBP2	P26885	7.24964	7.88569	7.10263	6.98553	7.29992	7.64576	7.88831	7.26725	7.63898	7.29368	7.05629	7.05469	6.91906	6.69706	7.00311
FKBP3	Q00688	5.23922	5.11441	6.38501	6.0134	4.43411	5.72049	5.18335	6.45965	5.82866	5.51363	6.39741	6.0108	6.64199	6.47789	5.87666
FKBP4	Q02790	3.85646	3.75791	4.69112	3.70107	2.76625	5.04589	4.17518	4.90485	4.43094	4.3977	4.45795	4.15353	4.66145	4.24985	3.67996
FKBP5	Q13451	5.74667	5.51309	5.41472	5.72452	5.23731	2.93347	3.88125	1.42928	4.13487	4.36474	5.77789	6.11167	6.53046	5.81745	6.19798
FKBP7	Q9Y680	5.65027	6.43934	5.54753	4.74008	6.40307	5.14284	3.5183	4.95487	4.80309	5.07082	3.89866	4.55338	5.0265	4.03427	4.78089
FKBP8	Q14318	4.60658	3.73082	4.34886	5.10176	4.72061	3.92331	4.04052	3.42829	4.71439	4.18465	4.14947	4.22082	4.12068	4.20615	4.85657
FKBP9	O95302	8.09345	8.42048	8.63264	8.09893	8.38093	8.71266	8.51773	9.29098	9.31935	8.97811	7.14016	8.03542	7.5432	7.18187	7.84247
FLAD1	Q8NFF5	2.8282	2.84239	2.27308	2.88222	2.74303	1.94113	2.74999	2.3072	2.2151	2.34024	2.65377	2.25166	2.47759	1.28687	1.51371
FLII	Q13045	4.29121	4.16561	3.27449	4.14566	4.27869	4.20937	4.3916	3.64389	4.68547	4.7778	4.62595	5.26616	4.08362	4.50254	4.61204
FLNA	P21333	10.7225	10.5034	8.91656	9.94609	9.92843	11.0974	11.1018	10.9043	10.0318	10.661	10.3407	10.7704	9.73348	10.1602	10.6832
FLNB	O75369	8.27354	7.43696	5.64956	6.47072	7.49213	9.06222	8.5007	8.728	7.6457	9.07119	8.4825	7.64215	7.27425	7.36663	8.35332
FLNC	Q14315	7.47773	6.76742	6.93649	7.19197	6.20216	8.07889	7.16572	9.14756	8.1133	8.26349	7.02196	5.28919	6.2328	7.36202	5.74686
FLOT1	O75955	4.9695	4.75036	4.47647	4.74858	4.56166	5.04065	5.87898	5.1188	5.34031	5.29506	4.90775	5.22214	4.56932	5.2083	4.72764
FLOT2	Q14254	4.75821	4.65984	4.47031	4.54001	4.35489	5.17773	5.80895	5.2329	5.55858	5.35465	4.9565	5.24821	4.89038	5.27421	4.75236
FLRT2	O43155	2.29024	4.49392	4.44822	4.87953	4.55314	2.98024	4.66648	3.01915	2.44011	2.2187	4.38802	4.38851	1.74324	2.23809	4.38683
FMC1	Q96HJ9	2.38642	2.80497	2.21393	2.43299	3.6012	2.47944	3.01417	2.2375	1.87673	1.99141	1.84312	0.439366	1.26722	0.675243	2.39616
FMNL3	Q8IVF7	1.90701	1.7817	1.68495	2.18355	1.80403	2.03613	2.14791	1.59851	1.38265	2.17487	3.4548	1.79859	2.74446	1.63422	2.62187
FMOD	Q06828	2.37162	2.60883	2.64422	4.24713	2.4095	2.90016	3.31918	2.11563	2.2157	2.55571	4.22307	3.02023	4.50049	4.21355	4.6385
FMR1	Q06787	2.91466	1.46991	2.29186	2.91268	2.92586	3.28836	2.50336	2.70042	2.66347	2.45561	3.54193	3.19105	2.35821	2.91176	2.279
FN1	P02751	11.018	10.4004	10.7445	11.1423	10.9698	9.28378	9.78962	10.0665	12.419	12.0704	11.6535	12.2407	11.6026	11.9209	13.0112
FN3KRP	Q9HA64	2.1998	2.4938	2.21219	2.75216	1.99142	4.21284	2.65756	3.00566	2.69494	2.59429	3.57357	2.45085	3.21819	3.1942	2.67716
FNBP1	Q96RU3	1.73484	1.93712	2.21308	2.40741	2.25745	1.83647	1.73173	2.247	2.70495	1.87315	1.78185	1.79595	1.86967	2.48664	1.96959
FNDC3A	Q9Y2H6	3.5683	3.52065	3.34364	3.99084	3.38745	2.01751	2.7515	2.5468	3.07965	2.9788	3.32171	3.25593	3.37374	2.40513	3.22437
FNDC3B	Q53EP0	4.30577	5.15814	4.05248	3.70253	4.31556	4.20598	4.49741	3.94292	4.69499	4.79984	4.81524	4.88848	4.13798	3.03371	4.40681
FNTA	P49354	3.17127	2.40065	3.81571	2.49984	3.69233	3.98187	2.42683	4.26082	3.33101	3.53253	3.7729	3.15331	4.01196	4.37625	3.72383
FNTB	P49356	1.80384	1.97389	1.23349	1.91994	2.40048	2.06529	1.99143	3.01519	1.84189	1.90412	2.99445	2.09826	2.91224	3.13945	2.43821
FOCAD	Q5VW36	1.8089	1.77472	2.15681	2.09178	2.2217	1.59359	2.88297	2.38668	2.36913	2.37239	2.52225	2.32913	2.31579	2.84695	2.03067
FOXK1	P85037	1.53269	2.05378	1.42499	2.15424	2.11708	3.49486	2.40742	2.44928	1.56063	2.16595	2.2339	2.07796	1.59504	2.49216	3.13918
FOXO3	O43524	0.67169	0.119973	1.34389	1.06672	0.0237268	0.505696	0.920029	1.25149	1.47622	0.550094	0.163983	0.865183	1.10531	1.89265	1.4686
FOXRED1	Q96CU9	1.7775	2.07602	2.16934	2.63158	3.01746	2.49169	1.9101	2.20666	1.73544	1.585	1.91912	1.91493	1.92974	1.82903	1.40321
FRG1	Q14331	2.18191	2.16363	2.25425	2.18866	1.92478	2.51762	1.96946	1.96314	2.68559	2.1695	2.30842	2.14285	2.58932	2.47245	2.54997
FRMD6	Q96NE9	1.31003	2.00799	1.412	1.78611	1.53144	2.19851	3.57431	2.71066	3.00746	3.18331	1.71789	2.26586	1.68788	1.72419	1.57681
FRMD8	Q9BZ67	3.00437	2.44583	1.60877	2.59909	3.11483	2.51435	3.18813	2.37463	2.94684	3.19595	3.36543	2.17883	2.14204	3.13646	1.99672
FSCN1	Q16658	5.42707	6.05487	5.90866	6.30114	5.51249	6.99716	6.95304	7.02621	6.42797	6.79809	7.31174	7.38923	7.37549	7.39836	7.6089
FSTL1	Q12841	6.48025	6.25306	5.56809	6.50756	6.50457	6.51508	7.15011	6.24943	6.18831	6.37599	5.80898	6.34518	6.08588	5.86639	6.08468
FTH1	P02794	7.26108	7.21873	7.14415	7.14953	6.3167	7.47389	8.34734	8.07013	6.79198	6.46655	7.98847	7.49323	8.99792	8.84839	7.43162
FTL	P02792	6.7679	6.12949	7.3943	7.02864	5.64934	6.87554	7.05334	8.30521	6.76443	6.40447	7.31938	6.66109	8.17017	9.25712	7.09097
FTO	Q9C0B1	2.38037	2.41043	2.52871	2.66246	1.46444	2.59886	2.61339	3.14698	2.83116	2.47358	3.46672	3.63758	4.17612	4.17427	3.38811
FTSJ3	Q8IY81	2.94542	3.39259	3.48781	3.1596	3.45967	2.47116	3.16023	2.45548	3.14218	2.72352	3.38781	3.52279	2.85221	3.52786	3.76438
FUBP1	Q96AE4	5.42933	6.10013	4.40465	4.53402	4.51512	6.89407	6.91682	6.31199	6.09768	6.38793	6.76567	6.88561	6.18996	6.06513	6.25629
FUBP3	Q96I24	5.09927	5.10646	4.5206	4.55796	5.00428	5.69057	5.95637	5.45913	5.44663	5.54774	5.46458	5.36715	5.17312	5.04536	5.62389
FUCA1	P04066	4.94219	6.47436	4.00212	3.00359	5.05558	7.34506	7.31724	6.69699	5.43861	6.91614	4.88241	5.48534	4.15526	4.233	5.77432
FUCA2	Q9BTY2	4.28979	5.78423	3.13642	3.73032	4.19516	6.22752	6.68755	4.84867	5.47484	5.40544	5.08687	5.42557	3.77392	4.10089	4.38067
FUNDC2	Q9BWH2	5.30106	4.95446	5.34558	5.46355	5.10348	3.96726	4.2895	3.57307	4.02922	3.77294	3.95249	3.99366	4.08189	3.8767	4.27392
FUS	P35637	5.82888	4.98302	5.79479	5.07882	5.86211	6.28082	6.01633	5.54197	6.00489	6.07879	5.80171	6.48603	5.56035	6.35664	6.80923
FUT11	Q495W5	2.87044	3.45629	3.53893	3.20531	4.14369	2.80947	2.70191	3.00974	3.78271	2.94371	2.12745	2.92985	3.62856	3.03713	3.42355
FUT8	Q9BYC5	3.45307	2.76911	2.61551	4.8002	3.17819	1.40033	2.11382	2.06008	2.90205	2.31811	2.54022	2.6438	3.16575	2.33442	2.99345
FXN	Q16595	3.50013	3.91945	3.80015	3.30673	3.39805	3.65696	3.13072	2.92483	3.13319	3.2351	3.84485	3.09091	2.70448	3.29843	2.68022
FXR1	P51114	4.51922	4.41914	3.81187	3.59251	3.68445	4.55793	4.62972	4.36165	4.91695	4.86505	4.04681	5.17382	4.13193	4.5237	4.80968
FXR2	P51116	2.5635	3.60868	2.87739	2.88732	3.04117	2.64033	3.57425	2.41588	3.27068	2.98219	3.41531	3.22741	2.5166	2.89219	2.53868
FYCO1	Q9BQS8	1.67746	2.05474	1.35205	4.87953	2.27239	2.13858	2.36937	2.53457	2.37493	2.09777	2.55696	1.97941	2.72586	1.96834	1.23497
FYN	P06241	5.41378	4.32623	4.66521	4.69314	5.11788	2.75018	3.7017	2.79765	3.55182	3.51861	3.42366	3.4507	3.67652	4.31756	3.82616
FYTTD1	Q96QD9	1.84492	1.66934	2.52728	2.4798	2.64532	2.44408	2.74197	2.66408	3.06926	2.33025	2.41601	2.4637	1.29609	2.38015	2.49721
FZD1	Q9UP38	3.45837	3.90268	2.41862	2.93717	3.97572	2.37271	2.54624	3.63756	2.43508	2.73425	1.87186	3.96769	3.63418	3.08951	3.07959
FZD7	O75084	1.5781	2.25841	2.35915	2.26315	2.37597	1.15341	1.82827	1.42853	1.66309	2.09835	1.35693	1.91649	0.0934659	1.54004	1.35262
G3BP1	Q13283	5.81156	5.64394	5.76474	5.0993	5.3236	5.86292	5.1551	5.75248	5.74054	5.71929	5.93409	6.23406	5.72838	5.4541	6.09108
G3BP2	Q9UN86	3.65585	4.35239	3.62539	4.00371	3.65882	4.76237	4.60029	4.64211	4.40508	4.56074	4.29864	4.80516	3.83541	3.68753	4.3359
G6PD	P11413	6.70678	5.76298	7.21633	7.03	6.39507	6.66234	5.87067	7.46306	6.5366	6.71155	6.89906	6.222	7.09923	7.53815	6.90904
GAA	P10253	5.96667	6.78842	6.40871	5.87022	6.01751	7.43301	7.337	8.20587	6.70514	6.37058	5.48961	5.53897	6.53896	6.21387	5.65284
GABARAP	O95166	2.0723	1.74544	2.53501	2.29133	1.19424	1.19112	1.98202	2.01521	1.54339	0.337103	1.4026	1.12499	2.31207	0.855463	2.76465
GADD45GIP1	Q8TAE8	5.11491	5.06151	4.11674	4.06986	4.67879	3.70936	4.39696	3.8649	3.36207	2.89646	3.81094	3.81555	3.31556	3.95359	3.7993
GAK	O14976	1.665	1.44553	2.06963	2.41637	1.69604	0.929571	1.93686	1.5378	2.34057	2.78618	2.72988	2.27548	2.69391	2.47781	1.77877
GALC	P54803	3.26851	2.88001	1.53473	3.47983	3.81715	3.97644	2.77131	3.35747	3.29028	1.59203	2.05533	2.09676	2.07991	2.77916	2.71053
GALE	Q14376	1.61657	1.58728	1.99517	4.87953	1.72813	2.04147	3.21003	2.34751	1.19657	1.8109	1.94612	1.40175	2.44833	2.12346	1.7987
GALK1	P51570	5.35756	3.93447	4.24023	5.05682	4.90483	3.62382	4.58522	4.10485	3.74633	4.17654	4.67268	4.94158	5.20779	5.55982	4.67492
GALM	Q96C23	2.41923	1.90947	2.49176	3.91938	2.44657	2.73703	2.49242	3.71502	2.55011	1.86277	2.7748	1.31786	4.01771	2.47116	2.56251
GALNS	P34059	3.87997	4.41913	3.58884	3.78309	3.725	5.05671	4.89113	5.15939	4.2728	3.77334	3.03288	3.38132	4.03032	3.45101	2.73826
GALNT1	Q10472	7.31157	7.89086	3.74839	6.88316	6.60656	7.27288	7.13679	3.33743	5.26366	6.14693	5.35638	7.29919	3.63306	3.87525	6.01223
GALNT10	Q86SR1	2.12716	2.67173	2.28026	2.72617	1.64152	2.06265	2.37833	1.39227	2.3887	1.63018	2.22459	2.7735	2.09206	0.385352	1.45741
GALNT2	Q10471	7.27906	7.42299	7.4535	7.2095	7.458	5.68527	5.64777	5.44639	6.5346	6.57666	6.26625	7.41012	6.55035	5.96033	6.58771
GALNT5	Q7Z7M9	2.80254	3.15179	2.06173	4.05943	2.7782	3.18067	3.22583	1.71997	4.32784	2.02197	3.75792	3.87474	3.61253	3.62897	3.37302
GANAB	Q14697	9.28731	9.60201	9.33919	9.12843	9.69215	9.64769	9.39141	9.20153	9.87349	9.59279	9.05385	9.22312	9.02591	8.71937	9.29752
GAPDH	P04406	11.1032	10.804	11.1628	11.9524	10.8266	12.8144	12.1832	12.5704	11.9789	12.1802	11.8128	11.2855	11.6377	11.9993	11.5027
GAPVD1	Q14C86	2.75572	2.31204	2.74868	2.4502	2.75053	3.06122	2.78131	2.85075	2.12165	2.73639	2.71273	2.52705	2.98448	2.52289	2.80296
GAR1	Q9NY12	4.94622	4.53511	4.63405	4.96172	5.15141	4.93187	4.80909	4.62039	5.26673	5.29581	5.04708	4.96813	4.3434	4.31842	5.27431
GARS1	P41250	6.37287	6.43531	6.02763	6.14768	5.85511	7.9733	7.62965	8.39885	7.64639	7.5589	7.05056	6.68199	6.73756	6.84004	6.82242
GART	P22102	3.37796	3.17635	4.37688	4.0331	3.19961	4.3633	4.44937	5.23827	4.18252	4.40216	4.54253	3.95759	5.01589	5.27355	4.52149
GAS1	P54826	3.61168	2.78402	2.45776	3.42239	1.94842	3.00635	2.49115	2.95335	2.93024	3.02234	2.65869	2.60444	3.20791	2.99258	3.35841
GAS6	Q14393	4.41244	5.10694	2.68436	4.5825	3.82272	3.6757	2.32278	3.19071	3.73554	3.25415	4.66331	4.52123	5.62679	3.32868	3.89213
GATAD2A	Q86YP4	1.79717	2.22568	1.91649	4.87953	1.75677	0.982629	1.77694	2.17198	1.32077	0.334067	0.507324	1.48775	1.26308	1.27984	1.30232
GATB	O75879	2.64755	3.31409	2.84552	1.42666	2.04375	1.81174	2.41169	1.90744	2.01406	1.90227	1.5936	1.46178	2.1838	1.08926	2.02174
GATD1	Q8NB37	1.8556	1.20766	2.06873	2.3614	1.78443	2.48386	2.00733	3.3273	1.72717	2.68205	2.12717	1.13029	2.2406	2.72817	2.33731
GBA	P04062	6.95212	7.48107	7.39986	7.46756	7.1949	6.62471	7.4386	6.91718	6.84522	6.35091	5.93947	6.4257	6.77053	5.92252	6.00797
GBE1	Q04446	6.066	5.9864	6.56637	5.73606	5.67307	7.50553	7.23138	7.19324	6.19572	6.64967	6.3375	5.87308	6.19326	6.29741	6.15506
GBF1	Q92538	3.95835	3.97066	2.99918	4.16992	4.00904	4.06327	3.85647	3.75354	4.51197	4.27811	4.12228	4.13827	4.07253	4.02983	4.30532
GBP1	P32455	2.14776	2.5003	2.77971	3.08359	2.43093	3.18652	3.30674	3.79287	2.31805	3.39298	3.224	1.95095	3.55772	3.48068	4.14893
GBP2	P32456	2.38502	1.77295	2.94384	2.84588	2.35206	4.13816	1.87738	2.9521	2.752	2.81951	3.04172	2.23643	4.06517	4.23403	3.42872
GCAT	O75600	3.63057	3.31948	4.00192	3.63906	3.77342	2.4079	2.50691	2.35711	1.89483	2.75487	1.97783	1.77044	2.94236	2.20527	1.8775
GCC2	Q8IWJ2	6.33664	6.57879	5.79183	5.69984	6.55486	5.83416	6.31654	6.56155	6.06847	5.87863	6.56718	6.24574	6.66001	4.53166	3.60395
GCDH	Q92947	6.18121	5.71396	5.70684	4.97794	5.94062	5.00327	5.22164	4.35118	4.49804	4.57055	4.74435	5.23987	4.46771	4.93131	5.17692
GCLC	P48506	2.22793	1.4895	2.92548	3.15262	3.32556	2.79731	2.4389	2.70294	2.37241	2.79745	2.59585	3.38405	4.97638	4.47579	3.69068
GCLM	P48507	2.96479	3.33171	3.73549	6.30047	3.01211	3.39929	3.33298	5.08198	3.64471	2.2315	3.05348	1.98088	4.09058	4.74359	2.25424
GCN1	Q92616	4.11198	3.38877	3.99101	4.58412	3.61763	4.14259	3.73712	4.44398	4.66312	4.45816	4.6967	4.32077	4.48114	4.92715	4.29734
GCSH	P23434	2.81009	3.84507	1.88805	2.48793	3.0601	2.72565	1.50173	2.65067	2.03944	1.79552	1.60938	0.993722	2.19817	1.56472	1.91066
GDAP1	Q8TB36	1.35895	2.58357	2.33426	2.3838	3.36194	2.5457	2.11004	2.51341	2.09566	1.73166	1.96295	3.13399	1.6109	2.08782	2.10177
GDE1	Q9NZC3	3.62148	3.6145	3.88162	3.53687	4.10846	2.06771	2.35966	2.47026	2.2273	1.99804	2.00904	2.67412	2.60179	2.68082	2.57362
GDI1	P31150	5.10442	4.41147	5.21054	5.06607	4.76196	6.70297	6.38157	7.1252	5.55054	5.85179	6.06602	5.49216	6.10303	6.18524	5.99068
GDI2	P50395	5.71508	5.09845	6.41566	6.88452	5.55635	6.92058	6.25303	7.33796	6.47479	6.38521	6.94665	6.15711	7.29917	7.2352	6.78607
GEMIN5	Q8TEQ6	1.60603	2.20539	2.64349	4.87953	1.37799	2.06523	1.63352	2.48641	2.1949	1.29643	2.02547	2.21375	2.59743	1.6527	2.58699
GET1	O00258	3.44892	3.73245	2.97507	3.46091	3.67099	2.00984	2.42252	2.48455	2.79885	1.27329	2.79247	3.29497	3.29455	2.48703	2.14223
GET3	O43681	5.88301	5.56358	5.75477	6.02646	6.25008	6.02675	6.33341	6.05991	5.52625	5.91885	5.42363	5.97777	6.29054	5.95058	5.90043
GET4	Q7L5D6	1.82076	1.96555	2.27327	2.76456	2.39988	2.72016	2.61655	2.94356	2.37034	2.79963	3.03545	2.43417	2.47109	3.34467	3.18868
GFM1	Q96RP9	5.02879	4.81255	5.02949	4.37169	4.63616	4.65743	4.16353	3.84196	4.15943	3.76974	3.99449	4.03318	3.98891	3.6497	3.68748
GFM2	Q969S9	1.86189	2.50846	2.37313	4.87953	1.95739	1.47124	4.66648	4.50021	4.39964	1.09584	1.52398	4.38851	4.37483	4.37102	4.38683
GFPT1	Q06210	3.53897	3.45303	5.30894	4.13676	3.40305	4.94342	5.61931	6.05215	5.67564	5.42605	5.2985	4.64592	4.35066	5.13559	5.25102
GFPT2	O94808	2.32998	2.09652	1.85451	2.94846	2.04145	2.87528	2.96454	3.67517	4.08988	2.61404	3.20386	2.7798	3.81011	3.53399	3.16733
GFUS	Q13630	2.79266	3.78271	4.26041	3.87374	2.18629	4.80683	3.79264	5.25098	4.47829	3.93612	4.43544	4.03973	5.18308	5.0711	4.49807
GGCT	O75223	2.3967	2.11758	3.3579	2.16915	2.24554	1.71138	1.86545	2.19605	2.04607	1.94839	2.69149	2.05354	2.99294	2.5885	2.33595
GGCX	P38435	4.38801	3.16683	2.78201	2.05753	3.83222	1.86626	3.35042	1.55247	2.95302	2.82089	3.49221	4.25724	4.29899	3.02537	3.13111
GGH	Q92820	4.06835	4.95057	3.77862	4.30419	5.20378	5.47856	5.39775	5.28791	5.67629	5.57296	4.6166	5.25574	5.12367	4.95472	5.12723
GGPS1	O95749	1.77568	2.33202	1.11087	2.08883	1.84342	1.71048	2.42923	2.86217	1.31158	1.39969	0.744321	1.54682	0.838642	1.94395	0.793385
GGT5	P36269	7.48453	7.04692	7.26716	8.58808	7.91295	3.6852	2.69397	2.75538	3.74638	1.7954	5.21507	5.16844	5.92836	6.46767	5.59589
GHDC	Q8N2G8	3.66357	3.77572	3.08176	3.28456	4.17983	2.12859	2.47783	2.06232	3.50703	3.13115	3.23679	3.43681	1.97943	3.03142	3.18881
GHITM	Q9H3K2	6.01624	6.14874	6.31181	6.24547	6.62804	5.06707	6.15907	5.14167	5.34913	5.24545	4.96974	4.98298	4.6961	4.74603	5.10165
GID8	Q9NWU2	2.70011	2.48376	0.973697	2.65023	1.81166	3.27043	2.15006	2.37323	2.83369	2.34873	1.85364	2.67349	2.17511	2.00271	2.90873
GIGYF2	Q6Y7W6	3.32497	3.12227	3.10812	3.16782	3.12254	3.91528	3.56698	3.28955	3.13421	3.57248	3.52879	3.5026	1.67216	3.92226	2.88669
GIPC1	O14908	3.52887	2.74752	3.08432	3.16395	3.00614	3.68175	2.91815	4.07998	2.93872	3.49812	3.63021	3.8824	2.97193	3.07828	3.825
GJA1	P17302	4.28079	7.01462	2.78135	4.98011	5.66497	6.24003	6.79778	4.52942	5.1488	5.57519	3.48005	5.05058	3.28995	2.63205	4.97484
GLA	P06280	4.03982	4.58394	3.32624	4.08252	4.85771	4.09267	3.57549	3.15589	3.67094	3.14963	2.75211	4.04924	2.88424	2.88235	3.97212
GLB1	P16278	6.96465	8.06394	7.08745	6.7567	7.01147	7.71691	8.04352	7.71512	7.36759	7.12899	6.40997	7.22183	6.78463	6.58539	6.60162
GLDN	Q6ZMI3	2.55044	2.65941	3.62793	2.05759	6.05701	0.901405	0.734184	1.46208	-0.338743	1.72417	0.63088	1.30728	1.53975	0.318888	0.096392
GLG1	Q92896	5.57409	5.53633	5.35365	5.97956	5.87632	4.86447	4.75753	5.33801	6.35645	5.88596	5.41436	5.9572	5.46706	4.83219	5.44704
GLIPR2	Q9H4G4	6.32143	6.37894	6.94952	6.21222	6.56385	5.86577	6.82811	5.36156	5.23967	5.87521	5.74582	5.47394	5.80861	4.65868	5.41227
GLMN	Q92990	1.12477	0.970834	0.622875	1.50185	0.612991	0.535058	1.85973	1.98253	1.57203	2.03165	0.94528	1.48463	1.64524	0.764366	1.33547
GLO1	Q04760	4.78375	4.67646	5.82824	5.03676	4.83549	6.20121	5.45009	6.44411	5.12311	5.30196	6.08902	5.33697	6.45935	6.38982	5.20316
GLOD4	Q9HC38	4.76651	3.81602	5.43065	5.75329	4.32119	5.43881	4.80139	5.40661	4.37701	4.43653	5.68805	5.2689	6.1487	5.48137	5.40257
GLRX	P35754	2.71456	2.18651	4.48829	2.10854	1.74442	2.81274	2.69635	3.13795	2.53305	1.12959	3.15803	2.6136	4.67486	4.3908	2.36263
GLRX3	O76003	2.80173	2.52628	3.735	3.25872	2.43968	4.22207	3.8559	4.89564	3.79211	4.01477	4.58202	4.0329	5.06192	4.59807	4.07619
GLRX5	Q86SX6	4.22769	3.6941	4.54438	3.79828	4.123	4.47806	4.52194	3.82843	3.52411	3.72188	4.23082	3.5294	3.72215	3.98959	3.37111
GLS	O94925	8.05973	7.76415	6.52584	8.04676	7.61524	7.41205	7.83177	7.23836	7.94568	7.30474	7.26049	7.48243	6.59337	7.2866	7.04226
GLT8D1	Q68CQ7	3.66295	3.10135	3.26801	3.92797	3.30656	2.87292	3.49734	3.61208	4.00058	3.55031	3.98144	3.77538	3.80576	3.08234	3.78883
GLT8D2	Q9H1C3	2.63081	1.87581	3.20275	4.1307	1.80936	3.18045	2.51806	2.64051	3.8635	2.86999	2.36647	3.29546	4.64054	3.10706	4.08345
GLUD1	P00367	8.82695	8.69215	8.44658	8.76624	9.00511	7.73504	8.24835	7.37527	8.11814	8.04724	8.2246	7.77528	8.08242	8.30961	8.02082
GLUL	P15104	4.62529	3.51326	5.6752	4.80793	3.7456	1.31898	3.27917	2.81404	1.31787	3.05975	3.9268	2.08381	3.42285	5.23748	2.83583
GM2A	P17900	4.30444	5.62855	4.95044	4.25729	4.96548	5.5344	5.50638	6.10934	4.91438	5.34855	4.76774	4.82195	5.57092	5.34637	4.90904
GMDS	O60547	3.59505	3.76225	3.58433	3.33603	3.47107	4.88615	4.18663	4.45295	4.26043	3.79281	2.81978	2.76986	4.18539	3.84367	4.61638
GMFB	P60983	2.79256	3.32908	4.1869	4.57151	3.40074	4.30196	4.2407	4.47428	3.88177	3.23851	4.53726	3.26474	4.85141	4.63031	3.81465
GMPPA	Q96IJ6	2.53251	2.46529	3.03672	3.22384	2.28336	3.13903	2.11928	4.63562	3.46878	3.04998	2.59626	3.27659	3.9306	3.78676	3.2384
GMPPB	Q9Y5P6	3.19503	2.84974	3.70429	4.20556	3.17853	4.12201	3.49498	4.88597	4.27159	4.16761	3.75617	3.57118	4.43374	4.24828	3.80173
GMPR2	Q9P2T1	1.48079	1.74819	2.06221	2.48344	1.76098	2.51061	2.33165	2.764	1.65086	0.957915	3.23757	1.93709	1.94476	3.10185	2.26373
GMPS	P49915	2.65376	3.73737	3.29887	3.40342	2.14404	4.30763	3.94221	4.90948	4.08154	4.22506	4.92096	5.31382	5.59527	4.83781	4.25438
GNA11	P29992	7.50259	7.00888	6.93219	7.33951	7.19585	7.14251	7.86263	6.79878	6.85115	6.92094	6.91952	6.90238	6.29585	6.54868	6.82779
GNA13	Q14344	4.69329	4.39863	3.88293	4.47743	4.1501	4.45144	5.10481	3.87622	3.85669	4.35591	4.52803	4.49107	4.10537	4.28627	4.20512
GNA14	O95837	2.35717	2.35065	2.35591	2.40472	1.84449	1.17233	2.36166	2.10219	1.64103	1.0963	1.58345	1.92737	1.7461	1.67667	1.47183
GNAI1	P63096	5.41574	4.77945	3.4643	4.51266	5.51603	4.05757	4.43131	4.37654	2.72246	3.48489	2.69799	3.68179	3.26074	3.91885	3.31442
GNAI2	P04899	8.86398	8.53134	8.0132	9.20716	8.69417	8.95941	9.50574	8.68383	8.28561	8.67453	8.67064	8.60393	7.95035	8.38203	8.67247
GNAI3	P08754	6.76191	6.56766	5.74375	7.03764	6.47639	6.45487	6.72358	4.99095	4.97356	5.92337	6.19735	6.07115	6.03289	5.99554	6.08184
GNAQ	P50148	6.82275	6.52337	6.03329	7.0324	6.52147	6.64975	7.16511	6.27388	6.40865	6.22168	6.70253	6.44683	5.40945	6.18625	5.99103
GNAS	P63092	7.12346	6.60131	7.14906	7.62364	7.21617	7.05309	7.96872	6.79113	7.16038	6.96091	6.61051	6.35154	6.1059	6.7383	6.76606
GNB1	P62873	3.97658	2.77297	4.03497	5.62335	4.5246	5.45045	5.91057	5.27742	3.58964	5.89962	5.34455	3.66425	2.39994	4.11515	4.81223
GNB2	P62879	3.74307	3.10685	3.09684	4.23298	4.20373	3.66313	3.3442	3.17534	3.13576	5.21193	3.20037	3.97202	1.74861	3.16013	3.88449
GNB4	Q9HAV0	5.17649	4.62659	3.59296	5.02734	4.34659	5.12452	4.91013	5.22313	4.32921	4.51424	4.30546	5.30317	3.65301	4.38225	4.45188
GNG10	P50151	2.13642	4.27552	2.47281	3.11687	1.92785	2.64653	5.84114	3.69111	2.99278	2.03181	2.24563	5.05266	3.23682	2.94353	4.02072
GNG12	Q9UBI6	9.1556	8.8124	8.74729	9.06496	8.56722	7.5659	10.1409	8.8215	8.7771	8.85003	8.74182	8.22243	8.63597	8.79002	8.81855
GNG2	P59768	3.93048	4.57669	4.6213	3.33702	5.23944	0.923984	4.12802	2.36134	1.73916	3.18601	1.68172	2.52259	2.46886	1.73927	3.81082
GNG5	P63218	2.68701	4.66766	3.10284	3.6325	3.76264	3.39576	6.54706	4.86109	3.31898	4.57366	4.52051	5.79657	3.89556	3.95584	5.34934
GNL1	P36915	3.20186	1.74445	1.62494	2.41806	1.85661	1.92768	2.65456	2.17658	2.2971	2.17926	2.1264	2.09984	2.55902	2.78106	2.05837
GNL3	Q9BVP2	4.2339	3.01822	4.37594	4.39214	4.71858	4.36835	2.91828	3.91215	4.42541	4.09638	3.88166	3.9363	4.36407	4.15662	4.37519
GNPAT	O15228	2.80058	3.51268	2.47487	2.39338	3.28097	2.13848	2.00583	2.37685	2.38261	2.52654	2.56801	2.99412	2.18371	2.71532	2.60751
GNPDA1	P46926	3.27977	2.20641	3.78113	4.29155	3.10902	4.26234	3.66563	5.01128	3.68161	3.85869	4.37043	3.44871	5.31488	5.18176	4.32246
GNPDA2	Q8TDQ7	2.77337	1.92666	2.9804	2.29063	2.67034	4.93715	3.91681	5.50341	4.25698	3.36332	3.80915	3.44398	4.70663	4.91607	4.54477
GNPNAT1	Q96EK6	1.5054	2.01513	2.98823	3.09749	2.25321	2.56701	2.59349	3.27664	3.19741	3.11599	4.32981	3.17526	4.05703	4.16173	3.41165
GNS	P15586	6.19604	7.47569	6.6211	6.47552	6.45375	8.26556	8.12502	8.27524	7.53572	6.9336	6.74554	7.0521	7.45841	7.01121	6.84904
GOLGA2	Q08379	3.72339	3.7149	3.69223	3.99896	3.74433	3.5642	3.72672	2.93191	3.55378	3.55852	3.97383	4.18021	3.79637	3.22761	3.58113
GOLGA3	Q08378	3.80912	4.084	3.79347	3.31998	3.08351	4.26168	4.05718	4.52847	4.55609	4.05941	4.19419	4.56187	4.07498	3.74883	4.35987
GOLGA4	Q13439	3.18706	3.70287	3.09005	3.84397	3.5674	3.4694	4.37428	3.09155	3.24946	3.06707	3.45086	3.96529	2.85782	3.55012	3.85653
GOLGA5	Q8TBA6	3.48458	3.523	3.61083	3.44634	3.95506	3.02492	2.91091	2.82395	3.47811	3.52974	3.07144	3.98183	2.95704	2.49528	3.60843
GOLGA7	Q7Z5G4	3.05581	3.31708	3.01776	3.70086	3.58222	2.17516	2.72541	2.32462	2.68192	2.65288	2.74101	2.274	2.05699	1.82593	2.15114
GOLGB1	Q14789	4.43654	4.35901	4.13836	4.38006	4.48165	3.47198	2.96421	3.61007	4.16643	4.07746	3.9	4.64644	3.88074	3.23685	4.36387
GOLIM4	O00461	5.15681	4.39823	4.37459	4.65592	4.92255	3.48956	3.50379	3.95375	4.76919	4.69847	4.21685	4.57781	4.40842	3.59681	3.94399
GOLM2	Q6P4E1	3.37648	3.40657	3.7885	3.51642	3.1498	2.73661	2.99239	3.73461	4.12679	3.93256	3.11796	3.33669	3.3234	2.70572	2.34558
GOLPH3	Q9H4A6	2.88954	2.43723	2.81726	3.17816	2.42188	1.17876	2.38065	1.82875	2.96688	2.48589	2.39604	3.75205	2.53505	2.28669	2.99551
GOLT1B	Q9Y3E0	2.88654	3.1952	3.12227	2.86897	3.53181	1.98999	3.29489	1.80657	3.69221	3.42503	2.18371	3.25063	2.75989	1.51682	2.56166
GOPC	Q9HD26	5.01122	5.17041	4.4172	5.08517	4.90303	3.69798	4.64644	4.45484	5.16109	4.67787	5.05039	5.29934	4.53912	4.40555	4.61496
GORASP2	Q9H8Y8	4.36442	3.77418	3.36259	3.92912	4.28188	4.71804	4.00861	4.04194	4.4106	4.4733	3.83435	4.15801	3.74867	3.5048	3.84553
GOSR2	O14653	2.41165	2.77354	2.56132	2.33503	2.89327	2.23066	2.6995	2.62751	3.78839	3.21469	3.28764	3.01131	2.88488	2.39168	2.85658
GOT1	P17174	3.2695	3.05843	4.1041	3.65715	2.96048	4.75322	5.23778	5.40532	4.5077	4.17761	4.04697	3.78526	4.19205	4.24625	3.63732
GOT2	P00505	7.74028	8.02261	6.63713	7.33973	7.55676	7.53647	7.54659	6.39627	6.78702	6.98521	7.07951	7.47182	6.67286	6.99238	6.95494
GPAA1	O43292	4.79658	5.00267	5.40978	4.46439	5.34161	3.69062	3.9969	3.42269	4.72305	4.56256	4.22883	4.93905	4.49609	4.07217	4.52682
GPAT4	Q86UL3	0.903741	1.55078	0.834821	1.25998	1.85659	0.791848	2.37175	1.15935	1.05183	0.419611	1.45029	0.783075	1.14876	0.125301	1.01314
GPC1	P35052	6.44079	6.81047	6.03642	5.10496	6.93348	5.66785	7.82507	5.54864	5.84695	5.7753	4.0611	6.51195	3.56396	4.49789	5.76284
GPC4	O75487	6.59481	7.05631	7.66247	5.81874	7.22762	4.23551	5.134	4.8413	3.93813	4.04277	3.73786	4.94266	3.67326	3.93512	5.57288
GPC6	Q9Y625	5.83667	3.64693	5.59068	6.534	6.15515	4.7366	2.17085	4.8816	5.23266	4.87877	4.53355	1.9449	4.83803	5.10858	4.14326
GPD1	P21695	2.63885	4.78978	9.26754	6.73354	6.46626	4.48441	4.66648	4.50021	2.42535	4.38871	4.38802	4.38851	4.37483	4.37102	5.54255
GPD1L	Q8N335	3.98267	3.92691	5.42357	4.33428	5.29158	2.06739	2.07274	2.25861	1.64221	2.59832	2.02688	1.98107	3.14087	2.91263	2.6359
GPD2	P43304	6.99184	6.96977	6.53517	6.83107	7.12492	5.37114	5.67914	5.18548	6.10885	5.80014	6.19702	5.996	6.14775	6.01268	6.08053
GPI	P06744	6.43589	6.29878	7.4273	7.14868	6.49853	8.53202	7.64244	8.34905	7.34494	7.7072	7.2215	6.61922	7.60585	7.62183	7.13194
GPN1	Q9HCN4	1.5585	2.50388	1.81497	2.88918	1.35617	2.92446	2.07323	2.61766	1.03501	1.60548	1.54954	1.85273	1.28481	2.24926	1.69561
GPNMB	Q14956	4.51445	5.35976	6.201	5.57253	4.85062	6.74936	7.79465	7.5131	6.26691	6.08773	5.35229	5.95502	8.49313	7.19165	6.87965
GPR176	Q14439	3.0981	3.62622	1.72686	2.3967	3.34996	4.07949	4.93491	3.91687	3.47633	3.92853	2.65565	2.3123	2.30395	2.30202	2.46544
GPR180	Q86V85	1.17415	1.5583	2.80619	1.88333	1.64115	2.32639	2.74981	2.01792	1.13723	1.66433	1.84998	2.45606	1.23845	1.99508	1.72569
GPRC5A	Q8NFJ5	0.892102	1.68952	0.485186	1.93878	0.274636	5.60448	2.32723	4.01557	3.40609	4.24422	-0.0180437	-1.58669	-0.109669	1.70012	1.38243
GPS1	Q13098	8.63518	8.54634	8.46173	9.1756	8.974	8.94249	9.41517	9.65759	9.07782	9.24576	9.44081	9.06647	9.53833	9.43661	9.2069
GPT2	Q8TD30	1.89239	3.8094	5.88589	3.05372	3.53188	2.97587	3.19461	2.68749	2.2605	2.0656	1.88312	1.4681	0.901721	1.87347	1.9487
GPX1	P07203	4.9681	6.20672	5.68596	4.70585	4.93093	6.00481	6.5064	5.70624	4.83208	5.25765	4.93212	4.87904	5.08496	5.09186	4.98079
GPX3	P22352	4.63936	5.83147	5.21408	4.16854	4.55385	2.51691	3.38175	2.81139	3.57848	4.50149	2.61994	5.22668	2.75303	2.50146	3.6842
GPX4	P36969	2.46904	2.67775	4.19172	2.42334	2.43374	2.59072	3.71483	3.86798	2.57261	2.19257	1.99234	2.57098	4.06048	3.43465	2.9086
GPX7	Q96SL4	4.31428	5.6176	3.08815	3.62809	5.03345	4.89154	3.6038	2.05078	4.44142	4.56286	4.65675	5.20156	4.28917	4.89655	5.55227
GPX8	Q8TED1	7.58368	8.13867	7.33962	7.4301	7.61363	7.01872	6.91477	6.95811	7.54648	7.44841	7.53977	7.59301	7.12924	6.57852	7.37428
GRAMD2B	Q96HH9	4.72968	3.32184	2.08343	3.57697	2.01929	3.26242	3.37266	4.04605	4.62162	3.61315	3.02772	4.15126	3.04647	2.97446	2.96179
GRB2	P62993	3.52194	3.43364	4.10822	3.08113	3.18221	3.84901	3.19635	4.3135	3.9588	4.08136	3.93784	3.60637	4.15658	4.0843	3.87102
GRHPR	Q9UBQ7	4.82402	5.05069	5.47855	4.47225	5.1936	5.44677	4.75138	5.47838	4.76504	5.19151	5.37612	5.00649	5.46069	5.8102	5.45145
GRPEL1	Q9HAV7	6.50482	6.44674	6.90195	5.13077	6.30915	5.58935	5.84024	5.65042	5.09587	5.55885	5.18888	5.00351	5.04427	4.95591	4.29308
GRSF1	Q12849	4.70201	4.50835	4.59902	4.35803	4.66957	4.56087	4.45109	3.38758	4.203	4.5556	3.81653	4.33311	3.23223	3.26859	3.92593
GRWD1	Q9BQ67	3.56821	2.88483	3.71876	2.79794	3.01019	3.073	3.3887	2.4614	3.45418	3.337	3.53498	3.4371	3.8733	2.96646	3.34448
GSDME	O60443	2.4568	2.63259	1.90494	2.19496	2.15796	3.00492	3.63813	4.83624	3.34121	3.26661	3.27887	2.08195	3.08787	3.6008	2.6082
GSK3B	P49841	2.26062	2.05417	1.99605	2.161	2.75167	2.13201	1.84967	3.56217	3.122	1.69058	2.6776	1.12343	1.89363	2.43213	2.90659
GSN	P06396	8.07498	8.98358	8.17004	8.45256	8.3977	7.89465	8.79147	7.57233	7.30987	7.65482	8.04489	9.10893	8.18007	8.01507	8.11404
GSPT1	P15170	3.43142	3.34144	4.46559	3.94588	3.40166	5.45467	4.8926	4.87158	5.21412	4.7159	4.53511	3.95185	5.04345	5.28641	4.77096
GSR	P00390	5.90222	6.75922	6.16914	6.39491	6.41419	6.50027	5.39711	5.58816	4.94974	5.54285	5.8359	5.65214	6.12162	5.88347	6.18344
GSS	P48637	4.1399	3.8965	4.4456	4.36665	3.83256	5.61976	4.85979	5.74124	4.80986	4.97264	5.32761	5.00465	5.40825	5.55624	5.19587
GSTK1	Q9Y2Q3	7.06169	6.83353	6.96704	6.66652	7.1962	5.56062	5.57301	5.67368	5.77868	5.41855	6.47514	6.40465	6.62555	6.28097	6.72111
GSTM1	P09488	4.43859	4.49392	0.919417	4.87953	4.55314	1.30231	4.66648	2.33785	4.39964	4.38871	0.931561	0.947619	2.9428	3.09805	4.38683
GSTM2	P28161	1.65217	2.71633	3.4521	3.09749	2.697	3.23281	2.69488	3.38433	2.47467	2.79813	2.94182	2.86141	4.33524	4.24237	3.83562
GSTM3	P21266	3.34335	3.57186	5.72217	5.52538	4.73865	4.37303	3.71535	6.14128	4.07622	4.27324	3.76368	3.38147	5.80184	5.69679	5.10849
GSTO1	P78417	4.63249	4.77505	5.49449	6.15063	4.64707	5.90482	4.9377	6.6378	5.57228	5.66362	6.55928	5.50505	7.33246	6.99017	5.91607
GSTP1	P09211	6.46077	6.79442	7.81121	7.62514	6.68374	8.26317	7.22153	8.74989	6.90068	7.39869	7.89628	7.5427	8.4908	8.24713	7.81688
GSTT1	P30711	1.77548	1.89889	1.82114	3.41331	2.68356	1.86982	2.32654	0.946674	1.16337	1.52149	1.41466	0.664106	2.69708	3.61762	2.38624
GTF2A1	P52655	4.43859	2.02324	4.44822	4.87953	4.55314	2.29405	4.66648	2.00419	4.39964	4.38871	1.71542	1.81318	2.03194	4.37102	1.56994
GTF2A2	P52657	1.07523	2.54927	1.61763	1.9374	2.25252	2.581	2.31363	2.5562	2.40636	2.27601	1.81298	1.84738	3.04452	2.37557	2.15655
GTF2F1	P35269	1.92256	1.84613	1.75607	2.71185	1.89845	1.82946	2.08094	2.24085	1.35259	1.55413	2.05264	1.70358	2.05954	1.75667	2.05863
GTF2H4	Q92759	0.888193	2.13041	1.72163	1.67993	1.77992	1.47356	1.60694	1.98568	1.58768	0.422976	0.681717	1.37678	0.702208	2.11184	0.552131
GTF2I	P78347	3.96707	4.66481	4.41105	4.36324	4.76985	5.01921	4.85467	3.98305	4.3143	4.37697	4.03169	5.17448	4.30539	4.07401	5.39399
GTF3C4	Q9UKN8	1.72818	1.44966	1.87289	2.10015	1.49681	1.92123	1.72626	1.12034	1.57831	1.75838	1.30908	1.03139	1.38197	0.937271	1.90068
GTF3C5	Q9Y5Q8	1.80581	1.72268	1.97826	2.59241	1.41145	3.05741	2.55235	1.4802	2.06404	2.08273	1.90108	1.20449	1.62943	2.02622	2.01145
GTPBP4	Q9BZE4	3.22033	3.61052	3.71832	3.84655	3.57229	2.9513	3.07847	2.5716	3.52756	3.66638	3.94112	4.00871	3.4692	3.09053	3.26451
GUF1	Q8N442	1.29377	1.76427	2.7694	1.96373	1.74797	-0.129462	0.279807	-0.365152	1.21648	0.501352	1.19111	-0.392734	0.677344	0.647222	0.954297
GUK1	Q16774	3.46438	3.908	2.64247	2.83595	2.74437	3.26758	3.96279	3.56542	2.15609	3.79452	3.27069	3.10469	3.17345	3.23489	1.78237
GULP1	Q9UBP9	3.20817	2.09039	2.15319	2.71982	3.11734	2.6256	2.83546	3.14192	2.74705	2.65153	2.70469	2.83477	1.30197	2.08731	2.67273
GUSB	P08236	5.06181	5.14622	4.44335	5.09811	5.9398	5.62679	5.85474	5.68153	4.95059	4.68548	4.1856	4.48096	5.09975	5.15951	4.79994
GYG1	P46976	4.94827	4.73024	4.74653	3.86593	3.6763	5.54882	5.80905	6.16979	5.31852	4.95889	4.91261	4.93165	4.6875	5.05535	3.96049
GYS1	P13807	5.27381	4.91292	5.65261	4.77526	5.40722	6.11717	5.05053	5.65314	4.42275	4.7009	3.90709	4.1612	3.53535	4.26826	4.65529
H1-0	P07305	5.99917	4.99797	5.46474	6.1906	6.17148	3.72021	5.70532	5.78423	5.64902	5.49856	4.66458	5.0777	5.536	6.03462	6.53192
H1-1	Q02539	1.37041	0.956011	1.52125	1.25185	2.84998	0.342642	0.415728	1.24797	1.10874	0.703258	1.34894	1.8505	3.33313	2.77708	3.06205
H1-10	Q92522	4.07649	3.86771	4.91959	4.60563	5.10794	2.49432	3.98403	4.56638	4.31911	4.23635	4.99778	4.68685	4.94477	6.10558	5.99294
H1-4	P10412	1.83566	1.35004	2.38107	3.18575	2.25685	2.35616	2.29841	1.73778	2.25445	1.53358	1.72934	0.673434	1.39072	2.71343	3.57626
H1-5	P16401	8.02508	6.52484	8.42704	7.78042	6.98569	5.18005	6.31859	7.57633	7.88147	8.04463	8.88854	8.93579	9.87705	9.80921	10.0102
H4-16	P62805	11.9613	11.2256	11.6397	12.3849	12.057	10.9328	11.443	11.085	12.0049	12.0643	12.1689	11.8903	12.4588	12.2875	12.4793
H6PD	O95479	6.19432	5.32831	6.30354	7.3232	6.33082	5.17034	3.67914	5.30937	5.98774	5.02599	5.00066	3.91871	5.76476	6.21776	5.2276
HACD2	Q6Y1H2	4.60786	4.87246	5.52219	4.88779	5.70613	3.46781	2.50016	2.85337	2.62329	3.83369	3.83697	4.85228	3.20848	3.30394	4.38492
HACD3	Q9P035	7.00455	6.90768	6.90888	7.30579	7.45458	6.28603	6.61382	5.51106	6.3841	6.71181	6.5485	6.74197	6.58264	6.07844	6.88072
HACL1	Q9UJ83	3.56569	4.06152	3.44042	2.06641	2.22138	0.723999	2.61872	1.49924	1.46774	2.30372	1.59704	2.26754	1.59078	1.99859	1.09093
HADH	Q16836	6.8793	7.25351	9.07773	6.77189	7.86822	5.77523	6.00627	5.42298	5.8325	5.93923	6.29649	6.09208	6.33579	6.44316	6.63925
HADHA	P40939	9.2403	9.36049	9.7414	9.54835	9.48834	8.12454	8.81694	7.8773	8.23503	8.13267	8.1498	8.17685	8.02422	7.99973	8.19237
HADHB	P55084	9.14949	9.26421	9.50099	9.42561	9.3731	8.19539	8.65841	7.766	8.09881	8.04984	7.8878	7.99747	7.96503	7.89398	8.06868
HAGH	Q16775	3.23992	3.69643	4.39054	2.41937	2.64503	3.72601	4.88416	4.35733	3.37691	3.78082	2.86982	2.82925	3.35216	3.46204	2.85411
HAPLN1	P10915	8.37082	4.49392	7.83702	8.64762	8.01751	4.48441	4.66648	4.50021	7.67604	4.38871	4.38802	6.13589	4.37483	4.37102	4.38683
HARS1	P12081	4.10184	3.80553	4.07221	3.32104	3.42602	4.47982	4.08695	5.25427	4.5679	4.4464	5.26764	3.99647	5.3693	5.54842	5.12688
HARS2	P49590	3.32846	3.58851	2.76634	2.06112	3.54041	2.61137	2.21224	2.81157	2.32762	2.47434	2.28021	2.38032	1.9879	2.11211	2.89841
HAS1	Q92839	5.084	4.68724	5.70413	5.14056	4.41336	5.99742	5.27136	5.90669	5.54395	1.21515	5.28103	6.17486	5.87815	5.68423	5.60528
HAT1	O14929	2.57359	1.77593	1.9925	2.68909	2.67488	1.64089	2.285	2.97738	1.72742	1.73482	2.67408	3.37456	3.73887	2.3348	2.61681
HBA1	P69905	11.2147	10.7666	10.0111	11.3981	10.8956	8.59586	10.1548	9.15131	10.6934	11.3417	9.7126	12.3605	9.67065	9.63804	10.503
HBS1L	Q9Y450	1.89454	1.44614	0.880126	0.343596	1.07787	2.0061	0.466483	2.48983	1.79439	1.27812	2.3237	2.09732	1.60952	2.00438	1.1406
HCCS	P53701	4.72022	4.83207	4.45026	3.93118	4.50947	3.33607	4.63523	4.0263	3.9891	4.3481	3.60049	3.74548	3.66164	3.33078	2.8128
HCFC1	P51610	3.84301	3.64785	3.32206	3.03511	3.90354	4.51201	4.04965	3.84365	3.45164	4.13017	4.1442	3.39675	4.07365	3.53227	3.97586
HDAC1	Q13547	1.64047	2.61796	2.83243	2.44388	3.20523	4.14429	2.51641	2.61294	2.87038	3.55088	3.28819	2.25684	3.5705	4.19341	3.47759
HDAC2	Q92769	4.10366	3.12556	2.70535	3.37669	3.47408	4.48684	3.00771	3.28609	3.12276	4.27718	4.28874	3.90469	4.73531	3.05566	4.2499
HDDC2	Q7Z4H3	4.43859	4.49392	2.23373	4.87953	4.55314	4.48441	4.66648	4.50021	4.39964	1.64757	4.38802	2.06055	2.13057	1.15719	2.45133
HDGF	P51858	4.2382	6.18694	4.75118	5.16002	2.95445	7.55168	7.47465	6.91133	6.41923	6.31305	6.80733	7.05043	6.33902	6.6552	6.03632
HDGFL2	Q7Z4V5	2.51894	2.20546	1.29713	2.93718	2.87676	3.53116	2.80411	3.04684	2.94831	2.22859	2.83748	2.79877	2.87404	3.21437	3.40357
HDGFL3	Q9Y3E1	2.92758	3.38658	3.3757	3.48954	3.26266	4.04342	3.79653	3.60018	3.00746	3.33967	3.50438	2.93044	3.49846	3.68351	1.94964
HDHD3	Q9BSH5	2.16845	3.61072	2.21998	2.48732	2.28381	2.84233	3.16954	2.81153	1.91016	2.07178	1.74107	2.44547	2.05901	1.31141	2.34599
HDHD5	Q9BXW7	3.60068	4.45934	4.19873	4.37341	4.37505	3.99741	4.06632	3.21961	3.27132	3.36226	3.50273	3.90316	3.38217	2.93841	3.65451
HDLBP	Q00341	5.36542	6.82274	6.28598	4.95982	4.11057	6.33292	5.50801	6.78914	6.84194	6.49184	6.99891	7.47616	7.27432	6.31293	6.58941
HEATR1	Q9H583	2.15481	2.32566	3.24222	2.32815	2.91446	1.64502	3.18438	1.76383	2.71922	2.97424	2.37262	2.72439	3.29358	2.54337	2.49548
HEATR5A	Q86XA9	2.29934	2.70372	2.98912	2.68644	2.30408	3.57923	2.96284	4.56619	4.0379	2.92603	2.56898	3.39735	2.6453	2.57401	2.94127
HEBP1	Q9NRV9	4.01155	4.33842	4.96427	4.76474	4.00107	4.90282	4.49595	5.94308	4.03979	3.61871	4.85433	3.93181	5.28196	5.08244	4.27338
HEBP2	Q9Y5Z4	2.52223	3.54992	5.3674	3.4185	3.30305	4.84216	4.4375	5.04688	3.7626	2.68751	4.33924	4.1676	4.9301	5.51756	3.59815
HECTD1	Q9ULT8	1.72434	2.39079	3.18921	3.0165	2.77314	3.00695	2.173	2.70292	2.18159	2.66049	2.8275	2.5915	2.89402	3.22262	2.68568
HERC1	Q15751	6.29355	5.31218	6.09543	4.5054	5.23268	7.45896	6.18973	6.28288	4.88678	6.04976	5.36784	5.34131	5.63915	5.05728	6.67565
HERC4	Q5GLZ8	3.1075	3.51632	3.32585	3.68782	3.44309	4.54858	4.05293	4.04152	4.66031	4.62175	4.34093	3.82505	3.95215	4.80966	3.87621
HESX1	Q9UBX0	4.7121	4.66905	3.85668	4.14886	4.75781	5.20211	5.24382	4.71019	2.94925	5.20374	2.32283	5.75175	3.92625	4.24	5.36512
HEXA	P06865	5.86888	5.90783	5.97973	5.30325	6.36211	7.21077	6.17929	7.3701	7.00921	6.69069	5.59707	5.81278	6.54734	6.14095	6.54936
HEXB	P07686	6.68999	6.50285	6.04369	6.67557	7.37406	8.19011	6.2702	7.66828	7.7634	7.23388	7.03779	6.00056	7.68622	7.56633	7.30116
HFE	Q30201	1.75537	2.00652	1.21813	1.97617	2.25715	1.51914	0.420972	1.54012	0.780836	0.694541	1.33122	2.18101	2.23333	2.06344	2.42344
HGS	O14964	3.90393	4.52737	4.12675	4.65461	4.29334	5.17359	4.87902	5.34107	4.92905	4.97322	4.70634	4.3758	4.81897	5.09805	4.6614
HGSNAT	Q68CP4	2.18329	3.30851	2.82488	3.68262	2.81047	3.32956	4.09147	2.81381	3.72407	3.31542	3.14555	3.0001	3.0448	3.16756	3.63313
HIBADH	P31937	6.33355	6.40552	6.40421	6.38045	6.74704	6.73002	6.4771	6.68471	6.35552	6.34476	5.76674	5.56611	6.28533	6.44078	6.07071
HIBCH	Q6NVY1	6.0849	5.92468	6.03924	5.70198	5.87653	5.15666	5.2848	4.96067	4.89621	4.88258	5.305	5.05537	5.23	5.42301	5.02795
HIGD1A	Q9Y241	3.30429	2.28739	1.93792	1.77036	2.9159	-0.219991	1.30335	0.954798	0.827897	0.4963	0.671268	2.19565	2.1051	1.17299	0.914685
HIKESHI	Q53FT3	1.84926	1.6006	2.03706	4.87953	1.54303	2.1489	3.21003	2.31144	1.65894	1.52881	1.9659	1.58928	2.54806	2.14052	2.01133
HINT1	P49773	5.18076	5.65054	5.63624	5.37376	4.9144	6.81214	6.49146	6.87652	5.25641	5.30417	6.37233	6.11016	6.54179	6.34557	4.18357
HINT2	Q9BX68	6.03838	6.66068	5.92059	5.56243	6.06183	6.31555	6.57345	5.46711	5.29838	5.0424	5.05686	5.90396	5.10321	5.4901	5.41852
HINT3	Q9NQE9	2.71714	3.32042	2.8216	3.13978	3.12532	3.33975	2.42939	2.07071	3.31874	2.97686	2.56754	3.34104	2.23921	2.40862	2.42157
HIP1	O00291	6.04692	6.1113	3.2165	5.27921	4.97074	4.19142	4.30457	3.50485	2.7971	3.44573	4.65646	6.33933	3.09604	4.04568	5.68725
HK1	P19367	7.85749	8.3489	7.02086	7.74311	8.03704	7.54321	8.3584	7.32216	7.5216	7.69606	7.98789	8.28339	7.50612	7.71374	8.10328
HK2	P52789	4.24667	4.86776	4.60287	4.11554	4.62395	4.72285	4.52839	3.21363	3.89434	3.16331	2.89735	3.5486	2.71605	2.05837	3.30113
HLA-A	P04439	7.35337	7.57502	6.55906	7.91343	8.00076	7.29926	8.26908	7.15309	7.63419	7.6448	6.71635	7.55252	6.37327	7.29942	7.69644
HLA-B	P01889	5.65466	4.54214	4.94773	4.87783	5.06959	6.47692	5.2255	3.61056	5.41543	5.89614	4.94812	5.84602	3.49887	5.02711	5.7946
HLA-C	P10321	6.72882	5.38272	5.4792	6.68779	7.38156	6.43111	7.36675	5.5236	7.09715	7.69353	6.17121	7.55717	3.80004	6.62789	7.66461
HM13	Q8TCT9	7.14265	7.36778	7.45124	7.19348	7.33282	6.54761	6.21289	6.14541	7.11577	7.25868	7.27865	7.26617	7.1283	6.55896	6.95546
HMCN1	Q96RW7	1.97053	1.77155	2.02113	-0.0864834	1.15943	1.20643	1.47197	0.0510948	0.387225	-0.169003	1.66066	-0.235373	4.1514	2.56564	2.37142
HMGB1	P09429	4.0224	6.23329	5.13395	4.00949	3.59431	5.1359	4.28529	5.62253	5.11769	4.98996	5.71804	6.5651	7.25046	6.70184	6.02175
HMGB2	P26583	2.61758	4.69853	3.17293	3.02087	2.4557	3.38956	2.48969	2.39605	3.01622	2.04546	3.55725	3.98734	4.89923	4.48629	3.25825
HMGB3	O15347	2.6726	2.54489	2.90491	2.85584	2.75703	2.97389	2.4058	2.00924	2.16329	2.55265	2.89791	3.89624	3.8519	3.48282	3.24771
HMGCL	P35914	5.15839	5.71601	5.33206	4.23663	5.53689	5.20049	4.75032	4.55007	4.49899	4.55769	4.60216	5.0631	4.86797	5.0386	5.14121
HMOX1	P09601	6.53506	5.57642	7.48739	6.38448	5.59531	5.43413	5.66055	4.84566	5.662	5.25383	5.33211	4.2696	6.42589	5.16367	4.70953
HMOX2	P30519	5.44726	5.24813	5.61625	4.27819	6.72601	4.06222	4.54625	3.59872	4.9152	5.21357	4.66248	5.24101	4.41994	4.16485	5.62529
HNMT	P50135	2.0902	1.99025	2.12174	2.4033	1.6698	0.899625	1.99672	1.54134	2.28436	2.23044	2.86836	1.98632	3.3288	2.84785	3.30485
HNRNPA0	Q13151	5.85637	3.71775	4.88404	4.84554	5.95368	6.48775	6.2514	5.94535	6.03213	5.87739	5.73521	4.68707	4.34213	5.9068	6.12937
HNRNPA1	P09651	6.81647	6.24595	6.10808	6.33019	6.96975	7.26959	7.43923	6.46051	7.17899	7.31595	7.09741	6.84093	6.91078	6.86796	7.30947
HNRNPA2B1	P22626	8.84609	8.48079	8.51734	8.99796	8.95138	8.8555	9.06339	8.4248	8.78143	8.8938	8.81282	8.85993	8.54486	8.65495	9.24378
HNRNPA3	P51991	7.72574	7.18421	6.8159	7.40748	7.70876	7.96533	7.93654	7.37206	7.89905	7.76278	7.52584	7.67262	7.64834	7.61165	8.12606
HNRNPAB	Q99729	6.36251	5.85274	5.75204	5.8186	6.33742	6.10513	5.85889	5.58893	6.27967	6.47012	6.46685	6.64994	6.70294	6.1294	6.56147
HNRNPC	P07910	8.635	7.9608	8.53292	9.01463	8.83774	8.64555	8.59703	7.82998	8.64484	8.59076	8.85644	8.64399	8.64534	8.59039	9.0277
HNRNPD	Q14103	7.55622	7.57493	7.09901	7.14288	7.45562	8.51067	8.21295	7.8108	8.11083	8.15425	8.06425	8.16566	8.06664	7.92213	8.11673
HNRNPDL	O14979	6.76589	6.78384	5.98176	6.88775	6.90323	7.36918	7.36839	6.75978	6.95054	7.31185	6.89023	7.24025	7.03058	6.84821	7.49786
HNRNPF	P52597	5.00534	4.97226	5.15799	5.44113	4.65663	6.26076	6.12978	6.00943	5.91221	5.8655	6.51982	6.18122	6.17526	6.25244	6.09593
HNRNPH1	P31943	6.09603	5.7217	6.10229	5.35371	6.27616	6.7688	6.63941	6.08741	6.41939	6.69071	6.37438	6.81246	6.01048	5.68171	6.66752
HNRNPH2	P55795	5.34449	4.50555	4.67068	3.94758	5.03326	5.42967	5.68026	4.74858	5.49895	5.34212	5.80643	5.25802	5.05809	5.46851	5.35227
HNRNPH3	P31942	6.17646	5.51153	5.69077	6.05308	5.6168	6.26039	6.09941	5.52898	5.51722	6.09169	5.69985	5.97671	5.58917	5.52883	6.07542
HNRNPK	P61978	8.16186	8.12378	7.72259	7.86042	7.84098	8.9096	8.60849	8.31337	8.56262	8.6457	8.7078	8.60294	8.53909	8.65829	8.73716
HNRNPL	P14866	6.60466	6.32245	6.19212	6.16979	6.59946	6.87484	6.69946	6.13546	6.48465	6.82341	6.84632	6.90908	6.68478	6.46593	7.12614
HNRNPLL	Q8WVV9	2.26522	1.06084	0.434797	1.34703	1.34147	1.71326	2.54826	2.648	2.27938	1.80468	2.38637	1.46396	2.49949	2.87769	1.80809
HNRNPM	P52272	7.37531	6.09868	6.44136	7.03072	7.02814	7.79388	7.65616	7.11934	7.4993	7.71096	7.73366	6.79096	7.00891	7.3563	7.63008
HNRNPR	O43390	6.61822	6.32881	6.21339	6.593	6.75204	7.01017	6.82916	6.30211	6.76266	6.70121	6.79433	6.96038	6.95644	6.84394	6.97762
HNRNPU	Q00839	8.18049	7.26801	7.68563	8.19865	8.296	8.5377	8.4084	7.79301	8.22124	8.38149	8.44606	7.9933	8.05866	8.2595	8.62932
HNRNPUL1	Q9BUJ2	4.89595	4.33201	4.05313	4.42695	4.42517	5.54844	5.45692	4.92933	5.37309	5.07464	5.09697	4.5568	4.84284	4.86092	5.24294
HNRNPUL2	Q1KMD3	6.31113	5.65268	6.04044	6.25252	6.01307	6.50493	6.53418	5.68491	6.5113	6.6421	6.60294	6.40285	6.66855	6.40174	6.54026
HOOK3	Q86VS8	2.95806	2.51613	3.2007	3.5374	2.58668	4.2748	3.85729	4.52096	4.14683	4.19613	3.32785	3.65027	3.65025	3.81973	3.82198
HP	P00738	1.45664	4.30214	5.50776	2.88567	3.52386	0.751594	2.00937	0.936292	1.67874	0.162508	0.466626	-0.0930212	-0.0557479	0.306162	0.424664
HP1BP3	Q5SSJ5	7.06813	7.3364	7.02485	7.4423	7.55819	7.63469	6.60742	7.00821	6.9609	7.35472	7.35584	7.12736	7.41632	7.64733	7.95295
HPCAL1	P37235	3.85725	4.63766	2.98124	3.49667	3.36497	3.70273	3.23122	3.42285	3.82654	4.02468	3.85429	4.89372	1.75109	2.53098	3.59165
HPRT1	P00492	3.08721	1.81773	3.74708	3.59309	2.81222	4.31256	3.30061	4.30829	3.7893	3.86119	4.35994	3.51538	5.04094	4.84077	4.0961
HRAS	P01112	2.51009	3.20584	3.24295	2.60376	3.25097	1.37405	3.40843	3.0109	2.13519	2.64895	2.9258	2.29761	1.90205	2.88688	1.80084
HS1BP3	Q53T59	0.754546	1.70469	3.06516	2.74344	2.12762	2.17008	2.26774	3.44687	1.85647	1.96668	1.61269	1.81791	2.44517	2.97615	2.37713
HS2ST1	Q7LGA3	2.80253	1.85885	3.25992	3.05869	2.48559	1.98959	2.20651	1.20926	2.88587	2.25764	2.50184	2.14011	3.44109	2.97851	1.16893
HSD11B1	P28845	8.58299	8.31541	9.93513	9.34416	9.42976	3.44768	3.53887	1.35358	1.74791	1.88228	3.71319	3.72696	4.42627	4.03213	3.10669
HSD17B10	Q99714	7.65213	7.61193	7.57274	6.9463	7.65068	7.02816	7.10716	6.44854	6.40578	6.50306	6.69177	6.86831	6.44971	6.73497	6.82346
HSD17B11	Q8NBQ5	5.97792	5.09261	5.13387	6.40168	6.01698	3.72828	2.70103	2.96308	5.06979	4.632	5.05168	4.29151	5.41692	5.71682	5.28105
HSD17B12	Q53GQ0	9.00375	8.42004	9.66891	8.84833	9.08168	7.28948	7.59542	7.46069	8.28262	7.68425	8.10536	8.23989	8.10526	7.96927	8.15204
HSD17B4	P51659	7.07785	7.60007	7.96131	6.25681	7.59584	6.04617	5.97573	6.05064	6.22027	6.41862	6.58366	6.6999	6.55947	6.15873	6.7112
HSD17B6	O14756	2.21471	2.07818	1.31194	2.74613	2.72219	2.26666	3.64989	4.14217	1.1548	2.50393	2.46913	2.64386	2.08899	2.10535	2.43972
HSD17B7	P56937	1.41866	1.73852	3.60005	2.51409	2.20847	-0.0247331	1.42347	1.83851	-0.302004	0.972427	0.363268	1.69365	1.27445	1.2981	0.39166
HSD17B8	Q92506	2.4813	2.3107	2.66973	2.06231	2.63224	1.8672	1.83586	2.33288	2.47155	2.21014	2.23553	2.1834	2.30018	2.35515	1.74095
HSDL1	Q3SXM5	3.89006	3.08028	4.0078	4.75499	4.58408	3.16628	3.56943	2.71621	3.1775	3.45729	3.4612	3.12262	2.84634	3.23971	2.5878
HSDL2	Q6YN16	4.98226	5.63876	6.65436	4.95857	5.45397	5.38563	4.78302	4.90151	4.88259	4.77432	4.62499	4.41578	4.87076	5.16191	4.82077
HSP90AA1	P07900	7.74632	7.24389	7.84527	8.20083	7.31045	8.56051	8.59757	9.14625	8.6751	8.49732	8.30728	7.87748	8.37877	8.75427	8.21881
HSP90AB1	P08238	8.04038	7.5159	8.01999	8.27135	7.58127	8.59045	8.67408	9.03272	8.6692	8.63394	8.69124	8.362	8.84465	8.58439	8.66117
HSP90AB2P	Q58FF8	4.40915	4.43582	4.56261	4.03823	4.32304	4.76848	4.64116	6.06753	5.50063	4.74131	5.39644	5.16855	5.77562	5.36092	4.85405
HSP90AB4P	Q58FF6	2.76882	2.55612	2.13935	2.69985	2.22107	3.75392	2.31758	4.21077	3.72537	3.913	2.82178	2.34531	3.45965	3.37788	3.09457
HSP90B1	P14625	10.6225	10.9757	10.875	10.9777	10.8713	10.6261	10.2433	10.595	11.1066	10.5437	10.4353	10.3423	10.3957	9.96972	10.1972
HSPA12A	O43301	4.53498	2.60396	3.28217	3.74952	3.36838	4.2827	3.09725	5.35826	4.00052	3.70344	3.20873	3.1171	2.81735	3.72268	3.18472
HSPA13	P48723	3.77837	4.15608	4.21215	1.72138	3.76529	4.0309	4.0585	3.53092	4.05166	4.10468	3.17652	3.80194	3.59588	2.74152	3.55293
HSPA2	P54652	6.94985	5.68349	4.78246	6.91651	6.69069	3.09793	3.78748	3.48477	3.40713	3.71437	3.65059	3.55263	3.80371	5.1911	4.67858
HSPA4	P34932	5.58616	4.83635	5.45243	5.58328	4.95479	6.50391	6.08596	6.8718	6.32596	6.24904	6.23166	5.64733	6.27041	6.30776	5.98084
HSPA4L	O95757	2.41233	2.17447	1.52764	2.74619	2.3109	2.52568	2.55843	2.37	2.94762	2.00496	2.0481	1.9986	2.18101	2.28461	2.25888
HSPA5	P11021	10.778	11.0613	10.757	10.7443	10.8456	10.766	10.7138	10.5397	11.0206	10.5752	10.4884	10.202	10.166	9.60982	9.96813
HSPA8	P11142	9.86688	9.8565	10.0808	10.1071	9.96269	10.3223	10.1163	10.3563	10.4452	10.3502	10.2218	10.2631	10.1488	10.1482	10.2336
HSPA9	P38646	9.46421	9.56308	9.42143	9.34868	9.37476	9.10255	9.87537	9.01768	9.03938	8.89316	8.39914	8.5284	8.23149	8.08807	8.16596
HSPB1	P04792	10.1994	9.12472	9.33886	9.86938	9.08391	10.7541	11.0084	10.5993	9.55205	10.3244	10.8347	10.5493	10.0581	10.8459	10.6338
HSPB6	O14558	8.937	2.98483	8.54993	7.25599	6.67108	7.10366	4.75311	11.1296	8.34909	8.02369	7.4136	3.64821	6.9432	7.60237	5.95189
HSPB7	Q9UBY9	2.61138	2.55116	2.38654	2.67307	1.78719	2.57902	2.64361	5.29589	3.72619	4.77061	3.72932	2.99559	2.93257	4.24759	2.7377
HSPBP1	Q9NZL4	2.23454	1.46836	1.7407	2.80087	1.84254	3.44145	3.10835	3.55122	3.09003	3.13434	2.97622	3.02088	3.16721	3.33064	2.5517
HSPD1	P10809	9.49917	9.67497	9.96064	9.35814	9.82302	8.99255	9.02597	8.67065	8.66575	8.63699	8.7095	8.66512	8.82248	8.55151	8.68438
HSPE1	P61604	8.93564	9.52079	9.22043	8.51416	8.91372	8.68579	8.11268	7.89275	7.83274	8.26138	8.43336	8.09815	8.18819	8.28805	8.03509
HSPG2	P98160	6.52221	6.07942	7.15078	6.40157	6.84155	5.13558	5.38173	5.90829	8.44663	7.66422	7.69434	7.95802	7.40945	8.24008	8.56685
HSPH1	Q92598	4.3257	3.71589	4.12187	3.77482	3.93285	4.52666	4.09163	4.9682	4.90604	4.87791	4.96772	4.30623	5.25002	4.33663	4.63586
HTATIP2	Q9BUP3	4.01367	3.97155	3.16456	3.12411	3.49457	3.02485	3.25184	2.36502	2.42155	2.30145	2.87271	2.52169	2.11673	1.66974	1.53687
HTATSF1	O43719	2.89216	3.11993	3.02202	4.16282	3.45339	3.60166	3.52516	2.74999	2.96242	3.13938	3.15964	3.32255	3.13052	3.1491	3.82464
HTRA1	Q92743	5.90171	6.39672	4.4156	5.94661	6.63174	2.92739	5.76862	3.19584	4.82396	5.042	5.80543	6.98035	6.27642	6.45378	6.9902
HTRA2	O43464	4.1435	4.27902	3.69334	3.86562	4.3993	3.56386	5.10961	2.32786	2.96594	2.77752	2.59967	3.77881	2.71084	2.87775	2.86173
HTRA3	P83110	2.78918	2.15371	2.62357	3.07148	2.90848	3.13466	2.98202	4.32356	4.4741	5.60579	3.62692	2.69619	4.12038	3.47678	4.00713
HTRA4	P83105	3.38612	3.17946	2.36984	3.43367	3.11901	4.84274	4.52236	4.766	4.73448	4.4519	3.45272	3.65576	4.13492	5.16321	3.83253
HUWE1	Q7Z6Z7	4.32017	3.81702	3.52503	4.00889	4.25992	4.3614	3.79116	5.03481	4.75515	4.24636	4.4823	3.85552	4.691	5.01206	4.56797
HYOU1	Q9Y4L1	7.4772	7.65855	7.29113	6.99312	7.41484	7.57235	7.23865	7.42698	7.4498	6.92628	6.96065	6.83072	6.72273	6.0588	6.52166
HYPK	Q9NX55	1.23719	1.60473	1.34398	1.89775	1.88181	1.02589	2.218	1.67793	0.806291	0.127093	1.65366	0.337929	2.33973	1.34119	1.91125
IAH1	Q2TAA2	3.37759	2.88439	2.68377	3.77415	3.12844	4.33097	4.45105	4.66141	3.7454	4.07954	4.01144	4.05837	3.87092	4.55775	3.84883
IARS1	P41252	5.54495	6.25335	5.49978	5.70031	4.89741	6.48392	6.33946	7.02529	6.62071	6.38181	5.86181	6.06997	5.86147	5.86131	5.63251
IARS2	Q9NSE4	6.49073	6.45632	6.1318	6.3761	6.59691	5.90745	5.89498	5.3246	5.75335	5.65722	5.52857	5.34993	5.46702	5.68014	5.4551
IBA57	Q5T440	4.09768	4.30334	3.66508	3.97632	4.71065	3.48273	3.56534	3.2757	3.35426	3.33829	3.60595	2.66773	3.51431	3.7598	3.37638
ICAM1	P05362	1.38277	2.21659	1.28585	1.08969	2.9807	2.44976	0.94491	4.11314	3.89993	3.74987	2.54526	2.06923	0.761701	3.65991	3.83168
ICMT	O60725	5.22473	5.15372	4.6682	4.7684	5.40539	4.17412	3.60347	3.62714	3.98296	4.63887	4.86082	3.96253	4.99976	3.89917	4.88964
IDE	P14735	3.00016	2.89459	3.38222	2.26426	2.70537	3.91636	3.03432	4.41527	3.85057	3.36062	3.45996	3.13506	3.65262	3.95406	3.22176
IDH1	O75874	5.62913	5.01727	7.50933	7.20637	5.92697	6.01712	4.8269	6.57837	5.24284	5.26881	5.3322	4.88378	5.95187	6.48461	5.54166
IDH2	P48735	7.23694	7.67102	7.18173	6.78197	7.81558	6.76804	6.32535	6.19697	6.37832	6.36101	6.17165	6.87147	6.64414	7.47417	7.48601
IDH3A	P50213	6.80659	6.95619	6.69762	6.07629	6.86304	6.07451	6.41307	5.70079	5.54958	5.86586	5.9639	6.16366	5.79928	5.98567	6.085
IDH3B	O43837	6.14332	6.21754	5.87047	5.72814	6.10965	5.04371	5.05152	4.63638	5.04054	4.64185	4.86661	5.18578	4.90504	5.01289	5.23342
IDH3G	P51553	4.95941	4.87621	5.0658	5.4597	5.74868	4.04237	4.6049	3.82294	3.7909	3.89941	4.71042	4.44421	4.06887	4.03053	4.01847
IDI1	Q13907	2.83051	3.19809	4.4104	2.99382	3.26838	1.86365	2.19556	1.8863	2.32533	1.86203	1.63567	1.52963	1.82871	2.0876	1.80124
IDUA	P35475	3.72366	5.24514	2.90611	3.76053	4.36504	5.03889	5.7269	3.95409	5.61924	4.52425	4.27694	4.54951	3.77878	4.67429	4.49504
IER3IP1	Q9Y5U9	7.11574	7.23275	7.39694	7.56625	7.0612	6.4846	6.46337	6.3311	7.00132	6.96972	6.59385	6.7872	6.53548	6.12997	6.66426
IFI16	Q16666	3.11684	3.3105	3.48163	3.57342	2.62107	5.25806	4.52	4.95379	4.97597	4.76923	4.83069	3.54117	5.73809	5.07299	4.47975
IFI30	P13284	1.0667	1.44671	2.13807	2.21463	1.82764	2.0587	2.01954	1.17086	3.05075	2.88581	1.07982	1.33813	1.44884	1.7704	1.53403
IFI35	P80217	1.77326	2.23034	2.2743	3.12551	1.17184	3.49559	2.66636	3.65708	3.79029	2.42131	2.00789	1.64014	3.12628	3.1889	1.6061
IFIT1	P09914	2.26458	2.43841	2.5386	3.49226	2.56331	3.10304	2.70944	4.24697	2.56445	2.3251	2.82336	2.21997	1.86762	3.61273	1.20774
IFIT5	Q13325	2.05469	1.84147	2.6941	1.28843	2.35407	2.37809	2.71657	2.05806	2.9444	3.03394	2.06822	1.96964	1.75813	2.89577	2.65157
IFT27	Q9BW83	1.14257	2.75086	1.99785	2.41806	1.91758	2.39557	2.01745	2.76972	2.16909	2.02264	2.12622	2.08572	3.45834	2.81668	2.42573
IGBP1	P78318	2.1561	1.80896	1.00528	4.87953	1.78703	1.74604	2.98315	3.12445	2.66654	2.70035	3.00027	1.73601	1.87288	2.19904	1.71413
IGF2	P01344	3.09736	3.63478	3.1022	3.25812	3.84732	2.74803	3.95053	2.47066	2.74199	2.3709	2.69007	3.5135	2.91083	2.78632	3.76939
IGF2BP2	Q9Y6M1	4.70404	5.21445	5.18079	4.47092	4.74447	5.05388	4.7187	5.00404	4.6622	4.54242	5.25491	5.08673	5.22367	5.20999	4.87497
IGF2BP3	O00425	2.97633	3.90453	2.96736	3.44152	2.76692	3.58538	2.99856	3.04946	2.47057	3.6457	1.63031	3.11462	4.03746	1.95445	3.64207
IGF2R	P11717	3.50715	4.26383	4.79793	4.05529	4.50878	3.82124	3.67986	3.68643	4.64863	4.28575	3.49844	4.16743	3.60965	3.71649	4.15871
IGFBP2	P18065	4.63083	5.31618	3.80546	6.10589	5.27775	3.31622	3.87172	3.26184	2.86534	3.83302	3.80033	4.31418	3.2077	2.85423	4.17826
IGFBP3	P17936	3.29874	3.87057	3.34658	3.92895	2.92731	3.80203	3.00114	4.3408	5.17047	4.92405	6.34572	4.78004	7.22658	4.29049	5.3398
IGFBP5	P24593	2.69042	3.80452	3.59191	4.37887	3.52987	5.70631	6.68411	7.03902	6.98102	6.96661	4.06501	4.12164	2.03712	2.71647	3.83502
IGFBP7	Q16270	7.26761	6.82605	5.94578	4.88412	6.00954	6.64457	5.45719	5.63516	4.37742	6.11393	5.73474	5.15746	5.87507	4.68964	5.54481
IGSF22	Q8N9C0	2.72421	3.10942	2.80301	3.46824	4.11738	1.62109	3.53251	2.62096	2.89789	3.41599	4.25755	2.45068	2.47475	2.49151	6.98041
IGSF8	Q969P0	2.58706	4.47279	3.86125	2.20912	3.1963	3.02335	4.29383	2.40316	2.25404	3.56927	1.65577	2.91028	1.51991	1.70481	2.02749
IK	Q13123	2.1636	2.13265	2.79479	2.75286	2.19163	1.44073	3.62017	2.1817	2.09663	2.08806	2.24092	2.4419	2.62275	2.77229	2.79912
IKBIP	Q70UQ0	7.36037	7.2414	7.54374	7.81091	7.61891	5.83606	5.98486	5.81556	6.76386	6.70128	7.55097	6.94642	7.42949	6.80921	7.08045
IKBKB	O14920	1.2034	0.938942	1.99144	1.8892	1.36216	2.31396	2.53104	1.60975	2.2317	2.98245	2.15411	1.89494	1.87817	2.4507	2.2812
IKBKG	Q9Y6K9	2.42697	2.47641	1.96745	2.12839	2.14984	2.99759	1.63893	3.78224	2.01066	2.74627	1.87801	2.42249	2.15663	3.17664	2.48457
IL1RAP	Q9NPH3	2.78885	1.81143	2.50361	2.31264	1.54755	1.49334	2.33883	2.12087	0.913911	0.836711	1.77777	2.00781	1.70798	1.20218	2.03675
IL6ST	P40189	2.61397	2.53246	1.99264	2.93553	2.63014	2.19976	2.37511	2.04179	3.30692	2.66024	2.85575	2.57174	3.22682	3.19616	3.48604
ILF2	Q12905	6.72471	6.74831	6.53531	6.0655	6.65278	7.20081	6.80867	6.55215	7.03984	6.95031	6.98998	7.2294	7.33044	6.79724	7.18433
ILF3	Q12906	6.95104	6.85579	6.56526	6.61298	6.92023	7.50756	7.27561	6.74244	7.26044	7.32701	7.32502	7.27091	7.3584	6.9809	7.39673
ILK	Q13418	6.55629	5.92829	6.04404	6.10818	5.8518	6.21509	6.222	6.35851	6.11363	6.37623	6.61322	6.52951	6.15434	6.3768	6.49107
ILKAP	Q9H0C8	4.43859	2.58859	4.44822	4.87953	4.55314	4.48441	4.66648	2.82134	4.39964	4.38871	2.20362	2.47443	2.91984	1.84239	2.07507
ILVBL	A1L0T0	4.42476	4.99501	5.57099	4.21707	4.99079	3.974	4.41438	3.90369	4.37512	4.47615	4.04281	4.8814	4.51003	3.95537	4.49729
IMMT	Q16891	7.63	7.53078	7.6087	8.09983	7.88305	6.38722	7.3184	6.22587	6.9767	6.81293	6.57719	6.65589	6.49952	6.63859	6.74019
IMP3	Q9NV31	3.07767	2.53982	2.88152	1.68002	2.46281	3.10029	3.2341	2.63944	2.25081	2.94829	2.76718	2.88141	2.96499	2.30047	2.483
IMPA1	P29218	2.81605	2.72983	3.31186	3.43887	2.89531	3.92671	4.06206	4.09775	2.84544	3.4307	4.09855	3.6158	3.94351	4.60913	3.53296
IMPDH2	P12268	5.17538	4.38929	4.99948	5.0659	4.912	6.39524	5.58038	6.65365	5.8671	6.11317	5.71878	5.63649	5.63064	5.86274	5.75111
INF2	Q27J81	4.39186	4.52944	4.37848	3.95144	4.31935	4.31346	4.49261	4.55181	5.00434	4.31442	4.75125	5.78636	4.48199	4.4109	5.24379
INPP5A	Q14642	4.08494	2.59276	3.7065	3.41851	2.88224	3.18649	3.1843	3.49397	3.05263	2.87493	1.85933	2.06627	2.15572	2.71102	1.63766
INPP5K	Q9BT40	1.95214	3.31348	2.97158	2.00203	3.13085	2.75216	3.11412	2.51951	1.88703	2.11187	2.59703	2.34648	2.32236	1.10632	2.27246
INTS1	Q8N201	4.43859	4.49392	3.29253	4.87953	4.55314	4.48441	4.66648	4.50021	1.20235	2.24282	2.51898	2.22366	2.67393	4.37102	2.65799
INTS13	Q9NVM9	1.69282	2.16245	1.84769	2.24181	2.11311	2.10483	2.82048	1.48225	1.69033	1.55672	2.21551	2.74899	1.30227	1.77392	2.01195
IPO4	Q8TEX9	1.16881	1.69195	2.50137	2.41831	1.26692	2.89033	3.19337	2.94776	3.01345	3.0367	2.96629	2.64761	3.99527	2.97802	3.31249
IPO5	O00410	5.21558	5.01646	5.11632	5.01992	4.62368	5.28754	5.17447	6.2471	5.91625	6.0958	6.00139	5.5916	6.25039	5.89476	5.47607
IPO7	O95373	4.18178	3.86869	3.52844	4.008	3.30639	4.9595	4.28025	5.26558	5.02807	5.2791	5.24132	5.23338	5.21286	5.33787	4.94705
IPO8	O15397	4.43859	1.31245	4.44822	4.87953	4.55314	4.48441	4.66648	4.50021	4.39964	1.2322	1.14176	1.84324	1.63903	1.76462	4.38683
IPO9	Q96P70	2.08646	2.18443	2.39777	3.01131	2.23126	2.97055	1.86139	3.68639	2.9412	2.92695	3.0934	2.4983	3.60486	3.86471	3.17203
IQGAP1	P46940	6.55253	6.88575	5.95076	6.76315	5.60577	7.35047	7.49049	7.71252	7.4031	7.23508	7.39521	7.57459	7.26722	7.49219	7.20164
IQGAP2	Q13576	5.38716	5.63946	4.72979	5.66529	4.66363	6.2246	6.37882	6.17211	5.93177	5.73801	5.95816	6.05442	6.09628	5.9604	5.83348
IRAG1	Q9Y6F6	3.97357	1.8812	1.85938	2.68496	2.05927	2.31026	1.45712	3.29175	1.51166	1.7236	2.34449	2.42048	2.49337	2.17752	2.35928
IRAK4	Q9NWZ3	2.10789	2.03554	2.07051	4.87953	2.18304	1.87059	2.03321	2.34976	2.02143	2.07361	2.80007	1.67098	2.45517	2.68962	1.63305
ISCU	Q9H1K1	4.47948	4.2998	3.17554	3.10931	4.45536	3.862	2.0758	3.43626	2.92853	4.0414	3.22472	3.62257	2.7351	3.71955	3.57531
ISG15	P05161	1.53047	2.10602	1.00553	1.72717	1.88988	2.0582	2.13806	2.07655	1.28754	1.54792	2.57625	2.16955	1.55736	2.24832	2.14745
ISLR	O14498	6.48261	3.49673	5.59817	7.0172	6.25587	5.4752	4.05329	5.14492	5.96214	5.87694	4.27871	3.47565	6.00673	6.7722	5.87757
ISOC1	Q96CN7	2.29216	1.54026	2.46944	2.54921	2.5993	2.07825	2.66706	1.95987	1.62278	1.61643	1.99503	2.37183	2.7957	2.09204	2.95668
ISOC2	Q96AB3	4.21372	4.31802	4.36451	3.27989	4.353	4.18065	2.30857	3.21767	4.22446	4.13003	3.24828	3.96357	4.04824	3.97103	3.89469
IST1	P53990	2.8942	3.01435	2.83367	3.21088	2.14327	4.07016	3.58769	3.98457	3.46735	3.2975	3.9749	3.44023	4.15771	4.13679	3.54765
ISY1	Q9ULR0	1.90803	4.49392	4.44822	4.87953	4.55314	4.48441	4.66648	4.50021	1.39044	1.74843	2.11848	1.14308	2.42885	2.23648	4.38683
ITFG1	Q8TB96	3.38498	3.21118	3.57005	3.28231	3.23254	2.69814	3.54471	2.59649	3.4906	2.05346	3.85251	3.17012	0.953213	2.49333	2.80658
ITGA1	P56199	6.56861	4.96539	2.69317	4.82173	6.71864	5.39905	6.004	4.85358	3.71367	5.53052	5.13666	4.93787	3.5574	3.72267	5.37823
ITGA10	O75578	2.47287	2.83624	2.6643	1.96643	2.44881	2.72984	2.95582	2.55392	2.24385	2.65972	2.47603	2.85581	2.67765	2.42659	3.11791
ITGA11	Q9UKX5	5.00629	6.88881	4.18278	5.44491	4.95606	6.71327	7.33156	5.40894	6.99452	6.45592	5.04582	6.34529	4.12611	4.65966	5.09737
ITGA2	P17301	2.24824	3.19322	3.23064	4.12848	2.72252	3.33605	3.12165	3.68683	5.60635	3.96204	3.94937	3.56471	2.83215	3.25497	2.4923
ITGA3	P26006	2.78879	3.65914	3.41569	4.16702	3.20934	4.58296	6.3112	3.21741	5.36751	5.2693	4.56945	6.54102	4.1716	3.2202	4.94733
ITGA5	P08648	7.27774	7.68645	6.79114	6.63745	7.52122	5.83106	6.28434	5.08022	5.74004	6.25816	7.40137	8.05863	7.12685	6.55795	7.22854
ITGA7	Q13683	2.49474	3.20541	4.80732	3.45563	5.0331	4.94396	6.06809	4.84505	4.82673	4.89221	3.16807	3.89133	3.01752	2.11857	3.39434
ITGA8	P53708	2.08952	1.81791	1.65735	3.32857	2.11181	4.10462	2.97339	1.55933	1.84587	2.61357	1.92666	2.07884	1.80344	1.72075	2.24758
ITGAV	P06756	7.34022	7.06922	6.2474	6.71208	7.30583	6.49709	6.72285	6.20972	6.56928	6.91599	6.62881	6.85045	6.45821	5.98548	6.67613
ITGB1	P05556	9.12505	8.30331	8.73404	9.01556	9.1569	8.80106	9.16054	8.29078	9.18751	9.04696	8.95541	8.91162	8.52293	8.36077	8.83216
ITGB5	P18084	6.97665	6.95457	5.17354	6.48832	6.99542	5.92166	6.71039	4.833	5.48323	5.7163	5.94681	6.5266	6.01395	5.43579	6.4532
ITIH1	P19827	3.18589	3.61637	5.28896	7.448	5.49195	0.890656	0.0422783	1.39142	1.35173	-0.437741	0.644353	-0.178146	0.134224	0.226178	0.391397
ITIH2	P19823	9.45109	6.26846	9.04833	12.5509	10.3956	3.89369	5.96665	5.1144	4.87957	4.26966	5.47342	5.71338	6.31955	4.74506	6.65154
ITIH3	Q06033	7.05848	5.88219	6.66941	9.4576	7.64492	6.29142	7.36424	7.42489	4.70654	4.89417	3.32708	5.78402	4.09317	3.46424	4.17916
ITIH5	Q86UX2	1.99776	3.15169	4.18028	3.04264	3.35094	2.97759	3.55574	2.7634	2.33733	2.02998	2.17019	3.57852	2.6761	2.38396	1.68556
ITM2B	Q9Y287	2.92627	2.21271	2.69944	3.21954	1.67516	1.83231	1.90036	2.50664	3.08883	2.47	2.26675	1.47357	2.7163	2.28038	1.73291
ITPA	Q9BY32	1.71427	1.85903	1.65233	2.69804	1.51738	1.64823	1.2645	2.11548	1.18451	1.77517	2.53439	1.85426	2.63329	2.71395	1.79379
ITPR1	Q14643	3.35957	3.27947	2.48553	3.42422	3.49346	2.16507	2.33131	1.88475	1.38066	0.918952	1.74772	1.84195	1.95618	1.79171	1.28306
ITPR2	Q14571	3.06761	1.99767	3.46188	2.442	2.78773	1.91361	1.86659	1.45609	1.9809	1.29796	1.77909	1.68384	1.99214	2.16578	1.68523
ITPR3	Q14573	3.91089	2.27117	2.9687	3.22595	2.92457	2.97159	3.51317	4.25971	4.58134	4.55808	4.40579	3.75619	3.32901	3.85572	2.97428
ITPRIP	Q8IWB1	4.48824	4.51504	3.95926	4.63995	4.39855	3.66813	2.8517	3.55979	3.95907	4.06369	3.05455	2.81358	3.49238	2.70555	2.86498
ITPRIPL2	Q3MIP1	3.07115	4.49392	4.44822	4.87953	2.81959	4.48441	4.66648	4.50021	2.12085	4.38871	2.64277	2.15239	2.54727	1.63441	4.38683
ITSN1	Q15811	3.81854	2.3045	3.17321	3.88638	3.28272	4.30175	4.00664	3.85003	3.75426	3.3985	3.54098	2.82861	3.13468	4.05629	4.01359
IVD	P26440	6.84807	6.6575	6.88273	6.11108	6.78937	6.11125	6.11953	6.12385	5.8312	5.60073	5.85858	5.82801	5.78741	5.9687	5.99248
IWS1	Q96ST2	2.52373	2.74355	2.09366	2.47585	2.10538	3.8572	2.17018	2.16569	2.34973	2.4031	3.32144	3.00983	1.68252	2.85953	2.10611
JAGN1	Q8N5M9	5.46752	5.45779	6.72172	6.13529	5.72805	4.268	5.32689	4.4229	4.68445	4.75926	5.77923	5.84335	5.40587	5.58548	4.94613
JAK1	P23458	4.33655	3.13612	3.1343	4.29147	4.20397	3.77841	2.992	4.29013	4.12864	4.20886	4.49638	3.13567	3.88319	4.68083	4.39126
JAM3	Q9BX67	6.74439	5.66793	2.97619	6.02515	5.63036	4.69027	3.97691	4.78036	2.79926	5.50758	4.71605	4.71618	3.74064	4.54395	4.90823
JCAD	Q9P266	2.45013	2.48044	2.95428	4.07404	2.04584	2.38168	1.52783	2.43145	3.18319	2.96974	3.4064	2.73278	1.70507	3.07834	3.29233
KANK1	Q14678	1.90049	2.25434	1.6835	2.58822	2.34718	2.33115	2.89487	2.89341	2.78896	1.06657	2.01334	1.78346	3.07076	3.237	2.39503
KANK2	Q63ZY3	6.4022	5.39318	4.98938	6.08143	5.7076	5.86093	5.95998	5.40239	5.45278	5.91471	6.57616	5.63366	6.13013	6.67667	6.4597
KARS1	Q15046	5.46373	5.80495	5.22284	4.81135	4.82226	5.79818	5.32057	5.93971	5.67694	5.65038	5.86662	5.81218	5.79066	5.86502	5.62663
KCTD12	Q96CX2	7.56033	7.29962	6.645	6.59008	6.89447	7.62369	7.23171	6.69966	5.41092	6.38593	7.33578	6.83176	6.66562	6.94697	8.43509
KDELR1	P24390	1.80749	2.77056	3.20333	3.10393	3.00891	2.31298	2.25865	2.59916	2.97922	2.94626	3.14489	3.82336	2.73452	1.99747	3.09726
KDELR3	O43731	3.60267	4.42641	3.15442	3.94764	3.44011	3.00817	4.00929	3.6993	4.68083	4.36576	4.28346	5.58711	5.02734	3.3825	4.4426
KDM1A	O60341	1.53388	2.25995	1.39451	2.17098	1.95789	2.31124	2.49428	1.56145	1.44306	1.85016	1.74057	1.93252	1.49085	1.62985	1.70898
KDSR	Q06136	5.36966	4.53319	4.62362	5.05115	5.28186	3.60065	3.5433	3.55092	3.94059	4.1989	4.46315	4.16209	4.52529	4.1455	3.21525
KEAP1	Q14145	1.5662	2.20085	1.17626	4.87953	2.55541	1.98808	2.52259	1.75886	1.40988	1.64385	1.24226	1.7647	3.01103	2.48358	2.01909
KHDRBS1	Q07666	5.60237	5.62523	4.74209	5.3494	5.15007	6.75041	6.67966	5.6973	6.26175	6.15997	6.25492	6.16248	5.75442	6.12421	6.37085
KHSRP	Q92945	5.88748	5.65174	5.201	5.51855	5.42619	6.62465	6.5655	6.39487	6.56331	6.43	6.55359	6.28338	6.59213	6.61526	6.54718
KIAA1217	Q5T5P2	1.4228	3.73703	1.16865	1.95315	1.46378	3.19252	4.0072	1.44566	1.64775	2.20142	2.02815	4.08058	1.66686	1.93952	2.33072
KIAA1671	Q9BY89	2.57828	2.95249	2.85573	3.90376	2.83776	0.770746	4.78518	1.84038	3.14605	2.46288	1.50997	2.97334	2.3795	2.30949	3.9205
KIDINS220	Q9ULH0	8.24835	8.51472	8.52893	8.72758	8.80655	8.4046	9.10348	7.75693	8.44085	8.5869	8.2943	8.40788	7.84478	7.81401	8.30711
KIF2A	O00139	2.64907	2.68796	2.66954	2.46829	2.4889	2.94748	2.62497	3.07	2.86598	3.25456	2.60058	3.15869	3.36939	2.60749	2.73862
KIF5B	P33176	4.70767	4.19562	4.65971	4.35677	3.82031	5.87249	5.93261	6.12211	5.50283	5.71975	5.22096	5.16766	5.19654	5.41869	5.37152
KIFBP	Q96EK5	2.08539	2.09372	1.39358	2.46257	2.63642	2.53818	1.8837	2.37775	2.09223	1.36515	2.16094	1.39648	1.20838	1.92167	2.11021
KIRREL1	Q96J84	3.56789	3.62483	2.83256	3.13652	3.93766	3.76041	4.12937	3.61914	3.22381	3.65624	3.55625	3.70356	2.98054	3.24685	3.7821
KLC1	Q07866	4.19238	3.51494	3.54794	3.86387	3.3438	5.25431	5.30251	5.69803	5.04229	4.95671	4.55714	4.49702	4.48782	4.50281	4.71007
KLHL22	Q53GT1	2.81298	4.14804	2.30738	3.2361	2.98911	2.16748	4.14445	3.62275	3.33192	3.2501	3.52976	4.21701	3.79238	4.00915	3.57783
KMT2D	O14686	1.21792	1.62953	2.3812	1.91132	1.83771	3.21931	2.68488	1.69169	1.89714	1.84738	2.65872	2.06955	1.31534	1.9608	1.92521
KPNA1	P52294	2.09126	1.88838	2.09383	3.17848	1.75183	2.93392	2.64325	2.85905	3.01088	3.72998	2.23044	1.93491	2.03382	3.02024	1.65209
KPNA2	P52292	3.11876	2.43217	3.26302	3.42277	1.32802	2.8864	2.43676	3.12173	3.59686	3.43538	3.05635	3.44204	3.7714	2.80818	3.614
KPNA3	O00505	4.05035	4.35223	3.79055	4.2177	3.59995	4.45928	4.67607	4.20274	4.60567	4.64744	4.64927	4.9386	4.71659	4.63961	4.84013
KPNA4	O00629	3.03684	3.19736	3.59467	3.08156	3.04199	4.02088	3.50367	4.29209	3.70848	2.8254	2.57968	3.71175	3.80226	2.71062	3.25312
KPNA6	O60684	3.1251	2.87128	3.1164	3.23867	2.37696	3.87927	4.33009	4.19428	3.91897	4.33741	3.07246	3.08628	3.48643	3.47104	2.81521
KPNB1	Q14974	6.21502	5.92336	5.90802	6.56975	5.97295	6.72969	6.76481	7.15679	6.92571	6.92755	6.8421	6.62931	6.9559	7.01536	6.93191
KRAS	P01116	3.04991	3.59597	3.17399	3.55452	3.34562	3.02604	4.14511	3.2029	3.60788	3.64627	3.67558	3.37768	2.62991	2.90254	4.06061
KRT1	P04264	7.40491	7.76242	7.33475	9.14132	7.63475	8.34668	8.5169	7.76185	6.36027	6.35918	6.08144	7.28902	5.83469	6.31635	7.12242
KRT10	P13645	6.16026	6.9223	6.37892	9.64122	6.59184	7.41644	7.6526	7.65493	5.48713	5.47404	5.78091	6.27304	4.97546	5.46143	6.42667
KRT14	P02533	1.62058	3.29865	2.17327	3.8564	2.70898	2.83287	3.79166	3.55383	2.74808	3.96896	2.41879	4.52637	1.81709	2.23677	2.96671
KRT16	P08779	2.15319	3.28138	2.57097	3.39637	2.21403	3.6707	5.87541	3.45719	1.43769	3.29098	3.28429	5.37075	1.63577	1.83558	2.22737
KRT18	P05783	7.58671	3.03312	7.97367	7.16675	6.06058	7.70188	5.11744	10.142	8.41427	7.93102	6.7907	2.62059	6.61337	6.12426	4.7562
KRT19	P08727	4.1013	3.54171	3.89054	3.82666	3.13534	5.94799	3.18078	5.88639	6.22699	5.65489	5.08823	3.45832	3.72882	4.99758	4.19764
KRT2	P35908	5.33688	6.09784	5.57082	9.70223	5.84679	6.81517	6.03109	6.67232	4.48599	4.83513	4.92444	5.27103	3.77109	4.90446	5.71313
KRT5	P13647	3.34551	3.61103	2.83523	5.32864	2.40732	3.30121	4.46156	3.17138	2.44788	2.85917	1.77449	2.85782	1.83174	1.55614	2.4049
KRT7	P08729	7.63527	3.73752	8.03115	7.60867	6.2166	8.03571	7.21388	10.0909	8.29795	8.15713	7.4366	7.02902	7.06518	6.59424	5.90233
KRT8	P05787	2.84542	2.10995	4.06493	3.09298	2.93202	2.98845	2.89996	6.30974	3.74354	3.8729	2.10051	1.16534	3.18357	1.73752	0.856505
KRT9	P35527	6.90758	6.96162	6.79565	7.04135	7.25776	7.9285	7.48458	6.60425	5.92606	5.94108	4.90494	7.03746	5.2095	5.52707	6.06507
KRTCAP2	Q8N6L1	5.02516	4.64553	5.24373	5.28538	5.45395	4.0444	2.90538	3.62723	5.28658	4.78834	5.12215	4.96223	3.79461	4.19089	4.26576
KTN1	Q86UP2	6.2112	6.11395	5.60859	6.27364	6.27954	5.50586	5.83914	5.14424	6.24981	5.8981	5.5285	5.45361	5.18438	5.19573	5.39529
KYAT3	Q6YP21	4.83643	4.25063	4.21428	4.75238	5.67249	4.54639	3.89065	3.62107	4.03049	4.5262	4.48842	3.74612	4.00897	4.54673	5.01284
L2HGDH	Q9H9P8	2.46418	2.77165	2.18731	2.251	2.68675	2.05622	2.29436	1.61404	1.33277	2.06672	1.52347	1.136	1.69264	0.713303	1.58003
L3HYPDH	Q96EM0	2.14581	1.99148	2.6905	3.11777	2.33207	3.30432	2.40816	4.12643	3.17655	2.09671	3.59642	2.70117	3.84982	3.96758	2.82517
LACC1	Q8IV20	1.81613	1.76235	0.607255	2.15908	1.07921	0.751986	1.10483	2.86395	4.72729	3.78887	2.50212	-0.0215068	1.72749	3.05156	2.39857
LACTB	P83111	5.38473	5.2583	5.19256	4.09971	5.13807	3.78572	4.93036	3.22103	3.49342	3.86114	4.57288	4.63282	4.80839	4.11139	4.16959
LACTB2	Q53H82	2.15464	3.72519	3.18846	3.15737	4.47895	3.63345	3.66556	3.99216	3.12542	3.3791	3.10243	3.22873	3.75423	4.06548	2.74622
LAMA2	P24043	2.36378	1.21607	2.38732	2.23996	1.86989	2.43972	2.204	2.82281	1.71632	2.08299	2.09703	2.02619	2.12562	2.26068	2.15633
LAMA4	Q16363	3.46559	5.40289	6.43494	4.64555	4.09879	2.86899	3.38645	4.15466	3.74835	3.11106	2.92812	2.31218	3.76332	3.29837	3.4026
LAMB1	P07942	4.78761	6.3146	6.39215	5.28454	6.22966	2.70077	2.72513	2.95531	3.21804	2.70051	3.73028	3.30467	4.93831	4.20239	4.41737
LAMB2	P55268	4.66037	4.67182	5.93594	4.24316	4.11799	5.265	4.24126	6.05209	5.54389	5.26562	5.01033	5.0041	4.82586	4.33704	4.8077
LAMC1	P11047	5.29687	6.32448	7.11578	4.76271	5.71163	5.03862	4.05603	6.48856	5.46143	5.45345	5.93642	4.97914	6.36662	5.10017	5.6355
LAMP1	P11279	8.38816	8.61385	8.21882	8.46426	8.20222	8.29177	9.19284	8.44619	8.45672	8.16418	8.01883	8.22196	8.05492	7.57361	7.79257
LAMP2	P13473	5.47825	6.64942	6.91097	6.38517	6.24957	6.78396	7.4671	7.26563	6.41051	6.78102	4.97807	6.94301	6.75422	5.98326	6.06695
LAMTOR1	Q6IAA8	5.73469	5.3464	5.63981	5.43313	4.99011	4.74542	6.25111	5.24534	5.44245	5.13114	4.62231	5.05233	4.60676	4.66545	4.19587
LAMTOR2	Q9Y2Q5	4.6223	5.44988	4.96942	3.85516	4.37903	5.19998	5.39654	4.56592	4.28249	4.74597	3.67819	4.13938	4.99473	4.54552	4.04546
LAMTOR3	Q9UHA4	3.41377	4.62408	4.63278	4.09133	4.35506	5.33111	4.1794	4.85019	3.79822	4.8158	4.1546	4.40576	4.24307	4.38572	3.72884
LAMTOR5	O43504	2.9825	4.67827	4.54451	3.73443	3.86031	4.16616	4.47383	3.78971	4.09967	4.38485	4.52797	3.20331	4.46841	3.92242	3.26349
LANCL1	O43813	4.50515	4.67273	4.57901	5.12791	4.2326	4.83816	5.27078	5.23809	4.17012	4.08032	3.73086	4.46906	4.90923	4.75135	4.89299
LAP3	P28838	5.78692	5.45285	6.25894	5.49534	5.77327	6.46335	5.27111	6.73043	6.19104	5.89519	6.09275	5.69385	6.75107	6.84368	6.44297
LARP1	Q6PKG0	3.6935	2.7899	4.83336	4.4839	4.25417	3.92419	3.90122	4.96034	4.74753	4.96761	5.00287	4.1532	4.48624	4.68619	4.6464
LARP4B	Q92615	2.2759	1.68225	2.20758	1.75816	1.47605	1.84534	2.44421	2.38995	2.44967	2.82887	2.21308	2.32692	0.36073	1.33762	1.06317
LARP7	Q4G0J3	1.91887	2.21905	2.67092	1.87891	3.02712	2.83148	2.21946	1.79475	2.71519	1.18287	2.50511	3.19381	2.85492	3.00892	2.88925
LARS1	Q9P2J5	4.99304	5.34396	4.81284	5.02293	3.98144	5.53667	5.33403	6.24827	5.74494	5.6506	5.20018	5.14737	5.35679	5.3433	4.99019
LARS2	Q15031	2.92393	3.40752	3.81011	4.21545	4.24091	2.87195	3.38057	2.59436	2.49571	2.78725	2.75929	3.1437	3.53252	2.69017	2.71484
LAS1L	Q9Y4W2	2.62475	3.33743	2.71395	2.56432	3.90963	2.48196	3.78395	3.46921	3.68514	3.70813	3.77291	3.62564	3.70964	3.44113	3.3552
LASP1	Q14847	7.97578	5.70284	6.17662	6.92154	7.07513	9.49522	8.94684	9.08089	7.36814	8.70409	8.48219	7.28902	6.62755	7.77686	8.80452
LBR	Q14739	3.7133	3.32696	4.31134	3.41033	4.69901	3.3589	2.76475	2.49194	2.66104	3.41888	3.32287	3.79268	3.70193	2.96642	4.27028
LCLAT1	Q6UWP7	3.31637	4.60142	3.66579	2.327	3.89236	2.97307	4.71328	2.86416	3.95301	3.88438	3.32606	4.29073	3.45424	3.5945	3.7401
LCMT1	Q9UIC8	1.80578	1.53385	0.47051	2.09449	0.90412	2.55398	0.941406	2.98464	0.889994	2.10672	2.71649	1.87576	3.12431	2.33177	2.51978
LDAH	Q9H6V9	3.40971	3.66426	3.99481	2.1759	3.19524	2.78457	2.79603	2.32397	2.65941	3.54463	3.6271	3.55896	2.88901	1.99166	2.55272
LDHA	P00338	10.6162	9.36158	10.1542	11.445	9.86225	10.9992	10.4471	10.8782	10.2769	10.5007	10.8387	9.85277	10.6259	11.0948	10.2871
LDHB	P07195	7.96314	7.3733	8.54676	8.92191	8.02661	8.227	7.67819	8.7716	7.90636	8.05812	8.13262	7.67942	8.64873	8.70043	8.15311
LDLRAP1	Q5SW96	2.41488	2.73142	2.32964	2.07245	2.65858	3.02912	2.02975	1.74546	2.25418	2.35233	2.20727	2.49569	2.15794	1.43753	2.57015
LEMD2	Q8NC56	5.32113	4.91565	4.51206	5.09761	5.38832	5.73488	6.55482	4.68156	5.11974	5.18718	4.88561	5.32183	4.51089	4.7464	5.2333
LEMD3	Q9Y2U8	2.96482	2.76164	3.45303	3.45573	2.30258	3.40727	3.73682	3.18404	2.66118	3.72088	3.394	3.46167	2.69843	3.12594	3.19163
LEPR	P48357	4.41601	5.58676	3.34407	4.05	5.82538	4.82511	4.19929	3.99214	2.62039	4.8025	3.97648	5.0365	1.8482	2.46481	5.34182
LETM1	O95202	7.14728	6.85204	7.7622	7.39886	7.45284	5.50596	6.05773	5.43273	5.96194	5.82877	6.10663	6.12725	5.9308	6.06216	5.97118
LETMD1	Q6P1Q0	3.44771	3.64502	4.45942	3.96778	3.6805	1.3833	2.88597	2.71442	2.70997	2.35133	1.44318	2.42005	2.34554	2.43709	2.20633
LGALS1	P09382	10.5934	11.0361	11.0551	9.56201	10.8193	9.99927	10.3	10.166	10.891	10.9908	11.2801	11.4543	11.0477	11.0729	11.0185
LGALS3	P17931	8.10999	7.3964	9.03187	7.94009	7.68066	7.27197	6.7281	7.71942	8.17899	7.95704	8.6354	8.39	9.13746	8.89746	9.02756
LGALS3BP	Q08380	5.13347	6.20659	6.44429	4.84846	5.80722	5.65145	6.03811	6.51417	2.81986	5.19764	3.60487	3.63823	4.93812	2.03825	4.6679
LGALS8	O00214	1.87976	1.60623	3.19001	2.28784	3.11865	1.68909	2.85369	2.46346	2.78029	3.24108	3.34342	2.8045	2.95799	3.08205	3.36773
LGMN	Q99538	5.8399	6.20361	4.06844	5.40022	5.58804	6.35546	3.12929	4.54613	5.33875	5.6082	6.59807	5.66051	5.85611	5.61665	5.68662
LHFPL2	Q6ZUX7	2.55439	2.41169	2.50819	2.81197	3.16721	2.72242	2.83623	2.4758	1.66614	2.1444	2.91697	0.836226	3.40738	2.81863	2.43527
LHFPL6	Q9Y693	4.47619	4.44821	2.98108	4.76194	4.28482	3.06797	3.73425	3.07947	3.09458	2.72028	3.11407	3.79026	3.03033	4.0443	3.6634
LHPP	Q9H008	1.99027	2.02033	1.54792	2.29025	2.3003	2.52829	2.875	2.88552	2.29804	2.39146	3.02448	2.97729	3.00815	2.75553	2.0807
LIMA1	Q9UHB6	7.12105	5.969	5.05662	6.91952	7.36756	8.44349	9.18584	7.6719	7.51148	8.26909	6.9549	6.99582	5.14837	6.31606	7.31112
LIMCH1	Q9UPQ0	4.72034	3.50973	1.72136	3.28362	3.46306	3.44958	4.45526	4.19125	3.31944	4.46623	4.3533	4.52748	3.34201	2.75813	3.61901
LIMS1	P48059	6.02351	5.4981	5.83161	6.05476	4.96807	5.53084	5.62214	5.49153	5.82633	5.60359	5.43404	5.52274	5.47237	5.44297	5.58096
LIN7A	O14910	2.40247	2.80532	1.68268	3.83792	3.26713	2.17905	1.92481	0.993311	2.07417	1.96871	0.0312813	-0.969179	-0.595243	-0.401739	0.375637
LIN7C	Q9NUP9	3.58467	3.30502	3.05	2.72802	3.85309	3.80896	3.47601	3.51615	4.34391	4.0075	3.25555	3.30154	3.2759	3.46018	3.53169
LIPA	P38571	3.73751	4.46758	4.64458	4.39295	4.76231	5.49472	4.13371	6.90361	6.07038	4.34824	3.65837	4.38342	5.21307	4.17256	4.32676
LIPE	Q05469	0.0313151	3.15609	7.24188	4.45165	4.79687	0.680396	0.72809	1.60709	1.90171	0.627031	0.601521	0.633335	0.193174	0.510558	1.02021
LLGL1	Q15334	2.26107	1.33121	2.21695	2.20403	1.80023	2.6615	2.24943	2.49602	2.71887	2.54667	1.97121	1.26857	1.57578	2.8474	2.12331
LLPH	Q9BRT6	2.05692	2.01288	0.64263	1.29129	2.1048	0.127307	0.993378	0.589773	0.989665	1.29815	2.30358	2.33629	2.12274	1.92786	1.44184
LMAN1	P49257	7.77869	8.18708	7.95663	7.99431	8.15065	7.02874	6.75239	6.96342	8.05075	7.5519	7.26158	7.19894	7.12455	6.47412	7.29479
LMAN2	Q12907	8.03964	8.34723	8.31614	8.30446	8.52746	6.88781	7.17715	7.17389	8.01186	7.50687	7.46025	7.53301	7.56074	7.0878	7.55974
LMAN2L	Q9H0V9	3.72307	3.56294	3.13671	2.87774	3.76509	2.44373	3.32685	2.9789	4.17535	3.62925	3.50949	3.14744	3.14369	3.05244	3.53898
LMCD1	Q9NZU5	3.10186	3.02515	2.33609	3.86709	3.34442	6.09507	5.9562	5.36148	3.50951	4.39893	5.25776	4.50514	4.93934	5.45298	4.74222
LMF2	Q9BU23	5.56218	6.06566	5.35188	5.14853	4.87751	4.45375	5.1629	4.61714	4.91698	5.09741	5.55068	5.93214	5.31745	4.92982	5.4133
LMNA	P02545	11.3211	10.8142	10.9184	11.5728	11.201	11.4931	12.0852	11.1774	11.785	11.5167	11.1905	11.2839	11.0042	11.1772	11.3046
LMNB1	P20700	6.16384	5.04779	5.88743	6.52489	6.449	6.27361	6.10545	5.45269	6.14016	6.27456	6.52258	6.43782	7.00781	6.74361	6.99164
LMNB2	Q03252	7.00876	6.27884	6.84741	7.34628	7.10797	6.77058	7.35305	6.4919	6.72464	6.83826	6.85964	6.59944	7.07536	6.95469	6.96984
LMO7	Q8WWI1	7.54855	6.40417	4.30832	5.96513	6.51889	7.33998	8.53623	6.79746	7.37322	7.38192	7.22775	7.48734	5.11204	6.65051	6.98101
LMOD1	P29536	6.33729	5.96713	3.05808	2.68033	5.45163	5.75355	5.15361	3.53587	1.90971	4.85441	4.32371	5.98541	3.39669	4.8171	5.67143
LNPEP	Q9UIQ6	4.66897	5.27625	5.63805	4.51635	5.25273	3.81119	4.28243	3.88632	4.21403	4.06461	4.42588	4.61148	4.39045	3.82924	4.4798
LNPK	Q9C0E8	5.96917	5.54306	5.95443	6.12576	6.21313	4.86834	5.38543	4.73872	5.49862	5.23697	4.98707	4.89859	4.75748	4.84836	5.22225
LONP1	P36776	5.87936	6.6185	5.96661	6.21232	6.24367	5.74983	7.0084	5.84631	5.4503	5.52953	4.5983	5.59768	4.99014	4.60241	4.6485
LOX	P28300	5.89692	4.57724	4.33279	5.78051	5.46884	5.20524	5.32039	5.81571	6.84816	6.24023	7.10035	5.95253	5.95733	5.84706	5.6656
LOXL1	Q08397	1.64544	2.82852	2.83933	2.81389	1.86447	3.16595	3.48755	2.98365	5.87029	4.1746	3.80794	2.76827	4.93898	4.28941	4.7526
LOXL2	Q9Y4K0	2.08707	3.03081	2.42187	2.22475	2.81275	3.56575	2.37565	1.75584	4.08858	3.15167	1.85915	2.55663	2.26536	1.66623	2.42488
LOXL3	P58215	1.71788	2.92263	1.05423	2.03895	1.79596	1.95605	2.0482	1.88854	1.83519	0.446446	2.11838	1.77327	0.592391	0.987333	1.45785
LOXL4	Q96JB6	1.63468	1.68419	-0.0160417	0.630095	2.58686	1.57222	1.6594	1.77777	3.63623	2.91981	2.04842	2.32396	0.875969	2.23716	2.63228
LPAR1	Q92633	5.51919	2.39195	3.59173	5.20865	5.41699	2.96118	2.90691	4.79028	4.58275	3.83761	3.51798	3.08482	4.0595	4.61524	4.38781
LPCAT1	Q8NF37	4.19368	2.55124	3.89461	3.91801	3.01331	1.45819	2.45671	2.47987	3.12842	1.75305	2.93929	2.62454	2.64717	2.54736	1.92409
LPCAT2	Q7L5N7	3.26772	2.69393	3.69653	5.43162	3.68306	1.69089	2.73874	3.47841	4.61811	3.51196	3.24124	2.97443	3.50641	3.90381	2.976
LPCAT3	Q6P1A2	4.465	5.37413	6.91048	5.26063	5.74418	3.64276	4.21932	3.70899	3.69549	3.72746	4.10644	4.23592	4.15582	3.7192	4.67991
LPCAT4	Q643R3	2.14453	1.20885	1.82143	2.9095	1.79631	2.05927	2.10294	1.71025	2.83317	2.76992	3.15224	1.30555	1.92025	1.95921	1.71406
LPGAT1	Q92604	2.94443	3.34739	2.40649	2.9744	2.95171	1.99659	2.26501	1.98042	2.67772	2.92943	2.55272	3.04482	2.46212	2.00691	2.60399
LPL	P06858	2.79275	4.16556	6.66368	3.28066	6.02446	0.745612	0.26127	1.58684	1.1625	1.72038	0.705392	2.37777	0.703944	-0.627352	0.358809
LPP	Q93052	6.17135	3.92862	4.51808	5.15798	4.83889	6.93724	6.2596	6.57804	5.20178	5.856	6.21149	4.76147	5.49801	6.31038	6.24846
LRP1	Q07954	7.38966	7.15567	7.7154	7.54675	7.58619	6.90454	6.85832	7.31799	7.59311	7.29234	7.35883	7.25224	7.94472	7.06337	7.39865
LRPAP1	P30533	6.79453	6.71269	7.40776	6.85929	7.26698	5.55939	5.30408	6.06147	6.54846	6.40061	5.82599	5.85318	5.69338	5.567	6.03369
LRPPRC	P42704	7.10096	6.9376	7.21897	7.15279	7.31691	6.12386	6.08679	5.57389	6.20499	6.28517	6.35693	6.30107	6.28701	6.14399	6.36389
LRRC2	Q9BYS8	1.67445	2.09479	1.77599	2.5813	2.08777	2.8358	2.07214	1.99687	1.80559	2.14479	2.59231	2.10471	1.92662	1.98141	2.62451
LRRC32	Q14392	2.31132	1.64324	2.1295	1.34007	1.3783	1.55287	2.31502	2.2066	1.26206	0.951272	3.00624	1.75966	1.76834	1.07289	2.21082
LRRC40	Q9H9A6	1.76514	2.30414	1.43352	2.76456	1.17198	2.4553	2.72951	2.80608	2.6065	2.00638	2.23024	2.36122	3.12886	2.79102	3.52413
LRRC47	Q8N1G4	4.20906	4.39845	5.12656	4.84037	4.25343	5.2002	5.19559	5.17027	4.98598	5.05267	5.24757	5.38169	5.56518	5.62471	5.34858
LRRC57	Q8N9N7	2.19495	2.42497	2.53155	3.53826	2.82184	3.31389	4.33823	2.23833	1.01153	1.81545	2.55424	2.23497	2.37634	3.11517	2.91596
LRRC59	Q96AG4	8.16113	8.18749	8.28053	7.94546	8.23849	7.86354	7.75162	7.50592	8.48338	8.51818	8.62549	8.75462	8.02588	7.70586	8.28191
LRRC8A	Q8IWT6	2.38221	1.75027	2.00564	3.6907	2.49708	1.51413	1.5166	2.05929	1.17127	2.17558	2.94737	3.0367	2.29175	1.26666	1.38327
LRRFIP1	Q32MZ4	1.23873	2.92223	2.06915	1.88408	2.28998	3.0398	3.58265	3.48657	3.09284	3.29913	3.54317	4.13459	2.44051	2.91253	3.31507
LRRFIP2	Q9Y608	3.69054	3.41615	2.46986	3.59776	3.53539	2.96917	3.56295	3.25777	4.11497	4.01219	3.16366	4.30638	2.95232	3.74622	4.20996
LRRK1	Q38SD2	4.88988	5.23436	4.35226	5.16455	4.8002	6.79888	5.6155	4.94899	5.6096	5.26108	5.42934	5.24251	5.34486	5.08298	5.61048
LSAMP	Q13449	2.7194	4.40386	2.19361	4.87953	3.10685	2.59028	3.71738	2.26318	2.10165	2.31741	2.40476	2.43372	2.94339	2.70989	2.41558
LSG1	Q9H089	3.5808	2.81374	3.28687	3.8888	3.82005	3.02269	3.05719	1.91966	3.30464	2.91173	3.2005	3.38868	2.63088	2.77114	2.62793
LSM12	Q3MHD2	3.57575	4.26062	3.81536	2.91478	2.24878	4.63406	4.01976	4.89899	3.79882	4.26455	3.9306	4.69468	3.72218	3.74797	3.91596
LSM14A	Q8ND56	2.38776	2.32342	2.1743	2.30481	2.14935	3.4112	4.18731	3.70534	1.10431	2.6466	3.70475	2.42132	1.83918	2.57649	3.00886
LSM14B	Q9BX40	1.85695	2.01797	2.10033	4.87953	1.25837	2.16688	1.08848	2.41937	2.75875	0.515181	2.3722	1.70496	1.80018	1.9257	2.48793
LSM2	Q9Y333	2.68889	3.02439	2.21558	2.55949	2.1207	3.94851	4.11934	3.53639	2.98533	3.5793	3.17127	3.844	4.11583	3.20472	3.28006
LSM3	P62310	3.80574	4.77861	4.57792	2.01791	3.64004	6.06151	5.67804	5.73469	5.1029	5.33767	5.35614	5.4303	5.8356	5.45884	4.71861
LSM4	Q9Y4Z0	2.77114	2.77852	2.07633	1.47607	2.46668	3.72812	3.54312	3.02766	3.17745	2.84715	2.65367	3.59574	2.91265	2.26281	3.16432
LSM6	P62312	3.15069	3.66016	2.78075	3.35316	2.91511	4.1772	3.36674	4.20254	3.87385	3.62027	4.04281	3.98394	4.53032	4.03513	4.20657
LSM8	O95777	2.67354	3.93365	3.08451	1.41248	2.75504	4.90447	4.06178	4.17941	3.0732	4.08131	4.20392	4.60225	4.69036	4.44139	3.07973
LSS	P48449	5.0825	5.36946	7.30463	5.50455	6.15245	3.98816	4.62543	4.22339	4.7594	4.75454	4.89643	5.39871	5.56403	4.92664	5.21175
LTA4H	P09960	3.29423	3.95166	3.56919	4.57691	3.21946	5.08071	4.52993	5.1071	4.31334	3.94136	4.80059	4.3121	4.63784	5.10731	4.51363
LTBP1	Q14766	1.47284	2.30292	1.91297	2.2834	3.02362	2.73339	1.63099	2.18035	3.21593	3.05625	1.72588	1.74729	3.02144	2.35672	3.38189
LTBP2	Q14767	3.14154	3.61727	3.51894	3.34326	3.07443	1.90636	2.88084	4.09901	6.04562	5.09429	5.3413	1.59386	6.00733	5.19965	3.89074
LTF	P02788	6.89048	7.25471	7.88711	12.4843	9.15249	5.89383	6.08611	6.18083	5.80478	6.0197	4.40945	5.35021	5.11759	4.09764	5.34987
LUC7L2	Q9Y383	2.7958	4.53319	4.01466	3.61514	2.20736	4.76298	3.23494	3.45916	3.45572	3.00623	4.55345	4.55742	3.72595	4.39583	3.89195
LUC7L3	O95232	3.20413	3.38254	3.9237	3.41567	2.46076	4.07988	1.39164	3.62293	3.46089	3.02685	3.66781	3.68085	3.56281	3.61962	4.0795
LUM	P51884	2.94644	3.27538	2.88737	6.0265	3.89157	4.17398	4.21213	3.95362	5.19906	5.46487	4.70569	4.76969	6.78233	4.63484	5.58414
LUZP1	Q86V48	3.07238	3.27269	2.44726	2.45745	3.30009	3.88293	4.23639	3.35075	3.17	3.95371	3.69665	3.84309	2.34196	3.12487	3.50268
LXN	Q9BS40	2.4167	3.45912	2.99229	2.58953	2.85936	4.5233	2.68829	3.95862	3.3159	5.03594	3.41965	2.80268	4.17135	4.20755	4.43718
LYAR	Q9NX58	2.73851	1.56168	2.8744	3.16418	2.91428	2.28992	2.47584	3.44281	2.44097	2.45705	2.76742	1.27085	3.45027	3.17081	3.13499
LYPLA1	O75608	3.40873	3.35644	4.08952	2.1501	3.00865	4.10075	3.61537	4.29675	2.7616	2.99075	3.06965	3.01527	4.44516	4.19603	3.53856
LYPLAL1	Q5VWZ2	1.4315	1.55302	2.9743	2.59322	2.89344	2.0502	2.69219	3.32011	2.10481	1.51529	1.85104	1.98566	2.16422	2.95501	2.53576
LYRM4	Q9HD34	4.09605	4.72423	4.29311	3.92222	4.6244	3.07745	3.33257	3.56563	3.25983	3.73161	3.38665	3.90619	3.49614	3.62232	3.71451
LYRM7	Q5U5X0	2.82602	2.14718	3.65277	2.33767	3.39912	1.32791	2.06957	1.28135	1.67482	1.55601	1.81631	1.77902	1.97531	1.45927	2.17084
LZIC	Q8WZA0	2.61224	2.57893	2.98878	3.26963	2.06643	3.64204	3.0876	3.20699	2.65745	1.78985	3.03144	1.9857	3.25219	3.08399	2.64918
LZTFL1	Q9NQ48	2.33535	1.70078	1.19256	2.16846	1.35274	2.0637	3.15846	3.02044	1.86861	2.74002	1.01948	1.17616	2.57808	2.86427	2.15399
M6PR	P20645	2.37873	3.69119	3.26513	2.46743	2.9653	2.30934	2.68419	3.02266	2.58157	0.812156	3.40013	2.02703	3.29779	0.849641	3.00819
MACF1	Q9UPN3	4.31251	4.45804	3.63144	4.4724	3.78539	4.32497	4.18623	4.21	4.73465	4.76983	4.53901	4.24993	3.83096	4.01935	3.91845
MACROD1	Q9BQ69	3.00457	3.86205	3.10356	3.09878	4.15164	4.05432	2.97438	2.74115	2.95392	2.76329	2.66217	3.13226	3.6419	3.23782	2.65851
MACROH2A1	O75367	7.62229	7.26746	7.4631	7.84017	7.87545	7.0622	6.74239	6.34449	7.34532	7.77455	7.57239	7.40041	7.4608	7.39255	7.70799
MACROH2A2	Q9P0M6	4.81656	5.464	4.75746	3.48132	5.23236	5.32232	4.88695	4.49156	4.67671	5.22348	4.87413	5.21208	5.39573	5.16485	5.20194
MAD2L1	Q13257	0.445521	1.7914	0.921931	0.895076	2.43914	0.771995	1.21026	0.0849248	0.965758	1.43097	2.33439	1.96711	1.63764	2.39563	1.08447
MAGED2	Q9UNF1	2.55862	3.17756	2.13154	2.20801	2.28403	2.77271	2.24512	3.37612	2.90316	3.81263	4.07476	4.0707	4.03182	3.70869	3.90526
MAGT1	Q9H0U3	6.75659	6.66989	6.66769	7.00964	7.14255	5.46638	5.63962	5.33816	6.32212	5.94606	6.06264	6.39659	6.13761	5.94548	6.18201
MAIP1	Q8WWC4	3.75932	3.86021	4.02384	3.6342	4.20276	2.89217	3.00034	2.44736	2.99648	2.88195	3.49941	3.08251	2.8128	3.28719	2.91879
MAK16	Q9BXY0	2.80693	3.12105	3.21384	2.51462	3.35618	2.9619	1.56834	1.36371	2.92318	2.77874	1.99331	3.39486	2.84941	2.73723	3.40958
MAN1A1	P33908	4.31149	2.80257	2.27691	3.32857	4.13096	2.39621	2.04785	1.44389	2.05957	2.04983	2.03346	2.09113	2.18482	1.59434	2.37462
MAN1A2	O60476	3.07831	2.32691	2.83762	3.6333	2.34896	1.82716	1.6778	1.31582	2.14728	2.22467	1.90032	2.31051	2.7325	2.54739	1.7197
MAN1B1	Q9UKM7	2.88704	2.92755	2.52327	3.11389	2.84454	2.07277	2.52325	2.59816	2.60327	2.67298	1.73163	2.80794	2.29596	2.13747	2.00803
MAN2A1	Q16706	3.47652	4.06707	4.27801	3.9755	3.88912	1.4538	2.41569	4.38763	3.04669	3.18328	3.58152	3.5915	3.20713	3.12383	3.17157
MAN2B1	O00754	5.46516	6.26873	5.2349	4.87408	4.98887	5.84869	5.96888	6.34762	5.4175	5.14066	4.65108	4.68059	5.09532	5.10303	4.2616
MAN2B2	Q9Y2E5	4.91514	6.40319	4.79295	5.08321	4.93799	7.15158	7.345	6.75373	5.88225	6.07572	5.51503	5.60905	5.12497	5.2052	4.9355
MANBA	O00462	2.54713	2.73432	2.08291	2.81829	2.99583	2.21143	2.28131	3.28728	2.49469	2.4232	1.89139	2.43041	2.19544	1.48172	1.97285
MANF	P55145	5.95891	6.23514	5.86267	4.81385	5.88537	5.74857	5.10184	5.72965	5.93142	5.84605	5.12621	5.72203	5.21088	4.93343	5.48338
MAOA	P21397	8.87892	8.63638	8.68021	9.05701	9.71787	3.63215	4.43836	4.36982	4.34716	1.4316	4.44189	5.70812	3.98942	5.19324	6.07328
MAOB	P27338	4.64791	7.35489	2.90346	4.29605	6.65258	4.79553	3.92782	3.45813	3.53627	3.31016	2.01967	4.74089	1.85434	2.71362	4.37025
MAP1A	P78559	5.34859	6.05847	4.95007	4.97834	4.56778	5.85858	6.55673	6.73632	5.86999	5.94019	4.72246	5.10816	4.57611	4.54936	4.82223
MAP1B	P46821	7.45242	6.43746	6.03429	6.18185	5.88651	7.06478	6.62039	7.8735	7.2989	7.43605	6.42624	6.24654	5.83284	6.47725	6.70316
MAP1LC3A	Q9H492	4.51528	3.57484	3.93241	3.65497	3.50671	3.32966	3.66218	4.84439	3.00957	3.60586	2.53358	3.45167	3.13455	2.92428	2.30024
MAP1S	Q66K74	4.29626	3.75259	3.5661	2.64612	2.7758	4.22292	4.24647	4.87221	4.48174	5.01275	4.66789	4.25878	4.26418	4.82763	4.34397
MAP2K1	Q02750	2.80937	2.52214	3.45797	3.30545	3.29757	3.49057	3.91066	4.34529	3.13333	3.67871	3.17759	2.68205	3.30965	3.3892	3.10276
MAP2K2	P36507	3.16764	2.88108	3.28903	3.41408	3.0958	2.8553	3.36029	4.21871	2.49955	3.24276	3.70222	3.15336	3.99215	4.06997	3.62248
MAP3K20	Q9NYL2	2.10904	0.764599	0.0677525	1.17319	1.76658	1.98716	0.628256	3.31976	1.27457	2.1198	1.20792	0.66882	0.845573	1.28676	0.0303682
MAP3K3	Q99759	4.05495	3.44891	3.58471	4.64283	2.96833	4.71133	4.71997	5.65922	4.66753	4.90158	5.21089	4.13802	5.1374	5.31076	4.44118
MAP4	P27816	6.70104	5.5384	5.37641	6.01174	5.50394	8.32275	8.52689	8.62225	7.57455	7.95708	7.51439	6.2159	6.00371	7.11085	7.19935
MAP4K4	O95819	1.98354	2.93441	3.21299	3.16191	2.7869	2.81518	3.71711	3.02624	3.50473	3.1269	3.44579	2.47235	3.85473	3.51212	3.31293
MAP7D1	Q3KQU3	3.01468	2.86701	2.87563	2.90262	1.53969	3.08917	2.80796	2.99859	3.09009	3.81036	2.80731	2.7238	2.05797	2.47012	3.01067
MAPK1	P28482	5.56948	4.99145	5.651	4.99829	4.82695	5.79047	6.63139	6.89335	6.14249	6.19326	6.4631	6.18929	6.80715	6.53239	6.37702
MAPK14	Q16539	2.21077	1.83548	3.08804	3.70627	1.80486	3.41139	2.31571	3.89029	2.6162	3.42645	3.56223	3.03504	4.13497	3.7147	3.82638
MAPK3	P27361	4.25522	3.40328	3.56036	3.77814	2.98708	4.90558	4.89979	5.76981	4.62536	4.88338	4.7791	4.14935	5.31304	5.02907	4.90113
MAPRE1	Q15691	4.02592	3.36713	3.41738	3.81704	3.27568	5.05493	4.93288	5.18264	4.1187	4.82458	4.75902	4.58413	4.51659	4.87729	5.04291
MARCHF5	Q9NX47	4.4729	4.43902	4.9304	4.72414	4.58155	3.33078	2.49001	3.20794	4.25873	3.77165	3.71687	2.91751	3.62013	3.93353	4.26456
MARCKS	P29966	8.15169	4.75177	3.81665	7.70426	7.61002	7.52074	10.3829	9.2881	6.8297	8.62512	7.00328	5.7459	3.96011	7.09742	8.4257
MARS1	P56192	4.42669	5.09941	4.17962	4.22663	3.88496	4.83885	5.11376	5.3085	5.07517	4.92754	4.79186	4.85881	4.71167	4.93887	4.72301
MARVELD1	Q9BSK0	4.26855	3.1891	3.94596	4.38286	3.64464	4.82127	5.57451	3.71911	4.13898	4.38102	4.27603	4.22891	3.37962	3.97135	4.53935
MAT2A	P31153	4.44647	4.64346	4.32513	4.68125	3.7565	5.82223	4.90429	6.01076	5.66826	5.61261	5.57068	5.39978	5.69857	5.61352	5.27957
MAT2B	Q9NZL9	3.62042	3.16599	3.60247	2.98835	3.05137	4.62172	4.15328	4.71116	4.7354	4.56431	4.85563	4.60687	5.07193	4.93744	4.32507
MATR3	P43243	6.14109	5.40703	5.81334	6.32203	6.27203	6.2987	6.27331	5.6099	6.3949	6.33589	6.3202	6.27873	6.17481	6.19815	6.57025
MAVS	Q7Z434	5.54247	3.14588	3.56898	5.81577	5.34552	4.21824	4.84159	3.8519	4.55917	4.68003	4.40644	1.74227	4.11275	4.03299	4.11621
MBD2	Q9UBB5	2.54143	1.8441	1.64674	2.75341	2.72066	2.96121	1.58953	2.67718	3.0784	1.77614	2.36621	2.30909	2.1528	3.41227	3.37422
MBLAC2	Q68D91	2.16272	2.35602	3.34038	3.93131	2.80466	1.94814	2.66445	1.32869	3.19523	3.13413	1.87209	2.21248	0.593438	1.60376	2.51039
MBOAT2	Q6ZWT7	2.14296	2.41309	1.90039	1.817	3.18705	1.63433	2.05564	0.87574	2.51911	1.19045	1.44952	2.0979	0.806263	0.684142	0.381862
MBOAT7	Q96N66	5.55668	5.62348	5.7434	5.93258	6.08415	5.01837	6.01856	5.12139	5.80936	5.60305	4.74747	4.9937	5.36055	5.21143	5.27153
MCAM	P43121	4.133	6.34708	6.05283	3.19427	6.27091	4.5074	6.34219	4.15806	4.24013	3.04588	1.47889	6.68161	4.19749	4.04878	4.54199
MCCC1	Q96RQ3	4.89077	5.00518	5.54542	4.38293	5.01881	3.06274	4.06217	3.36844	3.35923	3.3497	3.78081	3.86992	3.7898	4.10639	3.43948
MCCC2	Q9HCC0	5.38464	5.66594	6.14635	4.87883	5.81744	4.06158	4.39186	3.65177	3.9757	3.97146	3.9925	4.22147	3.75499	4.38228	4.39026
MCEE	Q96PE7	4.76238	3.61662	3.60441	2.54907	4.28865	3.49673	2.91219	2.07839	2.68527	2.93549	3.14917	1.43997	2.63947	2.30694	2.57486
MCFD2	Q8NI22	5.67482	6.46451	6.44297	4.86099	5.73514	5.48631	5.90298	6.33527	6.58535	6.42503	5.73442	5.24154	5.5964	5.28807	4.56089
MCM2	P49736	2.12968	2.05579	2.12471	4.87953	2.40187	2.34989	2.77444	3.10287	2.93998	2.15405	3.82725	4.69236	4.47288	3.99145	4.70717
MCM3	P25205	2.10041	1.57597	2.56806	4.87953	2.08661	3.24604	2.91619	2.51727	3.20555	2.94433	4.02478	4.77557	5.05511	4.3964	4.56199
MCM4	P33991	1.40467	1.13546	1.53951	1.91219	0.774458	2.26823	0.511115	1.40261	2.05262	1.75559	3.1276	3.96408	4.00146	3.4008	3.64718
MCM5	P33992	2.51273	2.7691	2.47005	3.04298	2.5549	3.39489	3.01151	3.09958	2.83186	2.53424	3.59762	4.4043	4.38187	3.71833	3.92239
MCM6	Q14566	3.93106	1.75097	2.60814	3.30082	3.17155	3.89515	3.33143	2.67727	3.9802	3.48929	4.70897	5.43413	5.2318	4.62639	4.95639
MCM7	P33993	2.56291	2.46468	2.0779	3.06509	2.40349	3.15028	2.92209	2.97097	2.4596	2.25387	3.87918	4.33383	4.65213	3.46315	4.24392
MCMBP	Q9BTE3	1.93445	1.70264	1.82504	2.39554	2.08411	2.3659	2.08666	2.24616	1.83128	0.965856	1.87186	2.58642	2.64399	2.6877	2.32871
MCTS1	Q9ULC4	3.33719	2.78803	4.38665	3.94955	4.17185	5.04057	4.62828	5.49347	5.24179	4.49618	5.49237	4.07467	5.35689	5.36237	4.87148
MCU	Q8NE86	6.83515	6.4085	6.23845	6.47801	6.91989	5.26148	6.14953	5.76228	6.08261	6.05619	5.83408	6.04359	5.75927	5.62829	5.80404
MDH1	P40925	6.28539	6.25646	7.86583	7.56331	6.72737	7.51618	6.79397	7.79702	6.86811	6.87607	7.45431	6.66205	8.01477	7.7129	7.27724
MDH2	P40926	9.55946	9.7718	9.44528	9.27496	9.70911	9.32214	9.08	8.68602	8.78941	9.04134	8.84951	9.09314	8.75323	8.80263	8.98771
ME1	P48163	3.18405	3.40009	5.60512	3.79631	3.4978	4.38988	4.85952	5.28383	3.50797	3.3764	2.10301	3.36707	2.82307	3.34347	3.11503
ME2	P23368	5.12454	5.73437	5.91261	4.86799	5.95541	5.69535	5.96634	4.74274	5.06162	5.07743	4.20797	4.85544	4.02871	4.26558	4.79343
ME3	Q16798	2.93215	2.91925	3.02554	3.10637	3.74591	3.75879	2.99367	1.84654	2.73807	3.12672	2.80079	3.79514	3.14346	3.32756	2.94605
MEAK7	Q6P9B6	3.78347	3.72121	3.01152	4.25194	3.39277	3.67041	3.35742	4.33551	4.87	5.21234	4.97468	4.59005	3.99829	4.84232	4.87644
MECP2	P51608	2.82723	1.50851	2.76304	2.96003	3.18585	3.32219	3.25297	3.30415	2.37268	3.32138	2.86391	0.62547	1.45155	2.56688	2.73906
MECR	Q9BV79	4.40014	4.88413	4.18965	3.62338	4.88219	4.08981	4.82973	3.72932	4.42781	3.638	4.07225	4.17013	3.74562	3.7106	4.19484
MED14	O60244	2.7108	2.2742	1.86305	3.26809	2.67342	3.55551	2.64793	2.1621	3.18373	2.17545	0.194744	2.84938	1.57932	2.38782	2.8113
MELTF	P08582	6.07946	2.25217	3.93287	5.72363	5.50422	4.04548	4.20402	4.7441	4.251	5.42171	5.92432	4.04996	4.96282	5.88279	5.26125
MEMO1	Q9Y316	2.75411	1.63851	2.87663	2.62658	2.42089	2.45757	2.22944	2.19193	1.56613	1.96148	2.0715	2.04285	2.67553	2.22745	2.50504
MESD	Q14696	6.30473	6.45122	5.67381	5.71783	6.45396	6.28314	6.07351	6.03642	6.08006	5.80535	5.61642	5.82187	5.67991	5.38778	5.95971
MEST	Q5EB52	4.86818	5.40543	8.30318	6.11704	5.09937	6.81087	5.71575	6.50956	5.94248	5.58309	2.12221	2.12495	2.63676	1.74138	2.47413
METAP1	P53582	3.4562	3.19073	3.59324	3.48147	1.86719	3.98322	4.13334	4.25112	3.8682	3.90384	4.51197	4.08195	4.71345	4.76249	3.5273
METAP2	P50579	2.26497	2.07128	2.35421	2.44358	1.97419	2.93818	2.56934	3.56449	3.35264	2.94332	3.42638	3.24437	3.6876	3.59922	3.74551
METTL26	Q96S19	1.84221	1.47018	1.53207	1.9791	2.05522	1.51097	1.77078	1.21914	1.97448	1.79958	2.17056	0.753702	2.14452	2.93949	1.45768
METTL7A	Q9H8H3	7.05777	6.30665	7.91787	7.5231	7.45595	3.43629	1.95032	2.88625	3.02938	2.59428	6.01186	4.74437	6.37415	6.22214	5.98545
MFAP1	P55081	2.57835	2.51224	2.6772	2.35833	3.09818	1.8784	2.96163	2.45719	1.80074	1.66077	2.35547	2.257	0.850373	2.11184	2.69775
MFAP5	Q13361	4.57056	3.23581	5.06223	3.91942	2.02259	4.46843	3.99388	5.09071	5.37262	3.95247	4.50705	2.00098	6.52168	5.60044	4.09231
MFF	Q9GZY8	3.91984	3.04292	3.07492	3.8844	2.87913	3.04002	2.85195	2.43562	3.45184	2.51701	1.84996	2.32717	2.42211	1.94105	1.97971
MFGE8	Q08431	7.30864	8.51402	7.94538	7.8752	6.8386	5.19927	7.64424	5.93464	6.58207	6.0688	7.26191	8.25377	6.23847	7.27337	6.86147
MFN1	Q8IWA4	3.52316	3.98681	3.74802	3.83318	4.13385	2.02848	2.63945	2.0606	2.00674	2.31408	2.76392	2.88139	2.20208	2.00323	2.3451
MFN2	O95140	4.28392	4.19808	4.57131	4.11402	4.51579	3.31143	3.39447	2.99118	3.44981	3.4751	3.36002	3.35399	3.16198	3.00749	3.38743
MFSD1	Q9H3U5	3.17198	3.80708	3.21391	4.14483	4.1808	3.3492	3.99257	2.05713	3.92953	3.29027	2.34627	3.17044	2.55135	2.68374	2.37337
MFSD10	Q14728	5.34457	5.64804	5.18202	5.14768	4.53864	4.81882	4.28616	4.14656	4.95288	3.76053	4.64421	4.66181	4.82854	4.74119	3.36189
MGAT1	P26572	3.89309	4.1512	4.00659	3.49471	3.95925	2.76447	2.53842	4.01583	4.23428	3.95132	3.93896	4.12733	3.52422	2.58997	3.45818
[truncated: 2,109 more rows]

## Sheet: S3 ANOVA + PostHoc Results
Gene Symbol	ANOVA F value	p value	adjusted P value	postHoc_p-value_MSC_vs_AD	postHoc_p-value_OB_vs_AD	postHoc_p-valueOB_vs_MSC	Log2FC_AD_vs_MSC	Log2FC_OB_vs_AD	Log2FC_OB_vs_MSC
A2M	F(2,7.71606526173455)=6.72	0.0204547	0.0612001	0.143076	0.0090746	0.293658	1.44389	-2.55354	-1.10965
AAAS	F(2,5.88881138210052)=1.36	0.327171	0.418698	0.86895	0.485608	0.782698	-0.160835	0.374227	0.213392
AADACL3	F(2,7.37380728994686)=0.55	0.597791	0.662549	0.994583	0.681193	0.739688	-0.0297439	0.254259	0.224515
AAK1	F(2,7.77673103030105)=0.16	0.857671	0.88171	0.87425	0.996145	0.83299	-0.142332	-0.0239912	-0.166323
AAMDC	F(2,5.88655534304999)=11.59	0.00908498	0.0372095	0.999528	0.0208703	0.0198023	-0.020433	-2.20646	-2.2269
AARS1	F(2,7.98365920971654)=18.26	0.00105125	0.0116563	0.000152126	0.0358831	0.0187516	-1.79614	0.844459	-0.951684
AARS2	F(2,7.17333487479421)=5.60	0.034305	0.0860647	0.0834014	0.0119649	0.534824	0.461873	-0.675069	-0.213196
AARSD1	F(2,7.86768948269142)=3.30	0.0910454	0.163913	0.0367791	0.639754	0.174464	0.38338	-0.123855	0.259525
AASDHPPT	F(2,7.09333042944252)=0.05	0.952405	0.961575	0.99978	0.973467	0.96855	0.00409147	0.0452905	0.049382
AASS	F(2,7.76697447047835)=11.72	0.00451621	0.0249604	0.000650646	0.00480656	0.491264	1.8835	-1.45508	0.428419
AATF	F(2,7.29268669268967)=3.48	0.0869014	0.158171	0.250225	0.168218	0.963272	0.474951	-0.548471	-0.0735204
ABAT	F(2,7.94633100135178)=14.27	0.00234221	0.0178844	0.000429942	0.00643088	0.286521	1.97513	-1.39372	0.581407
ABCA6	F(2,7.88379660525448)=0.59	0.57913	0.647541	0.97793	0.712916	0.592798	-0.181797	-0.71782	-0.899617
ABCA8	F(2,7.53522779381801)=0.85	0.464342	0.54688	0.592732	0.574844	0.999498	-0.345546	0.356008	0.0104615
ABCB10	F(2,7.47749477447434)=5.79	0.030276	0.07932	0.0453527	0.0829897	0.935926	0.946958	-0.826096	0.120863
ABCB6	F(2,7.6244028126146)=12.92	0.00355954	0.0219156	0.0304107	0.00280556	0.402243	1.12589	-1.63688	-0.510989
ABCB7	F(2,7.45823261813917)=7.53	0.016248	0.053058	0.0144738	0.0224268	0.967864	0.940822	-0.872611	0.0682109
ABCB8	F(2,7.14359027077912)=25.41	0.000565754	0.00855687	0.00172073	0.0039553	0.881993	2.09371	-1.87385	0.219866
ABCC1	F(2,7.73739597011517)=1.74	0.237804	0.329144	0.272656	0.144242	0.909423	0.676717	-0.850104	-0.173387
ABCC3	F(2,6.86397356085179)=0.93	0.440162	0.52396	0.516207	0.257335	0.853906	0.514642	-0.760623	-0.245981
ABCC4	F(2,7.14895211421438)=5.33	0.0382782	0.0925989	0.215622	0.0278134	0.468736	0.482939	-0.81074	-0.327801
ABCD1	F(2,7.01200112441819)=5.31	0.0395058	0.0946295	0.0207432	0.0438824	0.90813	0.968021	-0.839475	0.128545
ABCD3	F(2,7.47818172519286)=16.92	0.0016772	0.0151395	0.000912998	0.0126114	0.322251	1.2636	-0.878586	0.385018
ABCE1	F(2,7.77357267763505)=7.53	0.015178	0.0512281	0.133939	0.00419539	0.162781	-0.741182	1.43929	0.69811
ABCF1	F(2,7.04976771604131)=2.78	0.128771	0.207936	0.918169	0.147699	0.26993	-0.10672	0.548046	0.441326
ABCF2	F(2,6.8549664095699)=2.88	0.123808	0.202712	0.955133	0.195607	0.299183	-0.106161	0.679218	0.573056
ABCF3	F(2,7.18372003213877)=3.21	0.100708	0.175645	0.486657	0.959345	0.647538	-0.537699	0.125268	-0.412431
ABHD10	F(2,7.85904551407242)=26.10	0.000338224	0.00681215	0.000327128	3.18583e-05	0.291895	0.731762	-0.938805	-0.207044
ABHD11	F(2,6.42780442880571)=0.47	0.647695	0.705952	0.58095	0.98013	0.694938	0.318031	-0.0597439	0.258287
ABHD12	F(2,7.9367943873607)=19.53	0.000860899	0.0104943	0.000688644	0.000119717	0.522617	1.07765	-1.3128	-0.235148
ABHD14B	F(2,7.73443141863554)=0.53	0.608879	0.672747	0.757441	0.891494	0.488076	0.333108	0.212654	0.545762
ABHD16A	F(2,7.03449989691312)=9.11	0.0111585	0.0421315	0.00083822	0.0474783	0.0943873	1.39331	-0.75206	0.641248
ABI1	F(2,7.24527566281999)=3.05	0.109314	0.186101	0.0244897	0.0350279	0.978171	-1.43349	1.33995	-0.0935388
ABI3BP	F(2,7.87081887142381)=11.04	0.00519697	0.0271074	0.661501	0.00301998	0.0144664	-0.405189	1.95042	1.54523
ABLIM1	F(2,7.93153377601246)=4.41	0.0514443	0.112531	0.132262	0.731155	0.0355447	-1.10291	-0.401938	-1.50484
ABLIM3	F(2,6.55049199216812)=0.31	0.744103	0.787073	0.95102	0.944542	0.809466	0.0976377	0.104101	0.201738
ABR	F(2,7.2146091520073)=6.14	0.0276772	0.0747029	0.0029147	0.00670971	0.885107	-1.5462	1.37469	-0.171514
ABRAXAS2	F(2,5.55183826101011)=0.54	0.609386	0.673121	0.995183	0.590204	0.535221	-0.0261873	-0.280035	-0.306223
ACAA1	F(2,7.19183594832438)=2.63	0.138858	0.218628	0.0517799	0.067729	0.987019	0.852522	-0.80293	0.0495913
ACAA2	F(2,6.47585216347337)=3.08	0.114712	0.192814	0.0376801	0.0703828	0.932828	0.751258	-0.656625	0.0946338
ACACA	F(2,6.81827948466613)=1.94	0.214796	0.304584	0.0796265	0.0746694	0.999226	0.991696	-1.00718	-0.0154853
ACACB	F(2,6.96702454665957)=4.15	0.0649575	0.130423	0.035556	0.0168857	0.909824	2.36009	-2.7031	-0.343009
ACAD11	F(2,7.35890289448998)=5.00	0.0425265	0.0999992	0.118269	0.00716787	0.287361	0.568278	-0.985528	-0.41725
ACAD8	F(2,7.49099196325835)=18.92	0.00117827	0.0123794	0.00229203	0.00079514	0.808865	1.24658	-1.42384	-0.177264
ACAD9	F(2,7.76560702356849)=46.99	4.58671e-05	0.00340342	1.13987e-06	0.000245845	0.00375698	1.08232	-0.631068	0.451252
ACADM	F(2,7.77253176289218)=6.58	0.0212852	0.0627555	0.0208416	0.00503275	0.713509	0.686869	-0.859545	-0.172676
ACADS	F(2,7.02478159245371)=11.95	0.00548496	0.02806	0.000370745	0.00348753	0.402349	2.23283	-1.68965	0.543177
ACADSB	F(2,7.78730789673123)=9.34	0.0085313	0.0358543	0.00221508	0.00230686	0.999695	0.883642	-0.878944	0.00469853
ACADVL	F(2,7.42875768015481)=20.71	0.000916598	0.0107582	0.000117895	0.000105417	0.996882	1.64848	-1.66836	-0.0198748
ACAN	F(2,7.7191255102638)=1.69	0.247001	0.338002	0.187284	0.335093	0.916212	1.33829	-1.0533	0.284991
ACAP2	F(2,7.37433009707677)=3.28	0.0958599	0.169958	0.380256	0.607203	0.0860228	-0.379025	-0.266653	-0.645678
ACAT1	F(2,7.44651731032225)=8.71	0.0112422	0.0422946	0.00268937	0.120243	0.120025	0.628012	-0.313926	0.314086
ACAT2	F(2,7.22796438810679)=10.85	0.00665202	0.0312006	0.0381045	0.997612	0.0428221	1.1442	-0.0267058	1.1175
ACBD3	F(2,7.99144963577204)=0.29	0.752753	0.79453	0.999662	0.756503	0.77058	-0.00786296	0.228671	0.220808
ACBD5	F(2,7.79510806912332)=2.87	0.116159	0.194371	0.290636	0.0457256	0.510734	0.514861	-0.885091	-0.37023
ACE	F(2,6.95631405965847)=2.42	0.159332	0.242151	0.995379	0.142157	0.122422	0.0573007	1.28263	1.33993
ACIN1	F(2,5.75135157329743)=5.39	0.0480602	0.108138	0.853451	0.251425	0.107491	0.154077	0.480178	0.634255
ACLY	F(2,7.68770855776052)=0.32	0.734065	0.779209	0.984459	0.879735	0.793973	0.0734184	0.211034	0.284453
ACO1	F(2,7.85369138283729)=4.67	0.0460884	0.105273	0.131463	0.677125	0.0299982	0.88815	0.361763	1.24991
ACO2	F(2,7.38285271162557)=6.31	0.0252758	0.0701576	0.191381	0.0194256	0.404174	0.401667	-0.689173	-0.287505
ACOT1	F(2,7.84117915641138)=8.33	0.0115002	0.0428701	0.0186095	0.0137302	0.984361	1.60334	-1.68753	-0.0841934
ACOT13	F(2,7.53795986404089)=6.37	0.0240181	0.0674413	0.0940469	0.00599937	0.302744	0.581298	-0.973273	-0.391974
ACOT2	F(2,6.81134719450121)=5.15	0.0434734	0.101473	0.124289	0.0648548	0.922329	0.816108	-0.963038	-0.14693
ACOT7	F(2,7.31395360014413)=5.83	0.0306259	0.0797696	0.066784	0.00751609	0.461409	-0.620873	0.925006	0.304134
ACOT8	F(2,7.93584896050916)=2.35	0.158229	0.240922	0.279195	0.153864	0.918913	0.631493	-0.785696	-0.154203
ACOT9	F(2,7.59409024060574)=1.05	0.396498	0.482991	0.255522	0.827316	0.543605	0.442043	-0.15638	0.285663
ACOX1	F(2,6.11574720403823)=1.31	0.336971	0.428171	0.2759	0.211036	0.981932	0.633486	-0.704736	-0.0712504
ACOX2	F(2,7.51103389877034)=5.93	0.0284697	0.0758453	0.0599327	0.0111499	0.624796	0.623414	-0.852657	-0.229243
ACOX3	F(2,7.58319171034173)=2.17	0.180044	0.266242	0.37288	0.22485	0.931195	-0.423242	0.532497	0.109256
ACP1	F(2,7.42626057283234)=2.41	0.15582	0.238431	0.569737	0.085393	0.409711	-0.414743	0.944777	0.530034
ACP2	F(2,7.75622914551232)=1.57	0.268272	0.360034	0.762132	0.578355	0.233996	-0.218133	-0.313504	-0.531637
ACSF2	F(2,5.97851231256701)=3.54	0.0967876	0.171012	0.0304962	0.0191408	0.963568	1.84049	-2.00281	-0.162318
ACSF3	F(2,7.85673713096342)=1.38	0.307163	0.40035	0.278271	0.327434	0.992494	0.446724	-0.41432	0.0324044
ACSL1	F(2,6.03253665449041)=18.45	0.00268551	0.0188261	4.19999e-05	0.000114317	0.771547	3.97519	-3.57881	0.396377
ACSL3	F(2,7.80576964564501)=5.49	0.0324844	0.0830726	0.246246	0.00930729	0.177818	0.561275	-1.19356	-0.632282
ACSL4	F(2,7.09020905980527)=7.56	0.0174694	0.0554164	0.00130073	0.0108477	0.468947	1.99181	-1.48198	0.509825
ACSS2	F(2,6.48731116349559)=3.25	0.105486	0.18154	0.0532014	0.154561	0.805445	1.15934	-0.880821	0.27852
ACSS3	F(2,6.46773087028599)=3.73	0.0836238	0.154186	0.127921	0.780147	0.353233	0.836952	-0.268206	0.568745
ACTBL2	F(2,7.68055645528189)=0.60	0.573145	0.642269	0.461128	0.837031	0.793883	-0.535434	0.25	-0.285435
ACTL6A	F(2,6.46902793996301)=9.68	0.0113427	0.042437	0.0507796	0.00594482	0.4753	-0.493167	0.715784	0.222617
ACTN1	F(2,7.911408950444)=0.99	0.414448	0.499428	0.594452	0.955239	0.430888	-0.54107	-0.157226	-0.698296
ACTN4	F(2,7.55490697480678)=1.96	0.20598	0.294421	0.21791	0.872894	0.432568	-0.763309	0.214341	-0.548968
ACTR10	F(2,7.62492090798246)=2.79	0.123318	0.202231	0.18048	0.273123	0.958838	-0.505158	0.431682	-0.0734754
ACTR1A	F(2,7.31883801197667)=68.01	1.87202e-05	0.00294959	9.84827e-06	2.91573e-05	0.695926	-1.07474	0.964676	-0.110065
ACTR1B	F(2,6.30861466795781)=7.00	0.02502	0.0695884	0.0164301	0.360942	0.189856	-1.27527	0.551047	-0.72422
ACTR2	F(2,7.25213011318771)=28.65	0.000360943	0.00692875	3.8401e-06	4.96092e-05	0.161423	-1.02435	0.795018	-0.229331
ACTR3	F(2,7.70765294050478)=28.99	0.000259383	0.00635261	4.81297e-06	0.000141274	0.066899	-0.900932	0.639634	-0.261298
ACVR1	F(2,7.37793798095109)=4.18	0.0612399	0.125661	0.130885	0.0199566	0.543535	0.784866	-1.18802	-0.40315
ACY1	F(2,6.30664524611063)=0.03	0.967165	0.972373	0.987808	0.998655	0.97852	-0.0815477	-0.0269962	-0.108544
ADA	F(2,7.39112900555859)=1.84	0.224646	0.315423	0.379539	0.646802	0.883107	-0.839624	0.549907	-0.289718
ADAM10	F(2,7.7336746248833)=1.75	0.235785	0.32679	0.248232	0.999517	0.259169	0.689848	-0.0120719	0.677776
ADAM17	F(2,7.36613211884188)=3.95	0.0681285	0.134167	0.101349	0.0145625	0.531445	0.496764	-0.739053	-0.242289
ADAMTS1	F(2,7.04346262695778)=1.12	0.377373	0.4654	0.861079	0.448775	0.219781	-0.172223	-0.41027	-0.582494
ADAMTS2	F(2,7.76550012186355)=6.58	0.0213198	0.0627555	0.0228741	0.418101	0.211023	1.07156	-0.450756	0.620805
ADAMTSL4	F(2,7.02053651227588)=5.79	0.0327295	0.0834593	0.765399	0.139181	0.390902	0.219472	-0.643282	-0.42381
ADAR	F(2,7.75277799893852)=3.18	0.0978171	0.172091	0.251914	0.136617	0.917949	-0.286313	0.353678	0.0673644
ADARB1	F(2,7.88937658090866)=0.41	0.679717	0.733216	0.66879	0.968064	0.808651	0.432333	-0.120818	0.311514
ADD1	F(2,6.48071531884413)=18.81	0.0020022	0.016255	0.00015574	0.0049935	0.131514	-1.87432	1.22454	-0.649783
ADD3	F(2,7.2098063374152)=23.81	0.00066631	0.00934198	0.000100341	0.00182487	0.205949	-1.68098	1.20031	-0.480665
ADGRE5	F(2,7.81487062548493)=0.88	0.453596	0.53684	0.999772	0.407329	0.417767	-0.0132073	0.863324	0.850117
ADGRL2	F(2,7.85375746287045)=1.06	0.390338	0.477831	0.908298	0.323684	0.541219	0.17923	-0.642518	-0.463288
ADH1B	F(2,7.1156380535717)=11.85	0.00543483	0.0280129	0.018212	0.845846	0.00673351	3.97323	0.681976	4.65521
ADH5	F(2,7.94352622304206)=0.36	0.710592	0.759197	0.960898	0.647213	0.803468	-0.138709	0.466162	0.327452
ADI1	F(2,7.76293582616954)=1.01	0.406571	0.492392	0.301712	0.405233	0.97313	0.555409	-0.475909	0.0794996
ADIPOQ	F(2,6.95913530075947)=5.17	0.0420261	0.0993916	0.0159643	0.0063261	0.864647	4.10559	-4.74721	-0.641623
ADK	F(2,7.37545105861464)=7.62	0.0160455	0.0527308	0.879186	0.026991	0.0112783	0.165476	1.02653	1.19201
ADO	F(2,7.55359211526405)=7.88	0.0141893	0.0490242	0.110855	0.0127409	0.459487	-0.454606	0.708152	0.253546
ADPGK	F(2,7.60415942078686)=5.70	0.0307155	0.079911	0.00899282	0.0790896	0.462589	0.978756	-0.648629	0.330127
ADPRS	F(2,7.92014564459352)=6.66	0.0201417	0.0607846	0.0212332	0.0105384	0.920121	-0.798106	0.896961	0.0988545
ADRM1	F(2,6.51826382333933)=7.65	0.019475	0.0595864	0.00119452	0.0394784	0.158734	-1.06752	0.625036	-0.442481
ADSL	F(2,7.42068801194146)=7.30	0.0176461	0.0558476	0.24991	0.076356	0.74645	-0.638242	0.917403	0.279162
ADSS2	F(2,7.1047773743647)=41.88	0.000116928	0.0053971	0.00054456	3.06531e-05	0.174147	-1.0484	1.43201	0.38361
AEBP1	F(2,7.58151391412467)=27.46	0.000336776	0.00681215	0.546038	5.4719e-05	1.27162e-05	0.499877	3.14527	3.64515
AFAP1	F(2,5.76001183219582)=37.15	0.000510595	0.00829061	2.83706e-05	0.107874	0.000805432	-1.76928	0.542463	-1.22682
AFG3L2	F(2,7.26295395446263)=30.79	0.000283773	0.00647004	3.51966e-05	0.00174357	0.0644665	1.5641	-1.00721	0.556896
AFP	F(2,6.79818186310763)=3.10	0.110544	0.187728	0.255891	0.0804572	0.754683	1.73729	-2.48965	-0.752363
AGA	F(2,7.59589190386621)=10.31	0.00685419	0.0315973	0.000845195	0.139497	0.0315138	-1.95147	0.806779	-1.14469
AGFG1	F(2,6.74433303169456)=42.86	0.000146508	0.00576546	0.0931111	0.187784	0.00335222	-0.542472	-0.441029	-0.983501
AGK	F(2,6.24182067728726)=12.14	0.00706031	0.0320447	0.000704755	0.00465216	0.529511	1.26888	-0.994214	0.274662
AGL	F(2,7.8434036413492)=10.77	0.00562424	0.0284187	0.000615018	0.0410753	0.0787791	-0.960387	0.514747	-0.445639
AGO2	F(2,7.90205945580515)=0.34	0.722553	0.769375	0.927104	0.661123	0.867688	-0.125981	0.298995	0.173014
AGPAT1	F(2,6.68424236034051)=13.45	0.00454187	0.0249604	0.00584843	0.103629	0.273485	1.09938	-0.637783	0.461598
AGPAT2	F(2,6.48662334380718)=5.23	0.0443252	0.102799	0.00594343	0.00666627	0.997707	1.79445	-1.76445	0.0300052
AGPAT3	F(2,6.36165579388987)=14.14	0.00455665	0.0249604	0.0151625	0.00722028	0.91054	0.727431	-0.8177	-0.0902688
AGPAT4	F(2,7.15807297006197)=7.16	0.019569	0.0598135	0.0159425	0.1549	0.416826	0.826466	-0.499315	0.327151
AGPAT5	F(2,6.55401797787092)=36.64	0.000276861	0.00644958	0.00227608	1.81585e-05	0.020565	1.51857	-2.60971	-1.09115
AGPS	F(2,7.8406558316553)=13.18	0.0031046	0.0202363	0.000455651	0.0205398	0.110962	1.19481	-0.704634	0.490175
AGTRAP	F(2,7.62788001529552)=3.32	0.091879	0.164821	0.0944525	0.204985	0.881872	0.469659	-0.371588	0.0980702
AHCTF1	F(2,6.53389677825006)=5.13	0.0456947	0.104809	0.382026	0.0256033	0.257603	0.237415	-0.524297	-0.286882
AHCY	F(2,7.79937519206732)=2.14	0.182012	0.268283	0.762761	0.191695	0.501339	-0.0983699	0.258387	0.160017
AHCYL1	F(2,7.22685583067337)=5.01	0.0432242	0.101234	0.0381123	0.277181	0.47184	-1.11159	0.636231	-0.475363
AHNAK	F(2,6.31868925747728)=2.68	0.143851	0.224089	0.256906	0.98838	0.315664	-0.468724	0.0409448	-0.427779
AHNAK2	F(2,7.83740777290651)=5.06	0.0388117	0.0934989	0.0159027	0.502926	0.119459	-2.1963	0.763763	-1.43254
AHSA1	F(2,7.75857176497118)=4.39	0.0531411	0.114187	0.0571864	0.136036	0.867043	-0.741449	0.594977	-0.146472
AHSG	F(2,7.13043990346986)=9.18	0.0106547	0.0410212	0.161944	0.0114775	0.316351	2.00292	-3.54815	-1.54524
AIDA	F(2,6.13464075405496)=2.34	0.175318	0.260567	0.201495	0.736866	0.545853	-1.02362	0.421784	-0.601835
AIFM1	F(2,7.9316401694863)=30.42	0.000190597	0.00585487	3.91948e-05	1.43777e-05	0.742658	1.10601	-1.22349	-0.117481
AIFM2	F(2,7.14743863765909)=1.53	0.280579	0.373499	0.151677	0.278619	0.915949	1.01361	-0.811786	0.201827
AIMP1	F(2,7.59286550596965)=5.36	0.0354112	0.0877907	0.00851546	0.129752	0.30394	-0.738607	0.425739	-0.312868
AIMP2	F(2,6.97119418103378)=1.51	0.285857	0.379296	0.32734	0.24445	0.976858	-0.416046	0.473439	0.0573933
AIP	F(2,7.02255786184057)=7.42	0.0185662	0.0576056	0.00471789	0.0347088	0.522985	-1.51685	1.09266	-0.424189
AK1	F(2,7.59325941075083)=1.70	0.245607	0.336542	0.314509	0.427211	0.97007	-0.502044	0.424637	-0.0774071
AK2	F(2,6.32528914775911)=12.30	0.00661594	0.0312006	0.9826	0.0250918	0.034523	0.0302836	-0.518216	-0.487933
AK3	F(2,7.53268208897067)=13.89	0.00296767	0.0198553	0.0253428	0.000260026	0.0494212	0.86451	-1.62255	-0.758043
AK4	F(2,7.4803698718984)=35.42	0.000153193	0.00576546	0.0147756	2.71441e-05	0.0053069	0.794437	-1.72469	-0.930252
AKAP12	F(2,7.80607419453196)=17.59	0.00128319	0.0130095	0.000913303	0.695716	0.000242386	-2.57582	-0.429325	-3.00515
AKAP2	F(2,7.60478487697219)=3.61	0.0789322	0.148604	0.0803057	0.828327	0.209307	-1.08429	0.266825	-0.817464
AKR1A1	F(2,7.87876550740853)=6.64	0.020415	0.0611259	0.606442	0.0142742	0.0801462	-0.371369	1.28525	0.913881
AKR1B1	F(2,7.78595360549245)=2.39	0.155451	0.238015	0.683609	0.0751766	0.28764	-0.374982	1.08033	0.705347
AKR1C2	F(2,5.6308092969252)=11.62	0.010026	0.0395841	0.00324756	0.00303892	0.999203	2.20199	-2.22192	-0.0199294
AKR1C3	F(2,7.15574663871455)=2.37	0.161952	0.245316	0.210603	0.743193	0.556442	1.39013	-0.573613	0.816517
AKR1D1	F(2,6.4147426730814)=8.41	0.0160965	0.052815	0.072834	0.0997268	0.981406	2.30043	-2.12717	0.173256
AKR1E2	F(2,7.77411867782465)=5.42	0.0335304	0.0848171	0.63562	0.107868	0.0213707	0.276111	0.662827	0.938937
AKR7A2	F(2,7.52076804354328)=1.37	0.310372	0.403611	0.699432	0.263189	0.69054	-0.174256	0.351702	0.177447
AKT1	F(2,7.50701901071673)=6.44	0.0234863	0.066586	0.237563	0.0310443	0.466895	-0.86444	1.47498	0.610543
AKT1S1	F(2,7.95562099947748)=6.25	0.0233496	0.0663347	0.015457	0.787297	0.0507057	-1.25164	0.25051	-1.00113
ALAD	F(2,7.4417993626835)=1.29	0.329738	0.421327	0.67465	0.421386	0.899181	-0.445982	0.674815	0.228833
ALB	F(2,6.52848271688505)=14.86	0.00371655	0.0221389	0.354197	0.0202161	0.231158	1.47196	-3.25432	-1.78236
ALCAM	F(2,7.82190068218748)=2.94	0.111752	0.189466	0.0802688	0.447631	0.506804	1.03437	-0.540288	0.494078
ALDH16A1	F(2,7.11173947752932)=5.64	0.034136	0.085768	0.0310466	0.00697202	0.690439	-0.662897	0.85097	0.188073
ALDH18A1	F(2,7.86790580191271)=4.78	0.0437126	0.101913	0.0189594	0.577334	0.113595	0.646889	-0.205973	0.440915
ALDH1A2	F(2,7.61048933502436)=0.25	0.785106	0.820457	0.901541	0.838392	0.990119	0.20167	-0.263835	-0.0621647
ALDH1A3	F(2,7.85667830646469)=0.77	0.495613	0.574486	0.995145	0.528941	0.583978	0.0795999	-0.936298	-0.856698
ALDH1B1	F(2,7.37381744453222)=5.33	0.0370017	0.0903704	0.272971	0.142554	0.906067	0.677204	-0.854178	-0.176974
ALDH1L1	F(2,7.20202970591023)=10.88	0.00666089	0.0312006	0.00152644	0.0667846	0.123597	1.28439	-0.692576	0.591819
ALDH1L2	F(2,7.69341458177767)=12.96	0.00344354	0.0214476	0.00441925	0.00954059	0.902785	0.774222	-0.691043	0.0831796
ALDH2	F(2,7.9320270532828)=34.26	0.000125125	0.00558712	0.000132521	3.31017e-06	0.0415665	1.72406	-2.49943	-0.775369
ALDH3A2	F(2,7.33683098386173)=13.66	0.00336153	0.0211797	0.00856263	0.00701614	0.993166	1.95426	-2.01392	-0.0596553
ALDH3B1	F(2,7.36290007259348)=1.53	0.278184	0.37086	0.68841	0.455207	0.137306	-0.447802	-0.662164	-1.10997
ALDH4A1	F(2,7.84635193416929)=2.75	0.124623	0.203559	0.0649398	0.12509	0.921108	1.5068	-1.27495	0.23185
ALDH5A1	F(2,7.56376498486533)=10.81	0.0060562	0.029653	0.00928129	0.0100299	0.998967	1.20714	-1.19266	0.0144815
ALDH6A1	F(2,7.80211156905309)=50.70	3.38288e-05	0.00338948	2.72767e-06	2.70188e-05	0.202954	1.67072	-1.33562	0.335095
ALDH7A1	F(2,7.74573953713149)=2.41	0.153473	0.235698	0.484999	0.17342	0.742517	0.471115	-0.767656	-0.296541
ALDH9A1	F(2,7.62547683194681)=0.90	0.446623	0.530575	0.64801	0.370092	0.873183	0.247895	-0.384677	-0.136783
ALDOA	F(2,7.60355869031296)=17.54	0.00141818	0.0139846	0.00105125	0.857441	0.00260324	-1.5006	0.164151	-1.33645
ALDOC	F(2,7.15718068943418)=7.83	0.0157568	0.0523204	0.00268387	0.987504	0.00349327	-1.22721	0.0430081	-1.18421
ALG1	F(2,6.37920022145162)=10.34	0.00996625	0.0394425	0.0255554	0.0664004	0.853343	0.788843	-0.648948	0.139896
ALG11	F(2,7.45926255229517)=12.45	0.0041954	0.0238091	0.00983049	0.0136335	0.981886	0.900793	-0.854907	0.0458852
ALG12	F(2,7.82134273706029)=10.66	0.00583878	0.0291442	0.000991849	0.00542291	0.599837	0.869776	-0.69483	0.174946
ALG2	F(2,7.48467995638536)=25.73	0.000442294	0.00779799	0.00015774	0.000192474	0.990671	0.9901	-0.968751	0.0213484
ALG3	F(2,7.98124251673567)=13.26	0.00290202	0.019623	0.000463824	0.00759389	0.268326	1.38926	-0.964769	0.424486
ALG5	F(2,7.83928764949046)=18.47	0.00108019	0.0117548	0.00021076	0.000687035	0.743829	1.19875	-1.04691	0.15184
ALG6	F(2,6.87274468031382)=18.92	0.00160335	0.0149435	0.000338911	0.0827351	0.0201264	1.09525	-0.468666	0.626584
ALG8	F(2,7.39667554601149)=1.22	0.347186	0.437766	0.234425	0.84256	0.493061	0.897398	-0.291327	0.606072
ALG9	F(2,7.1426871867279)=0.70	0.528211	0.602579	0.640568	0.762087	0.976881	0.242888	-0.188253	0.0546355
ALKBH5	F(2,7.65759172601283)=1.03	0.40174	0.487762	0.99971	0.310832	0.301096	-0.00475026	-0.317315	-0.322066
ALMS1	F(2,7.86821907714258)=0.50	0.625768	0.687525	0.986056	0.699076	0.603687	0.0577511	0.296052	0.353803
ALPL	F(2,7.71335102700844)=17.48	0.0013645	0.0135069	0.00524737	0.649682	0.00110541	3.06304	0.702608	3.76565
ALYREF	F(2,7.88836098704996)=4.50	0.0495962	0.11013	0.0150413	0.238848	0.273917	-0.722351	0.371364	-0.350987
AMACR	F(2,7.55185714528368)=2.79	0.123616	0.202558	0.554319	0.0440373	0.253027	0.258733	-0.667665	-0.408932
AMFR	F(2,7.44154111997022)=23.30	0.000625541	0.00905974	0.000646334	1.1521e-05	0.0419421	0.710697	-1.09224	-0.381539
AMPD2	F(2,7.94638394791684)=6.64	0.020153	0.0607846	0.00912919	0.497206	0.0720844	-1.04296	0.334616	-0.708345
ANAPC1	F(2,7.97864928319357)=3.29	0.0909887	0.163913	0.999704	0.084309	0.0876963	0.0217054	-2.21833	-2.19662
ANAPC7	F(2,7.12951397929312)=5.78	0.0322667	0.0827412	0.00347876	0.679665	0.0158414	0.833965	-0.170528	0.663437
ANGPTL2	F(2,7.45912360623583)=10.82	0.00623672	0.0301703	0.000940643	0.00162885	0.943448	1.54616	-1.44395	0.102219
ANKFY1	F(2,7.58379446561988)=3.08	0.105172	0.181228	0.403413	0.14165	0.757415	-0.403946	0.621267	0.217322
ANKH	F(2,6.68963615829863)=0.14	0.87514	0.896975	0.999549	0.825849	0.840613	-0.0130532	0.270967	0.257914
ANKRD12	F(2,7.43301644611036)=0.84	0.468913	0.55037	0.927477	0.303406	0.486628	0.0887702	-0.371275	-0.282505
ANKRD13A	F(2,7.84791444008453)=2.48	0.146328	0.227093	0.818877	0.289673	0.113225	-0.182467	-0.475824	-0.65829
ANKRD24	F(2,7.26975989356101)=0.84	0.467995	0.54945	0.627431	0.999992	0.629679	-0.254543	0.00101893	-0.253524
ANO10	F(2,7.94490707761115)=8.87	0.00946453	0.0381928	0.00438064	0.0238196	0.622274	1.23768	-0.946922	0.290761
ANO6	F(2,7.98186131828083)=11.61	0.00433545	0.0242314	0.0163856	0.000818998	0.238609	0.786018	-1.19612	-0.410102
ANP32A	F(2,7.26157967524922)=2.24	0.175045	0.260255	0.0726266	0.132777	0.931736	-1.24178	1.05997	-0.181817
ANP32B	F(2,7.21152310154041)=4.24	0.060602	0.124788	0.0375405	0.0129909	0.826835	-1.45044	1.75396	0.303521
ANP32E	F(2,7.99464198408778)=13.34	0.00283377	0.019401	0.195758	0.000553732	0.0135072	-0.601165	1.70655	1.10538
ANPEP	F(2,7.79589079228975)=6.28	0.0237223	0.0669767	0.00487491	0.237978	0.102396	0.922956	-0.399715	0.523241
ANTXR1	F(2,7.43553038145022)=2.34	0.162387	0.245705	0.789182	0.689256	0.326492	-0.182188	-0.229782	-0.41197
ANTXR2	F(2,7.04434941389895)=4.53	0.054462	0.116042	0.749837	0.163788	0.458064	0.24677	-0.662111	-0.415341
ANXA1	F(2,6.24778911248608)=1.19	0.364982	0.453945	0.952315	0.469819	0.643387	-0.203713	0.826407	0.622694
ANXA11	F(2,6.34157370961381)=1.14	0.378924	0.466892	0.447629	0.202806	0.835649	-0.762775	1.11346	0.350685
ANXA2	F(2,7.37003535962746)=0.44	0.66184	0.718699	0.999732	0.821916	0.810195	0.00493583	0.134764	0.1397
ANXA4	F(2,7.4671141123894)=3.83	0.0717507	0.138431	0.563261	0.553673	0.129535	0.711185	0.722292	1.43348
ANXA5	F(2,7.12892660976724)=2.93	0.118038	0.196395	0.78602	0.642236	0.290514	0.461947	0.632068	1.09402
ANXA6	F(2,7.01720419029461)=4.55	0.0541003	0.115511	0.218551	0.987695	0.173539	1.14031	0.0962186	1.23653
ANXA7	F(2,7.08934983643581)=1.40	0.307724	0.400675	0.972754	0.642827	0.510855	0.132365	0.539149	0.671514
AOC3	F(2,7.00200187242437)=21.39	0.00104144	0.0115958	5.94069e-05	0.000824421	0.243215	6.62834	-4.94452	1.68382
AOX1	F(2,7.45528186807123)=6.99	0.0194802	0.0595864	0.0382313	0.993484	0.031492	1.95788	0.0756331	2.03351
AP1B1	F(2,6.67072075609049)=1.87	0.226687	0.317682	0.509942	0.411182	0.981943	-0.214653	0.248954	0.0343018
AP1G1	F(2,6.96912569209129)=3.99	0.0699735	0.136433	0.991543	0.49992	0.432037	0.0302622	0.281812	0.312074
AP1M1	F(2,7.88693874900566)=2.17	0.177094	0.262542	0.91852	0.169228	0.304186	-0.0855485	0.421759	0.33621
AP1S1	F(2,7.50692624003961)=3.81	0.0721812	0.138895	0.0219426	0.0377411	0.950712	-0.782221	0.706395	-0.075826
AP1S2	F(2,7.37240981958508)=0.28	0.76104	0.801218	0.999655	0.684951	0.670027	0.0105106	0.353935	0.364445
AP2A1	F(2,6.57289335570773)=3.37	0.0980808	0.172334	0.766185	0.416943	0.151508	-0.109128	-0.203184	-0.312312
AP2A2	F(2,6.97743070543896)=9.26	0.0108851	0.0415979	0.0931129	0.943981	0.158647	-0.389592	0.0547251	-0.334867
AP2B1	F(2,5.65162105104969)=12.01	0.00923282	0.0375901	0.200643	0.90804	0.102061	-0.327351	-0.0750075	-0.402359
AP2M1	F(2,7.56037539941963)=7.68	0.0150825	0.0510792	0.153771	0.623404	0.0303909	-0.308622	-0.14563	-0.454252
AP2S1	F(2,7.81943391860105)=7.13	0.0172832	0.0552525	0.0419949	0.852199	0.0159167	-0.438915	-0.0860456	-0.524961
AP3B1	F(2,6.42987030360502)=9.67	0.0115344	0.0429586	0.990298	0.106099	0.132151	-0.0371207	0.622295	0.585175
AP3B2	F(2,7.32686779139298)=4.67	0.0492315	0.109736	0.884152	0.170067	0.0776014	-0.300978	-1.22877	-1.52974
AP3D1	F(2,7.66885352433656)=2.67	0.132016	0.211432	0.883421	0.141573	0.292052	-0.0983958	0.424071	0.325675
AP3M1	F(2,7.9944498195653)=1.19	0.353786	0.443636	0.41799	0.340851	0.986325	-0.402172	0.450817	0.0486456
AP3S1	F(2,7.68553807944354)=7.54	0.0153843	0.0515742	0.00433652	0.193018	0.115505	-0.994881	0.457947	-0.536935
APBB1IP	F(2,6.27409824050761)=1.23	0.355159	0.444951	0.343217	0.796853	0.702971	-0.69683	0.30933	-0.3875
APEH	F(2,7.97726924520187)=3.80	0.069363	0.135623	0.261697	0.0318333	0.438779	-0.51041	0.901379	0.390969
APEX1	F(2,7.31466737430275)=4.29	0.0586294	0.12257	0.160447	0.0138727	0.367251	-0.75782	1.29803	0.540214
API5	F(2,7.23265340100767)=12.60	0.00439555	0.0244674	0.0228282	0.0012128	0.256948	-0.694085	1.06644	0.372359
APIP	F(2,7.8054896979281)=1.15	0.363873	0.45299	0.542616	0.910735	0.327375	0.377351	0.144239	0.52159
APLP2	F(2,7.46566908554131)=1.99	0.202448	0.290585	0.207861	0.526765	0.767483	0.650559	-0.398643	0.251915
APMAP	F(2,7.75634674088625)=15.74	0.00185987	0.0157401	0.000251653	0.000565688	0.868483	1.55535	-1.41759	0.137752
APOA1	F(2,7.06596383439053)=7.68	0.0168931	0.0544291	0.00121534	0.0178587	0.312374	2.55665	-1.7376	0.819043
APOB	F(2,7.51766438804338)=5.10	0.0398736	0.0953439	0.0208647	0.00687802	0.812723	1.79297	-2.14429	-0.351328
APOE	F(2,5.50776382593275)=16.49	0.00473059	0.0255701	0.00553753	0.00985235	0.944363	1.64484	-1.50857	0.136265
APOH	F(2,6.01645701026861)=7.43	0.0236643	0.066859	0.0720314	0.0064506	0.393621	2.50222	-3.88165	-1.37943
APOL2	F(2,6.90485542567103)=9.60	0.0101478	0.0398157	0.000838938	0.00150413	0.935822	2.15133	-2.00155	0.149778
APOM	F(2,7.58270427844425)=4.03	0.0641487	0.129368	0.0951314	0.0604259	0.962301	1.61437	-1.80038	-0.186011
APOO	F(2,6.05721981741553)=10.34	0.0111551	0.0421315	0.0816022	0.020081	0.713457	0.626193	-0.834686	-0.208494
APOOL	F(2,6.94443183285285)=11.28	0.00659155	0.0311601	0.0295333	0.00419205	0.536559	0.863637	-1.18183	-0.31819
APPL1	F(2,6.83780135886245)=5.65	0.0356355	0.0882402	0.054245	0.194886	0.728198	-0.84849	0.599534	-0.248955
APPL2	F(2,7.64726108185002)=27.92	0.00030581	0.0066455	0.0357093	9.0896e-05	0.0101329	-0.804817	1.80746	1.00264
APRT	F(2,7.98667392728608)=2.23	0.170297	0.254671	0.841792	0.132845	0.311878	-0.157634	0.586117	0.428483
AQR	F(2,7.706745134924)=1.65	0.252755	0.343927	0.628308	0.245232	0.732121	-0.226098	0.410051	0.183954
ARAF	F(2,7.4108904722289)=0.32	0.734025	0.779209	0.985389	0.631422	0.728635	0.0417199	-0.237797	-0.196078
ARCN1	F(2,5.81230219916571)=9.31	0.0153919	0.0515742	0.0135016	0.00337331	0.721901	-0.749968	0.921962	0.171995
ARF4	F(2,7.77774039961225)=7.52	0.0151903	0.0512281	0.718411	0.013325	0.0541708	-0.140467	0.609173	0.468705
ARF5	F(2,7.31782411525726)=15.33	0.00241515	0.0180062	0.220721	0.000976248	0.0217641	-0.410912	1.13854	0.72763
ARF6	F(2,5.71678123524084)=8.11	0.021387	0.0627555	0.000693223	0.682399	0.00290832	-1.16908	0.193617	-0.975459
ARFGAP1	F(2,7.27061371307582)=2.15	0.184593	0.271309	0.124988	0.794199	0.335073	-0.638757	0.195734	-0.443024
ARFGAP2	F(2,7.75921431583943)=2.67	0.130771	0.210339	0.444201	0.385362	0.0535013	-0.308014	-0.336015	-0.644029
ARFGAP3	F(2,7.3209012702579)=1.29	0.330832	0.422023	0.303918	0.992081	0.256199	-0.459357	-0.0356128	-0.49497
ARFIP1	F(2,7.7930734455491)=9.76	0.00753644	0.0330321	0.00239907	0.0601223	0.206652	-1.00194	0.586659	-0.415284
ARGLU1	F(2,6.1227666148858)=0.83	0.478743	0.55951	0.639192	0.877785	0.367764	0.246566	0.131219	0.377785
ARHGAP1	F(2,7.75648081875925)=3.15	0.0998843	0.174755	0.904154	0.0450776	0.0947931	-0.112002	0.711225	0.599224
ARHGAP10	F(2,7.17181944767754)=8.23	0.0139097	0.0484247	0.0104243	0.968385	0.016091	0.791621	-0.053983	0.737638
ARHGAP17	F(2,6.78878619530419)=6.31	0.0283231	0.0756003	0.00254116	0.213453	0.0613795	-1.37153	0.566079	-0.80545
ARHGAP35	F(2,6.90183468774089)=0.95	0.431855	0.515865	0.658743	0.735038	0.990895	-0.315151	0.269332	-0.0458192
ARHGDIA	F(2,7.36107052811788)=14.10	0.00303636	0.0200064	0.00303897	0.00294759	0.999831	-1.18685	1.19175	0.00490244
ARHGEF1	F(2,6.52405609475357)=1.14	0.377207	0.465335	0.280407	0.18229	0.95527	-0.523175	0.617172	0.0939965
ARHGEF10	F(2,6.83044602969222)=12.08	0.00571037	0.0286076	0.158247	0.0274169	0.578383	-0.5371	0.813291	0.276191
ARHGEF12	F(2,7.36255632853417)=0.78	0.492718	0.571776	0.712945	0.991043	0.636784	-0.235736	-0.0378882	-0.273624
ARHGEF17	F(2,7.60370382572921)=4.45	0.0525615	0.113581	0.176974	0.652896	0.0388656	-0.582748	-0.272755	-0.855503
ARHGEF2	F(2,7.69906886009313)=39.83	8.69722e-05	0.00442593	6.95363e-06	0.855047	3.6296e-06	-1.90016	-0.122519	-2.02267
ARHGEF40	F(2,7.5405693817058)=4.04	0.0643138	0.129549	0.181253	0.119587	0.963817	0.636103	-0.722842	-0.086739
ARHGEF6	F(2,7.10498453660212)=2.38	0.162182	0.245484	0.709966	0.0621289	0.229798	0.137617	-0.437458	-0.299841
ARHGEF7	F(2,6.93976298847247)=0.79	0.491077	0.570355	0.702081	0.789861	0.987258	-0.244896	0.19896	-0.045936
ARIH1	F(2,7.30147114607539)=8.92	0.0109707	0.0417679	0.00530987	0.00178001	0.808416	-0.886249	1.02788	0.141629
ARL1	F(2,7.08750311565778)=2.14	0.187485	0.273886	0.206194	0.499519	0.791225	0.507456	-0.323398	0.184059
ARL2	F(2,7.28353859780144)=1.27	0.33609	0.427184	0.892152	0.378796	0.197858	0.0845856	0.256243	0.340829
ARL3	F(2,7.08278119816771)=34.88	0.000215395	0.00585487	0.00740679	1.86707e-05	0.00641381	-0.716943	1.44939	0.732447
ARL6IP5	F(2,7.19076345916187)=5.98	0.0295047	0.0778455	0.0123937	0.00851846	0.976214	0.873055	-0.926015	-0.0529602
ARL6IP6	F(2,6.90275831638764)=0.28	0.762007	0.801825	0.999653	0.73483	0.74936	0.0115045	-0.347227	-0.335723
ARL8A	F(2,7.44883132428342)=0.93	0.436671	0.520407	0.784984	0.288785	0.640815	0.236572	-0.560203	-0.323631
ARL8B	F(2,7.70720245916376)=14.46	0.00246412	0.0181409	0.234293	0.00231921	0.0501963	0.409221	-1.0396	-0.630378
ARMC1	F(2,7.86253582948722)=7.57	0.0146863	0.0501091	0.00820027	0.0371261	0.6848	1.19697	-0.922805	0.274163
ARMC10	F(2,6.96337818137756)=3.25	0.100821	0.175721	0.044018	0.0226502	0.926786	0.773161	-0.878295	-0.105133
ARMC8	F(2,6.4997053493773)=0.04	0.962329	0.968458	0.947792	0.99965	0.955657	0.13935	-0.0112344	0.128116
ARMCX1	F(2,7.98419145460985)=3.03	0.105156	0.181228	0.0531483	0.36338	0.466694	0.739195	-0.397838	0.341358
ARMCX2	F(2,7.90585738768348)=1.66	0.250769	0.341678	0.215103	0.232031	0.998592	0.575383	-0.559111	0.0162725
ARMCX3	F(2,7.69521250324532)=0.26	0.77483	0.812824	0.909398	0.983357	0.827267	0.137785	0.0577224	0.195508
ARMH3	F(2,7.90113621811159)=0.06	0.937934	0.950193	0.937972	0.99995	0.934592	0.15728	0.00439834	0.161679
ARPC1A	F(2,7.86082220755132)=3.49	0.0821346	0.152398	0.0499351	0.222653	0.648133	-0.647464	0.428134	-0.21933
ARPC1B	F(2,7.98782295201244)=23.15	0.000474378	0.00799313	0.000127689	0.00021215	0.940702	-0.932222	0.881937	-0.0502854
ARPC2	F(2,6.84386072516101)=29.36	0.000438244	0.00777288	4.49374e-06	1.61107e-05	0.581231	-1.03195	0.911153	-0.120795
ARPC3	F(2,5.95599181916138)=20.30	0.00219128	0.0172118	0.000660476	9.36968e-05	0.444824	-0.723125	0.899811	0.176687
ARPC4	F(2,6.61221611794362)=20.38	0.00148822	0.0144183	2.85984e-05	0.00028237	0.297951	-0.813408	0.637621	-0.175787
ARPC5	F(2,7.36389443243498)=36.75	0.000147299	0.00576546	7.54405e-05	0.000398252	0.53677	-1.32465	1.10371	-0.220939
ARPC5L	F(2,6.90624327253783)=10.32	0.00840922	0.0356135	0.00244202	0.0504345	0.243875	-0.58604	0.357421	-0.228618
ARPIN	F(2,7.55644458936016)=2.21	0.175698	0.260846	0.922456	0.322234	0.518849	-0.184426	0.723783	0.539358
ARSA	F(2,7.9058106554859)=3.79	0.0700097	0.136433	0.301612	0.575846	0.0583074	-0.706483	-0.465789	-1.17227
ARSB	F(2,7.60951222310201)=8.90	0.0101856	0.0398662	0.0220938	0.902873	0.0477362	-1.26378	0.174787	-1.08899
ARVCF	F(2,6.44387140457666)=2.11	0.197841	0.284969	0.134249	0.755934	0.38811	-1.03008	0.35589	-0.674188
ASAH1	F(2,7.97234500623114)=2.89	0.113958	0.192096	0.97019	0.129189	0.0873435	-0.107683	-0.96898	-1.07666
ASAP1	F(2,7.45518627127344)=9.41	0.00912321	0.0372917	0.441423	0.0327754	0.266032	0.340934	-0.784701	-0.443767
ASAP3	F(2,7.83021028944697)=1.96	0.203617	0.291754	0.180537	0.185758	0.999815	-0.715772	0.708872	-0.00689983
ASCC1	F(2,7.62020057101477)=3.59	0.0798308	0.14961	0.314003	0.0479131	0.494284	0.399876	-0.705513	-0.305637
ASCC2	F(2,7.80297223435699)=4.92	0.041495	0.098419	0.48278	0.0234345	0.179045	-0.34203	0.891601	0.549571
ASCC3	F(2,6.04137121859093)=0.91	0.451555	0.534887	0.965289	0.787043	0.638808	0.0905032	0.237757	0.32826
ASL	F(2,7.74864109896778)=3.86	0.0685445	0.134705	0.988818	0.0508171	0.0652152	-0.0441277	0.821082	0.776954
ASMTL	F(2,7.4241400612912)=2.74	0.128214	0.207444	0.98872	0.0768097	0.0599256	0.0353887	0.596952	0.63234
ASNS	F(2,7.95736862965139)=55.99	2.05308e-05	0.00294959	2.14402e-07	0.000321268	0.000190898	-2.75005	1.33508	-1.41497
ASPH	F(2,6.88065010467515)=13.41	0.00422995	0.023869	0.000344403	0.0288285	0.0595764	2.22998	-1.19749	1.03249
ASPSCR1	F(2,7.23789270577382)=1.39	0.308054	0.400976	0.368272	0.937614	0.552944	-0.516501	0.125844	-0.390657
ASS1	F(2,7.57037449702612)=0.19	0.830453	0.859321	0.838046	0.981309	0.921924	-0.370879	0.120361	-0.250518
ATAD1	F(2,7.87358493739427)=26.18	0.00033205	0.00681215	8.59933e-05	7.76073e-05	0.997276	1.40726	-1.42259	-0.0153328
ATAD3A	F(2,7.29029078479877)=12.34	0.0045641	0.0249604	0.000782835	0.204396	0.0187747	1.19385	-0.431524	0.762327
ATAD3B	F(2,6.53464156438283)=19.32	0.0018044	0.0155397	0.000339723	0.128897	0.0125345	1.37722	-0.523764	0.853453
ATG3	F(2,7.61461805646842)=9.72	0.00802197	0.0343274	0.0176637	0.0162859	0.998875	-0.901733	0.914266	0.012533
ATG5	F(2,6.53371883272553)=1.02	0.410095	0.495203	0.80004	0.530161	0.89053	-0.218383	0.375073	0.15669
ATG7	F(2,7.09701822616233)=1.18	0.362182	0.451496	0.693077	0.445074	0.905099	-0.284879	0.431711	0.146832
ATG9A	F(2,7.87528146667434)=1.02	0.40354	0.489443	0.993636	0.436303	0.381344	-0.0384299	-0.454267	-0.492697
ATIC	F(2,7.98397880700305)=10.10	0.00650146	0.0308128	0.210473	0.00195983	0.0479286	-0.418712	1.04423	0.625522
ATL1	F(2,7.70893854419069)=0.67	0.536983	0.609372	0.416492	0.602539	0.942032	0.384844	-0.287922	0.0969227
ATL2	F(2,7.78110521406307)=1.39	0.304942	0.39785	0.261502	0.268145	0.999833	0.305505	-0.302294	0.00321122
ATL3	F(2,6.10902998272417)=3.60	0.0924862	0.165476	0.0554936	0.721984	0.202074	0.398207	-0.119041	0.279166
ATOX1	F(2,7.64536427778109)=2.38	0.157053	0.239663	0.185618	0.626596	0.624271	0.963005	-0.48051	0.482496
ATP11C	F(2,7.13622485666268)=15.26	0.00264593	0.0186204	0.350476	0.00405519	0.0533276	0.456693	-1.28853	-0.831839
ATP13A1	F(2,7.84250945862339)=32.84	0.000154382	0.00576546	7.6683e-05	5.19799e-05	0.960492	1.11828	-1.16463	-0.0463515
ATP1A1	F(2,7.103030686297)=3.84	0.0740914	0.141755	0.0175039	0.067388	0.733865	0.878135	-0.673335	0.2048
ATP1B1	F(2,7.5099060449521)=6.60	0.0221871	0.0642749	0.992777	0.0504342	0.0411927	0.0487862	1.13258	1.18137
ATP1B3	F(2,6.96747347192431)=7.73	0.0170235	0.0546424	0.00260547	0.00264126	0.999966	1.07845	-1.07649	0.00195826
ATP2A2	F(2,7.53911142406858)=15.29	0.00222186	0.0172964	0.000881449	0.00151683	0.944372	0.960491	-0.898026	0.0624649
ATP2B1	F(2,6.67875192228857)=3.42	0.0947154	0.168511	0.0802092	0.997796	0.071952	-0.407637	-0.0107665	-0.418404
ATP2B4	F(2,7.60849097654173)=11.87	0.0045771	0.0249604	0.969127	0.0092234	0.0141577	0.0521983	-0.789707	-0.737509
ATP2C1	F(2,7.46010235328758)=17.65	0.00148344	0.0144066	0.000247848	0.00288836	0.331623	1.23531	-0.916401	0.31891
ATP5F1A	F(2,7.13642806317002)=90.30	8.56835e-06	0.00268783	8.98642e-05	1.93651e-05	0.53295	0.764279	-0.894916	-0.130637
ATP5F1B	F(2,7.41548185382663)=16.32	0.00192231	0.015921	0.495156	0.00783344	0.0625493	0.221346	-0.704022	-0.482677
ATP5F1C	F(2,7.551286432263)=84.22	6.86933e-06	0.00268783	1.99006e-06	2.51722e-06	0.977028	1.06693	-1.04355	0.0233818
ATP5F1D	F(2,7.63990752401368)=0.91	0.443113	0.526749	0.901302	0.809188	0.554401	-0.186673	-0.267725	-0.454398
ATP5IF1	F(2,6.97186828628534)=0.69	0.53491	0.608363	0.89481	0.876843	0.625218	-0.222879	-0.242581	-0.465459
ATP5ME	F(2,7.26356109386822)=27.70	0.000398941	0.00738736	0.00255738	0.0112845	0.686982	1.27612	-1.02941	0.246712
ATP5MF	F(2,6.80626135063107)=32.13	0.000341245	0.00681215	0.000424948	0.000270963	0.9566	1.13434	-1.19389	-0.0595539
ATP5MG	F(2,6.6496519774519)=90.46	1.5059e-05	0.00291914	2.41028e-05	4.68887e-05	0.880733	1.09209	-1.02049	0.071599
ATP5MJ	F(2,7.81662469402285)=67.05	1.20026e-05	0.00290039	4.71917e-07	1.76621e-05	0.0222486	1.54939	-1.09794	0.451455
ATP5MK	F(2,7.59470447428574)=44.39	6.45377e-05	0.00403173	1.03132e-05	0.000126268	0.207274	1.48687	-1.15048	0.336393
ATP5PB	F(2,6.50550814896767)=55.71	8.07107e-05	0.00442079	4.98396e-05	9.43635e-05	0.898593	1.06852	-0.999353	0.0691624
ATP5PD	F(2,7.6836239533227)=15.80	0.00189327	0.0158403	0.00514705	0.00248596	0.909994	0.824781	-0.911709	-0.0869289
ATP5PF	F(2,7.97776684821092)=3.27	0.0920419	0.164969	0.0775252	0.0908274	0.995254	1.06369	-1.02277	0.040916
ATP5PO	F(2,7.4124689566198)=66.95	1.79988e-05	0.00294959	2.29348e-05	2.34541e-05	0.999847	0.965971	-0.963799	0.00217221
ATP6AP1	F(2,6.59744752701403)=1.95	0.216702	0.306652	0.214681	0.159768	0.980236	0.47964	-0.530705	-0.0510646
ATP6AP2	F(2,7.83761112109257)=4.51	0.0497447	0.110231	0.0871051	0.0654373	0.984843	0.700668	-0.750384	-0.0497164
ATP6V0A1	F(2,7.5922107665808)=3.40	0.0882231	0.160009	0.521179	0.0313677	0.207287	0.308263	-0.80746	-0.499197
ATP6V0C	F(2,7.28345534548523)=6.51	0.0239112	0.0672678	0.144306	0.0825759	0.940065	0.52601	-0.612456	-0.0864461
ATP6V0D1	F(2,6.79274402832573)=4.92	0.0477047	0.107743	0.934845	0.038408	0.0205217	-0.0903084	-0.725616	-0.815924
ATP6V1A	F(2,7.52146327077352)=7.39	0.0167931	0.0542769	0.0265419	0.0589138	0.895277	-0.575132	0.489533	-0.085599
ATP6V1B2	F(2,6.3550619177698)=7.69	0.0200753	0.0607734	0.0179265	0.0674636	0.741198	-0.657799	0.506319	-0.15148
ATP6V1C1	F(2,7.64457216773145)=11.06	0.00554099	0.0282412	0.0182316	0.00565999	0.794005	-0.66981	0.805159	0.135349
ATP6V1D	F(2,7.75166977245034)=0.08	0.926429	0.940161	0.934648	0.999999	0.934075	-0.150818	-0.000686357	-0.151504
ATP6V1E1	F(2,7.83884823217497)=1.07	0.389046	0.476506	0.327493	0.509281	0.933149	-0.397198	0.302795	-0.0944028
ATP6V1F	F(2,7.8452693835616)=8.34	0.0114537	0.0427743	0.00212307	0.0308382	0.32226	-1.17382	0.77609	-0.397732
ATP6V1G1	F(2,7.18560461367461)=0.59	0.578741	0.647282	0.712954	0.687056	0.998947	-0.241904	0.255206	0.0133012
ATP6V1H	F(2,6.61487267249487)=1.28	0.339041	0.430136	0.177486	0.225212	0.986758	-0.557345	0.512006	-0.0453395
ATP8B2	F(2,7.42911892215926)=4.43	0.0540503	0.115465	0.109442	0.905263	0.215983	-0.412597	0.0796153	-0.332982
ATP9A	F(2,6.08580547008859)=1.33	0.332037	0.423211	0.793663	0.358847	0.726152	0.214247	-0.467346	-0.253099
ATPAF1	F(2,6.48929644789069)=13.30	0.00506001	0.0267867	0.0103543	0.00841135	0.992605	1.01425	-1.04742	-0.0331731
ATXN10	F(2,7.62923000599022)=0.95	0.427987	0.511989	0.288418	0.401383	0.966991	-0.65566	0.553561	-0.102099
ATXN2	F(2,7.07522985096682)=5.31	0.039066	0.0939597	0.0255877	0.421522	0.229532	-0.834422	0.356405	-0.478018
ATXN2L	F(2,7.5497876219904)=4.41	0.0538172	0.115146	0.0385042	0.800064	0.116604	-0.520851	0.118821	-0.402029
AUH	F(2,6.80390358009423)=30.08	0.00041832	0.0076038	0.00102697	0.000168148	0.513514	1.08122	-1.33234	-0.251127
AUP1	F(2,7.89583114884571)=17.58	0.00123592	0.0126929	0.000667738	0.00117076	0.939221	1.37286	-1.28245	0.09041
AXL	F(2,7.69466381882646)=0.94	0.431748	0.515865	0.524751	0.96363	0.3851	-0.491526	-0.114697	-0.606222
B2M	F(2,6.2723061935928)=2.08	0.202344	0.290538	0.139011	0.247153	0.927091	-0.769614	0.631117	-0.138497
B3GALT6	F(2,7.79229003756863)=0.99	0.413611	0.498566	0.416457	0.525133	0.978607	0.488611	-0.414687	0.073924
B3GAT3	F(2,7.12300711243501)=3.14	0.105387	0.181447	0.315644	0.324068	0.999796	0.48655	-0.480396	0.00615484
B3GLCT	F(2,7.2889753669585)=1.34	0.319853	0.411769	0.999991	0.497501	0.499781	-0.00114265	0.328032	0.32689
B4GALT1	F(2,5.84703635033693)=0.37	0.704878	0.754466	0.955187	0.681984	0.844191	-0.107633	0.315637	0.208004
B4GALT5	F(2,6.54125244927152)=1.12	0.380688	0.468363	0.329808	0.967678	0.23294	0.650946	0.106813	0.75776
B4GALT7	F(2,7.4316671016572)=1.95	0.208362	0.297206	0.423044	0.959844	0.29504	-0.419754	-0.088359	-0.508113
B4GAT1	F(2,7.96809028153991)=10.48	0.00587507	0.0292103	0.0267456	0.00212368	0.358655	0.797393	-1.1742	-0.376804
BABAM1	F(2,7.75014807760936)=31.63	0.00018721	0.00585487	6.02139e-05	0.000449056	0.409778	-1.24773	1.0014	-0.246322
BAD	F(2,7.54632511215439)=0.46	0.647258	0.705731	0.893794	0.788957	0.522799	-0.15412	-0.225168	-0.379287
BAG2	F(2,7.92730337059902)=5.80	0.0281144	0.0753878	0.352169	0.177262	0.0146767	-0.327811	-0.435296	-0.763107
BAG3	F(2,6.30564056272931)=2.69	0.142876	0.223	0.0589825	0.600671	0.287081	-1.05389	0.402702	-0.651193
BAG5	F(2,7.37647401069073)=3.31	0.0941975	0.167807	0.981987	0.227471	0.172156	-0.0476619	-0.459074	-0.506736
BAG6	F(2,7.5635832719699)=10.81	0.00605241	0.029653	0.00405681	0.0223556	0.617344	-0.721173	0.552106	-0.169067
BAK1	F(2,7.89085474224531)=4.11	0.0597331	0.123772	0.218049	0.052175	0.671397	0.686222	-1.02002	-0.333795
BANF1	F(2,7.72088962876659)=5.93	0.0275035	0.0743807	0.0497757	0.00797003	0.576312	-0.891784	1.23388	0.342095
BAP18	F(2,7.10595480599008)=2.39	0.160536	0.243801	0.225979	0.640395	0.687687	-0.554372	0.289685	-0.264687
BASP1	F(2,7.3114592390077)=4.03	0.0659854	0.131842	0.0460839	0.778573	0.0136311	-2.60335	-0.653422	-3.25677
BAX	F(2,7.45760078894704)=0.60	0.571267	0.640611	0.692607	0.886179	0.421693	0.284392	0.161358	0.44575
BAZ1A	F(2,6.12425428938701)=6.40	0.0315755	0.0814264	0.884799	0.139188	0.0626439	-0.316897	-1.38156	-1.69846
BCAM	F(2,7.25618621356807)=13.06	0.00394018	0.0228297	0.00605922	0.202194	0.00028016	-1.28818	-0.611939	-1.90012
BCAP29	F(2,6.97349951286079)=6.65	0.0241851	0.0678638	0.0116286	0.354366	0.143192	1.18821	-0.489836	0.698378
BCAP31	F(2,7.8788539597383)=29.73	0.000213512	0.00585487	0.000133358	6.7023e-05	0.887553	1.20222	-1.29347	-0.0912484
BCAS2	F(2,7.82366968957803)=2.49	0.145916	0.226625	0.996614	0.155747	0.13728	0.0184255	0.468667	0.487092
BCAT1	F(2,7.89550386619332)=7.95	0.0128591	0.0462567	0.00262794	0.0224166	0.472502	-2.13881	1.54257	-0.596236
BCAT2	F(2,7.86466081218423)=5.84	0.0278785	0.0749998	0.00659563	0.31316	0.0987284	0.99244	-0.398913	0.593527
BCKDHA	F(2,7.63324822312615)=26.97	0.000346229	0.00682405	0.000405448	0.000230791	0.932206	1.16527	-1.2419	-0.0766248
BCKDHB	F(2,6.77165169805992)=7.57	0.0187373	0.0579337	0.0958551	0.0952978	0.999993	0.674173	-0.675191	-0.00101773
BCKDK	F(2,6.99002064463061)=15.43	0.00272916	0.0190023	0.000450846	0.0821045	0.0279627	1.52279	-0.674563	0.848223
BCL2L1	F(2,7.83916287311791)=3.84	0.0686725	0.134721	0.123168	0.738841	0.0336773	0.930647	0.326518	1.25716
BCL2L13	F(2,7.95725944540123)=5.63	0.0299991	0.0788461	0.109293	0.0173392	0.561722	1.01368	-1.49439	-0.480702
BCL7C	F(2,7.20782558943589)=1.70	0.247617	0.338552	0.938188	0.310351	0.479241	-0.104894	0.471771	0.366877
BCLAF1	F(2,6.43147939816794)=1.79	0.24072	0.331393	0.996948	0.394547	0.432848	-0.0295322	0.536721	0.507189
BCS1L	F(2,7.47585374028379)=17.07	0.00163331	0.0149435	0.000527791	0.00369682	0.502839	1.73049	-1.35319	0.377301
BDH2	F(2,7.47868191515799)=1.09	0.384308	0.471264	0.755017	0.233314	0.58457	-0.433935	1.04054	0.606609
BET1	F(2,7.65428370729793)=3.36	0.0895302	0.161808	0.760501	0.0792045	0.248769	0.222295	-0.748956	-0.526661
BGN	F(2,7.97848828631543)=50.63	2.9264e-05	0.0032491	0.10058	1.48494e-06	2.3608e-05	-0.797061	3.3964	2.59934
BICC1	F(2,7.66890515344517)=1.98	0.203101	0.291238	0.131704	0.614562	0.509619	-0.903242	0.4131	-0.490142
BICD2	F(2,7.34715664500481)=9.04	0.0104648	0.0405386	0.0227506	0.00864923	0.853995	-0.695779	0.816303	0.120524
BIN1	F(2,6.27365492888672)=12.41	0.00660217	0.0311744	0.00598616	0.0799579	0.000116165	-0.978072	-0.608197	-1.58627
BLMH	F(2,7.57824433561541)=8.02	0.0134657	0.047646	0.00217556	0.0535664	0.209641	-1.41141	0.836889	-0.574517
BLOC1S1	F(2,7.12124345359752)=1.28	0.335842	0.427001	0.999519	0.499618	0.483051	-0.00757799	-0.296662	-0.30424
BLOC1S4	F(2,7.96230799009799)=2.53	0.141012	0.220761	0.925341	0.12949	0.233344	0.248891	-1.39484	-1.14595
BLVRA	F(2,7.19325027276801)=13.22	0.00390068	0.022729	0.0315858	0.000726148	0.119786	-0.835739	1.45164	0.615905
BLVRB	F(2,7.71588654586356)=6.68	0.0207336	0.0617681	0.012514	0.012982	0.99977	-1.3618	1.35371	-0.00808611
BNIP1	F(2,7.96096221642808)=0.10	0.90554	0.923066	0.999677	0.904441	0.914382	-0.0061374	0.108742	0.102605
BNIP3L	F(2,7.50525081413)=5.13	0.039395	0.0945296	0.994847	0.125359	0.106799	-0.0368579	-0.810597	-0.847455
BOK	F(2,7.39827914403756)=2.66	0.134586	0.214543	0.0412882	0.0869657	0.904671	0.872097	-0.737605	0.134492
BOLA2	F(2,7.58991069197628)=2.58	0.139997	0.219529	0.940258	0.191061	0.312227	-0.172686	0.960959	0.788273
BOP1	F(2,7.74004215945531)=2.45	0.149876	0.231376	0.864154	0.211055	0.0915325	0.088198	0.30654	0.394738
BORCS5	F(2,6.12691270868183)=3.28	0.107628	0.184182	0.999778	0.320485	0.329354	0.00695909	-0.524281	-0.517322
BPGM	F(2,6.49500405082364)=1.27	0.342681	0.433283	0.299306	0.802172	0.637367	-0.614437	0.251403	-0.363033
BPHL	F(2,7.36843388058692)=8.67	0.0115993	0.0430832	0.00741104	0.0256586	0.772337	1.31317	-1.06979	0.243382
BPNT1	F(2,7.63290498405209)=4.81	0.0445032	0.102997	0.77323	0.120909	0.0367376	0.14402	0.448557	0.592576
BPNT2	F(2,7.56446397119533)=3.55	0.0819107	0.152122	0.0612529	0.296447	0.599978	1.01282	-0.622066	0.390758
BRCC3	F(2,6.68944924176554)=2.38	0.165512	0.249422	0.283522	0.589163	0.0561517	-0.510872	-0.320364	-0.831236
BRD9	F(2,7.50504287836499)=5.61	0.0323175	0.0828198	0.0624598	0.068007	0.998674	1.70982	-1.6768	0.0330218
BRIX1	F(2,7.43558742277751)=0.32	0.737541	0.782495	0.799711	0.994508	0.743422	0.239475	0.0372318	0.276707
BRK1	F(2,7.57741518604654)=1.63	0.25721	0.348506	0.141029	0.759593	0.400106	-0.402906	0.140005	-0.262902
BSCL2	F(2,7.82091246412029)=24.62	0.000421746	0.00762669	0.000107319	0.00119643	0.315599	2.23071	-1.69227	0.538436
BSG	F(2,7.66069960061697)=11.73	0.0046563	0.0253227	0.222895	0.0283457	0.00126399	-0.408218	-0.691414	-1.09963
BST1	F(2,7.68047160662844)=4.46	0.0517574	0.112732	0.0552735	0.863887	0.133216	-0.8787	0.174507	-0.704192
BTD	F(2,7.4128410313948)=18.62	0.00128575	0.0130095	5.09925e-05	0.00115055	0.151568	1.00048	-0.705263	0.295219
BTF3	F(2,7.871407393408)=6.40	0.0224096	0.0645121	0.990693	0.0245089	0.0193987	0.0344465	0.811367	0.845814
BTF3L4	F(2,7.26968139509234)=15.30	0.00248202	0.0181413	0.00142305	0.231231	0.0307465	-0.864047	0.321025	-0.543022
BTN3A3	F(2,7.84648444946922)=2.68	0.129561	0.209048	0.107563	0.420409	0.638948	0.512081	-0.30021	0.211872
BTNL9	F(2,6.33364425947449)=3.39	0.0996599	0.174511	0.97456	0.246484	0.177504	-0.116968	-0.916579	-1.03355
BUB3	F(2,6.77292143321027)=7.35	0.0201079	0.0607846	0.00578052	0.00120638	0.648147	-1.04118	1.28406	0.24288
BUD31	F(2,7.82379992519254)=0.07	0.935332	0.948017	0.983556	0.910531	0.968708	0.0596647	-0.142339	-0.0826741
BYSL	F(2,7.97619036583889)=15.47	0.0017967	0.0155059	0.000307901	0.0463593	0.0327899	0.644148	-0.310881	0.333267
BZW1	F(2,7.77396907029292)=28.29	0.000270364	0.00644958	0.00138359	7.5783e-05	0.196969	-1.07284	1.49424	0.421409
BZW2	F(2,7.26884605944333)=5.86	0.0305429	0.0796132	0.0562382	0.00729601	0.507132	-0.75695	1.08976	0.332813
C10orf67	F(2,7.56328248751479)=2.46	0.150401	0.232098	0.191307	0.659065	0.603531	-0.755367	0.358878	-0.396489
C11orf54	F(2,7.93731081312496)=1.40	0.302177	0.395711	0.992358	0.377731	0.322939	-0.0725567	-0.853074	-0.925631
C11orf68	F(2,7.61510447504146)=54.28	3.11896e-05	0.00333696	2.47125e-05	1.05452e-05	0.796706	-1.87811	2.04397	0.165861
C11orf98	F(2,7.55216950351003)=0.46	0.647976	0.706071	0.865529	0.622242	0.902978	-0.12868	0.236654	0.107974
C12orf57	F(2,7.79218056320567)=0.17	0.843549	0.869586	0.881707	0.79163	0.982858	-0.140352	0.192117	0.0517654
C19orf25	F(2,7.45541072291589)=2.70	0.131586	0.211076	0.446453	0.441718	0.0652513	-0.411298	-0.414204	-0.825502
C1GALT1	F(2,7.7769858208369)=3.94	0.0659037	0.131743	0.991716	0.0998093	0.122432	-0.0400273	0.738381	0.698354
C1GALT1C1	F(2,7.65525141281204)=1.23	0.344998	0.435675	0.575243	0.355168	0.912852	-0.34636	0.484171	0.137811
C1orf198	F(2,6.47484587349436)=5.73	0.0368892	0.0901769	0.0110983	0.803769	0.00358787	-1.92139	-0.347902	-2.26929
C1QBP	F(2,7.77739540627084)=15.21	0.00204978	0.0163823	0.00625488	0.000667281	0.419304	0.478564	-0.641565	-0.163
C1QTNF1	F(2,6.24921913740627)=13.18	0.00572474	0.0286446	7.80447e-05	0.00040304	0.545998	2.84641	-2.37688	0.469527
C1S	F(2,7.95597294929581)=8.40	0.0109326	0.0416614	0.057922	0.330854	0.0040857	-0.394527	-0.227125	-0.621652
C20orf27	F(2,6.53478944871852)=0.38	0.696702	0.747663	0.678827	0.745269	0.993002	0.394756	-0.342489	0.0522677
C2CD2	F(2,7.87380228096754)=3.78	0.0707333	0.137045	0.287724	0.0249446	0.338594	0.419228	-0.807265	-0.388038
C3	F(2,7.11074474142458)=7.09	0.0202678	0.0609072	0.00726936	0.00155229	0.660206	2.36718	-2.92564	-0.558456
C4A	F(2,7.51876548382385)=4.16	0.0607518	0.125034	0.229398	0.0280577	0.448957	1.09919	-1.88586	-0.786676
C5	F(2,7.76775923341617)=0.41	0.678213	0.732028	0.67608	0.674276	0.999995	-0.579275	0.581317	0.00204191
C5orf51	F(2,7.94289492550518)=2.15	0.178844	0.264848	0.959634	0.181892	0.274003	0.234355	-1.62315	-1.38879
C6orf47	F(2,7.44803529787545)=4.78	0.0462022	0.105385	0.292621	0.0296561	0.37854	0.382122	-0.717979	-0.335858
C8orf82	F(2,7.33787059142864)=1.60	0.264815	0.356325	0.179525	0.140665	0.987117	0.523838	-0.566026	-0.0421885
C9	F(2,5.642398651002)=5.81	0.0427167	0.100217	0.0845119	0.0170496	0.646995	1.12099	-1.55037	-0.429384
C9orf64	F(2,7.99172581782758)=2.47	0.146097	0.22682	0.478778	0.497369	0.0859946	0.395828	0.384804	0.780631
CA5B	F(2,7.05962511940926)=0.63	0.55782	0.628528	0.99257	0.885987	0.82933	0.0723855	0.293092	0.365478
CAB39	F(2,7.97331762623054)=0.68	0.532301	0.606236	0.710114	0.47151	0.913287	-0.365999	0.552318	0.18632
CAB39L	F(2,5.81421805817244)=0.37	0.703746	0.75345	0.979738	0.709296	0.594221	0.0903272	0.375306	0.465633
CABP1	F(2,7.91470460969546)=0.96	0.422479	0.506581	0.99752	0.422717	0.388576	-0.0147314	-0.284937	-0.299668
CABP7	F(2,7.31149404652876)=8.52	0.0122848	0.0447394	0.904235	0.027464	0.0587246	0.10263	-0.718613	-0.615983
CACNA2D1	F(2,7.95125235639254)=5.10	0.037529	0.0913325	0.999942	0.0449952	0.0441886	-0.003086	-0.821956	-0.825042
CACYBP	F(2,7.78438052219122)=7.92	0.0133069	0.0473696	0.0240559	0.0146841	0.959362	-1.2963	1.41199	0.115694
CAD	F(2,7.76949404346752)=7.40	0.0158559	0.0525289	0.99691	0.0073391	0.00642191	0.0154598	0.771835	0.787295
CALD1	F(2,7.87077196451366)=3.44	0.0843738	0.155151	0.102668	0.990396	0.127835	-1.66112	0.0977256	-1.56339
CALHM2	F(2,7.54736620664099)=0.42	0.67449	0.729159	0.803582	0.74585	0.994184	-0.276408	0.321132	0.0447233
CALHM5	F(2,7.96884353888534)=0.70	0.524758	0.59914	0.686574	0.942194	0.49265	-0.432959	-0.169901	-0.60286
CALR	F(2,7.70668501684439)=4.00	0.0643332	0.129549	0.977965	0.0814909	0.0575532	-0.0297594	-0.352912	-0.382671
CALU	F(2,7.08067482937383)=27.89	0.000438975	0.00777288	0.0213933	0.229428	0.00100315	-0.683542	-0.379218	-1.06276
CAMK2D	F(2,7.27953345011314)=0.31	0.742679	0.786321	0.700022	0.657089	0.997145	-0.224491	0.24428	0.019789
CAMK2G	F(2,6.25995280834268)=2.03	0.208618	0.297467	0.455732	0.308238	0.95079	-0.401796	0.500357	0.0985609
CAMLG	F(2,7.37712393098456)=1.95	0.209328	0.297963	0.818521	0.502416	0.851495	0.243006	-0.460357	-0.217351
CAND1	F(2,7.53657320012188)=2.50	0.146616	0.227369	0.142778	0.0521937	0.825925	-0.403631	0.520606	0.116975
CANX	F(2,7.06520003201406)=26.31	0.00053241	0.00836051	0.00261939	0.000193403	0.287119	0.663017	-0.906726	-0.243709
CAP1	F(2,7.18358400001955)=25.63	0.000536913	0.00836051	2.57911e-05	1.86276e-05	0.968136	-1.33369	1.37796	0.0442703
CAP2	F(2,7.50981357559552)=17.74	0.00142895	0.0140433	0.000128586	0.0962155	0.00556585	-1.88172	0.696246	-1.18547
CAPG	F(2,7.71316580799831)=6.06	0.0262408	0.0720089	0.787906	0.0325999	0.103539	-0.499887	2.18865	1.68876
CAPN1	F(2,7.15403988261067)=7.22	0.0192355	0.0590578	0.0364563	0.00390402	0.447768	-0.683077	0.983243	0.300167
CAPN2	F(2,7.95379310346125)=15.42	0.00183452	0.0156678	0.00104334	0.000849757	0.991669	-1.09565	1.1234	0.0277492
CAPN3	F(2,7.24851915814016)=22.92	0.000734078	0.00992443	0.00122984	0.000499583	0.85055	0.729476	-0.812974	-0.0834975
CAPN5	F(2,7.52339292189096)=6.76	0.0208954	0.061977	0.0145849	0.00265331	0.614252	0.932931	-1.19983	-0.266895
CAPNS1	F(2,6.8357660092008)=24.50	0.000762434	0.00994311	0.000336647	0.00202267	0.540871	-1.19132	0.958891	-0.232429
CAPRIN1	F(2,6.90043049427702)=2.92	0.120351	0.198996	0.210678	0.0301688	0.502647	-0.417752	0.684791	0.267039
CAPZA1	F(2,7.83092833537328)=17.94	0.00119094	0.0123892	7.50948e-05	0.00101074	0.257914	-0.855288	0.637863	-0.217425
CAPZA2	F(2,7.20288577458839)=11.25	0.00608215	0.0297446	0.000513903	0.00588547	0.356858	-0.944747	0.689485	-0.255262
CAPZB	F(2,7.33363770805151)=14.20	0.00300577	0.0198999	0.000323137	0.00958385	0.155957	-0.827798	0.532248	-0.29555
CARD19	F(2,7.22243547406742)=22.94	0.000742992	0.00992443	0.00781508	0.00976635	0.991484	1.1179	-1.08031	0.037586
CARHSP1	F(2,6.42781546279347)=1.09	0.391207	0.478298	0.890022	0.321793	0.563626	-0.1833	0.598211	0.414911
CARM1	F(2,7.53333616645179)=17.24	0.001544	0.0146913	7.32697e-05	8.32752e-05	0.995741	-1.04094	1.02699	-0.0139501
CARMIL1	F(2,7.12838195176101)=58.27	3.82746e-05	0.00340342	0.278076	0.000876925	0.0145987	-1.03784	3.19846	2.16062
CARS1	F(2,6.30573349335843)=26.16	0.000884793	0.0105145	5.54781e-06	0.00117	0.00777028	-1.98231	1.11796	-0.864349
CARS2	F(2,7.7857378317115)=2.66	0.131724	0.211129	0.228998	0.188292	0.990908	0.738227	-0.792674	-0.0544468
CASK	F(2,7.87594785617425)=25.65	0.000355506	0.00685642	0.139507	6.44856e-05	0.00165874	0.352678	-1.13727	-0.784591
CASP3	F(2,7.95174426195372)=5.57	0.0307616	0.0799803	0.0344954	0.0245701	0.98036	-1.10495	1.17784	0.0728975
CAST	F(2,7.48614827221989)=10.20	0.00728067	0.0324962	0.00331258	0.333852	0.0464114	-2.15572	0.761703	-1.39401
CAT	F(2,6.96007281121567)=15.97	0.00250938	0.0181488	0.000331021	0.000516343	0.95846	1.95822	-1.86053	0.0976928
CAV1	F(2,7.03386425968043)=4.04	0.0680286	0.134034	0.0346299	0.0429512	0.991922	0.895413	-0.85763	0.0377835
CAV2	F(2,7.77879392771225)=6.33	0.0233256	0.0663125	0.0121313	0.010498	0.996427	0.936785	-0.958602	-0.0218171
CAVIN1	F(2,7.59870687223241)=2.15	0.181722	0.26824	0.839494	0.104478	0.255406	0.199743	-0.787956	-0.588213
CAVIN2	F(2,7.76462804468315)=0.83	0.472015	0.553199	0.908043	0.387584	0.622234	0.284716	-0.926755	-0.642039
CAVIN3	F(2,7.91894741005318)=1.47	0.285584	0.379296	0.943327	0.236342	0.372354	0.0956277	-0.505666	-0.410039
CBFB	F(2,7.49201231011763)=5.09	0.0401707	0.0958868	0.13592	0.0309418	0.675251	-0.459978	0.649877	0.189898
CBR1	F(2,7.39819045711046)=2.55	0.143901	0.224089	0.578442	0.488205	0.111962	0.467606	0.539204	1.00681
CBR3	F(2,7.53891600163287)=2.78	0.124448	0.203481	0.706805	0.0619467	0.231055	-0.361854	1.14338	0.781522
CBR4	F(2,7.77965637901579)=2.26	0.168526	0.252867	0.238803	0.251455	0.999319	0.97952	-0.959473	0.0200472
CBX1	F(2,6.32837678817938)=2.40	0.167334	0.251705	0.490232	0.999553	0.474394	-0.30432	-0.00738529	-0.311705
CBX3	F(2,7.72713801877972)=7.62	0.0148534	0.0505533	0.279952	0.00422794	0.0738076	-0.336432	0.847827	0.511395
CBX5	F(2,7.82625432890183)=2.75	0.124605	0.203559	0.80776	0.0610933	0.174012	-0.23686	0.962806	0.725946
CC2D1A	F(2,7.81866114254089)=3.36	0.088588	0.160388	0.146034	0.938948	0.0831641	-0.349413	-0.0581867	-0.4076
CC2D1B	F(2,7.96319816702025)=1.11	0.374754	0.463004	0.843353	0.336183	0.641168	0.116671	-0.30741	-0.190738
CCAR1	F(2,6.82386178195653)=1.46	0.297501	0.39171	0.627469	0.538446	0.987605	-0.139772	0.162185	0.0224131
CCAR2	F(2,6.81032925017666)=5.03	0.045479	0.104553	0.013534	0.0257819	0.931866	-0.640848	0.573194	-0.0676538
CCDC124	F(2,6.89927316230695)=0.30	0.747323	0.78961	0.721508	0.966006	0.858428	0.253649	-0.0815107	0.172138
CCDC127	F(2,7.63034349585658)=11.03	0.005612	0.0283917	0.000494792	0.00243792	0.6193	1.46956	-1.20652	0.263049
CCDC181	F(2,7.8316468207846)=3.13	0.100032	0.174938	0.795947	0.110684	0.301624	0.515251	-1.74804	-1.23279
CCDC22	F(2,7.7330821152602)=5.15	0.0379005	0.0919064	0.0819925	0.0294747	0.831641	-0.631061	0.785456	0.154395
CCDC47	F(2,7.71332358813989)=3.33	0.090669	0.163507	0.110331	0.167276	0.964507	0.614674	-0.543246	0.0714278
CCDC50	F(2,6.09022866004376)=2.20	0.190406	0.276978	0.465741	0.646128	0.126263	-0.487809	-0.363484	-0.851293
CCDC51	F(2,7.32710909844596)=10.02	0.00800699	0.034299	0.0096674	0.0202098	0.911911	2.01538	-1.78466	0.230722
CCDC6	F(2,7.78041550950571)=24.73	0.000425149	0.00762669	2.25819e-05	0.00193681	0.0325954	-1.49149	0.905897	-0.58559
CCDC80	F(2,7.23520761018725)=5.28	0.0385306	0.0929987	0.0356595	0.851909	0.0918573	-1.30026	0.246955	-1.0533
CCDC83	F(2,7.55086233295842)=33.00	0.000185261	0.00585487	2.46404e-05	0.0004251	0.172288	2.61358	-1.92631	0.687272
CCDC9	F(2,7.44532903053378)=0.80	0.482563	0.562694	0.685613	0.994571	0.626176	-0.308258	-0.0364172	-0.344675
CCDC90B	F(2,6.89939839060152)=8.44	0.0140206	0.0486049	0.0351641	0.0781103	0.892852	1.20574	-1.0141	0.191647
CCDC93	F(2,7.6541876841613)=4.63	0.0481596	0.108214	0.0826337	0.0774123	0.999198	-0.48293	0.490678	0.0077481
CCN1	F(2,6.4429644355047)=1.15	0.373101	0.461796	0.794847	0.823761	0.448237	0.222095	0.203763	0.425858
CCN2	F(2,7.9298054618333)=2.74	0.124431	0.203481	0.0649835	0.206971	0.765262	-0.816172	0.587687	-0.228485
CCNY	F(2,6.07211018438189)=3.91	0.0810237	0.150882	0.452096	0.545375	0.0912439	-0.397429	-0.344435	-0.741865
CCNYL1	F(2,6.50632911866807)=6.26	0.0304269	0.0794978	0.0299517	0.167281	0.586929	-0.926867	0.611362	-0.315505
CCPG1	F(2,7.67154379081007)=1.32	0.321903	0.41389	0.531345	0.338103	0.927683	0.446976	-0.597235	-0.150259
CCS	F(2,7.83916978979339)=2.00	0.198207	0.285296	0.717788	0.20689	0.575187	-0.260651	0.600592	0.339941
CCT2	F(2,7.58854894329122)=1.42	0.298349	0.392073	0.449334	0.171224	0.775034	-0.297703	0.461724	0.164021
CCT3	F(2,6.313902280134)=1.39	0.316215	0.409009	0.848783	0.251215	0.512658	-0.123483	0.37838	0.254897
CCT4	F(2,7.31339894186456)=0.89	0.450574	0.534033	0.753652	0.313431	0.70892	-0.169943	0.357876	0.187933
CCT5	F(2,6.96842336591183)=1.73	0.24581	0.336708	0.212856	0.0952508	0.872691	-0.449789	0.575106	0.125317
CCT6A	F(2,5.96013056018316)=1.81	0.243585	0.334552	0.954019	0.198757	0.305098	-0.0564106	0.35439	0.29798
CCT7	F(2,6.65261188892542)=0.73	0.518867	0.594563	0.706129	0.371189	0.825822	-0.187061	0.324835	0.137774
CCT8	F(2,7.04769564737065)=1.35	0.317852	0.410222	0.203184	0.184197	0.997767	-0.47269	0.489185	0.0164949
CD109	F(2,6.64802331741255)=9.09	0.0125379	0.0453796	0.765866	0.0588804	0.189418	-0.326729	1.1952	0.86847
CD151	F(2,7.5714844378188)=0.40	0.682889	0.735336	0.917319	0.563391	0.796341	0.143269	-0.377453	-0.234184
CD248	F(2,7.61970966661203)=1.47	0.289214	0.383255	0.233293	0.659596	0.681321	-0.629379	0.321292	-0.308087
CD276	F(2,7.51663805692126)=0.05	0.952446	0.961575	0.968344	0.936495	0.994049	-0.151213	0.216275	0.0650623
CD2AP	F(2,7.87378519796712)=6.27	0.0234867	0.066586	0.034131	0.9728	0.0228677	-0.724765	-0.0562814	-0.781046
CD2BP2	F(2,7.32294435415108)=0.99	0.415027	0.49998	0.60774	0.361938	0.895911	-0.244109	0.356844	0.112735
CD36	F(2,7.57346090157159)=12.85	0.00368123	0.0221389	0.0256177	0.00100761	0.197871	3.43314	-5.51098	-2.07784
CD44	F(2,7.764497912692)=8.52	0.0110234	0.0418908	0.0192528	0.992365	0.0155755	-0.985492	-0.0362865	-1.02178
CD46	F(2,7.49044508854872)=4.14	0.0614472	0.125898	0.880159	0.165748	0.337768	0.112885	-0.45633	-0.343445
CD47	F(2,6.41090829389699)=1.87	0.229507	0.32025	0.987081	0.38857	0.469044	0.0364947	-0.324261	-0.287767
CD58	F(2,7.71127450553053)=3.67	0.0757344	0.14386	0.0266176	0.276113	0.369134	-0.71856	0.384537	-0.334023
CD59	F(2,7.9072099756782)=3.28	0.0917624	0.164683	0.909484	0.122568	0.0604208	-0.17728	-0.912052	-1.08933
CD63	F(2,7.75091191462742)=0.89	0.449003	0.532632	0.396316	0.995541	0.442989	-0.336824	0.0224696	-0.314354
CD68	F(2,7.45912968063165)=3.96	0.0671658	0.133165	0.0349833	0.44689	0.276277	0.73408	-0.320392	0.413688
CD81	F(2,7.34180362423061)=2.81	0.123789	0.202712	0.999195	0.310884	0.327583	0.0132381	-0.530947	-0.517709
CD82	F(2,5.80099873035348)=5.10	0.0526204	0.113581	0.191325	0.481421	0.0251895	0.706665	0.450805	1.15747
CD9	F(2,7.82318742580077)=0.25	0.781341	0.817628	0.723809	0.91035	0.930651	-0.46757	0.249517	-0.218053
CD99	F(2,7.32194751744868)=8.12	0.0138419	0.0482704	0.986239	0.147946	0.114188	-0.11245	-1.4372	-1.54965
CD99L2	F(2,6.93621807525081)=1.83	0.230715	0.321499	0.983597	0.349817	0.43614	0.113789	-0.949289	-0.8355
CDC23	F(2,5.88222100146189)=2.53	0.1612	0.244538	0.173306	0.964413	0.255671	0.66163	-0.0881274	0.573502
CDC37	F(2,7.57752115257679)=14.65	0.00249075	0.0181413	0.000200498	0.000938107	0.612769	-1.11809	0.935347	-0.182747
CDC40	F(2,6.80186390470599)=0.39	0.692622	0.744257	0.566958	0.615415	0.996338	0.418881	-0.386028	0.0328535
CDC42	F(2,7.96767505573477)=6.08	0.0249529	0.0694959	0.0084268	0.380983	0.0971182	-0.633826	0.238869	-0.394957
CDC42BPA	F(2,7.86969175008429)=11.88	0.00419253	0.0238091	0.0214658	0.324897	0.00151727	-0.584922	-0.279354	-0.864276
CDC42BPB	F(2,6.53966407442767)=8.53	0.0150514	0.0510305	0.00220296	0.0183008	0.478583	-0.922841	0.673801	-0.24904
CDC42EP1	F(2,7.64325009265208)=5.94	0.0278146	0.0749147	0.0999036	0.788606	0.0314543	-1.27779	-0.373964	-1.65175
CDC42EP2	F(2,7.97751324055238)=8.57	0.0103078	0.0400989	0.126037	0.0907164	0.00211533	-0.926011	-1.01189	-1.9379
CDC42EP3	F(2,7.63210939856162)=1.20	0.353208	0.443317	0.21197	0.786595	0.514607	-1.10675	0.410648	-0.696104
CDC42EP4	F(2,7.36223211046255)=2.73	0.129924	0.20947	0.317324	0.7848	0.113764	-0.56331	-0.248626	-0.811936
CDC5L	F(2,6.7373084895491)=7.15	0.0216065	0.0631701	0.126934	0.0187645	0.534516	-0.366833	0.556279	0.189446
CDC73	F(2,7.59661461756913)=0.87	0.458337	0.540738	0.992388	0.330339	0.385802	0.037525	-0.474346	-0.436821
CDH11	F(2,7.26370374036444)=1.74	0.240698	0.331393	0.106047	0.547582	0.499394	-0.560599	0.269758	-0.290841
CDH13	F(2,7.94147433511558)=2.67	0.129654	0.209116	0.751369	0.297387	0.0952859	-0.552226	-1.18526	-1.73748
CDH2	F(2,7.67029175753594)=1.20	0.350833	0.441281	0.700151	0.430707	0.888205	0.428683	-0.673326	-0.244643
CDH24	F(2,7.55338031706375)=1.21	0.348815	0.439146	0.76826	0.640972	0.276937	-0.25103	-0.328678	-0.579708
CDIPT	F(2,7.75072398132907)=9.78	0.00758015	0.0331621	0.00292612	0.00105636	0.82479	0.692436	-0.789283	-0.0968472
CDK1	F(2,7.25614282402971)=11.25	0.00597541	0.0295391	0.979155	0.0131371	0.00924871	0.0741896	1.29532	1.36951
CDK4	F(2,7.67089791779648)=1.55	0.271704	0.363807	0.194453	0.998995	0.207586	0.537461	-0.0123851	0.525076
CDK5RAP3	F(2,7.97806838736294)=4.20	0.0567519	0.119313	0.0452627	0.0944881	0.905927	0.481574	-0.406421	0.0751536
CDK6	F(2,7.81701280511828)=0.52	0.615362	0.677859	0.988037	0.628996	0.717075	-0.0999644	0.63293	0.532966
CDK7	F(2,7.75905123364446)=0.21	0.816006	0.847145	0.77401	0.827741	0.994624	-0.280699	0.240428	-0.0402706
CDK9	F(2,7.99299655661765)=7.54	0.014444	0.0495293	0.00817903	0.0122394	0.972553	0.419716	-0.394063	0.0256539
CDKN2AIP	F(2,7.78004810169923)=2.67	0.130674	0.210337	0.361182	0.470646	0.0533886	-0.308631	-0.262392	-0.571022
CDV3	F(2,7.66442221524987)=0.48	0.635898	0.696791	0.993199	0.754374	0.68921	-0.0379068	-0.246585	-0.284492
CEBPB	F(2,7.17604921378186)=4.07	0.0658688	0.131738	0.326385	0.245282	0.0194725	0.370963	0.420958	0.791921
CEBPD	F(2,7.84783774199907)=2.08	0.1885	0.274791	0.664637	0.194222	0.603826	0.914674	-1.93543	-1.02076
CELF1	F(2,7.92400646346135)=0.42	0.668768	0.724498	0.925371	0.664901	0.87285	-0.093317	0.2172	0.123883
CEMIP	F(2,7.501963462981)=5.53	0.0334683	0.0847803	0.0148735	0.239166	0.271132	-2.41849	1.24039	-1.1781
CENPV	F(2,7.28046372571298)=0.24	0.791377	0.826379	0.695935	0.999717	0.709355	0.261137	-0.00718664	0.25395
CEP170	F(2,5.69851518079473)=29.91	0.000950962	0.0109876	0.000141135	0.0730885	0.00828397	-1.60441	0.64192	-0.962487
CEPT1	F(2,6.7903878425032)=6.28	0.0285949	0.076031	0.0386536	0.263294	0.496221	0.934303	-0.548165	0.386138
CERCAM	F(2,7.02218812864194)=5.98	0.030415	0.0794978	0.0386115	0.840268	0.102985	-1.53106	0.308021	-1.22304
CERS2	F(2,7.64645482642937)=0.92	0.440134	0.52396	0.477406	0.81735	0.829922	0.349306	-0.178147	0.171158
CERS6	F(2,7.59742536469611)=0.60	0.571372	0.640611	0.79612	0.555023	0.911761	0.272607	-0.445093	-0.172486
CES1	F(2,7.06003462686029)=1.99	0.206137	0.29444	0.325876	0.101291	0.734013	0.928614	-1.39901	-0.470395
CES1P1	F(2,7.32033026587998)=0.57	0.588028	0.654995	0.999328	0.620762	0.599921	-0.0211603	-0.575672	-0.596832
CES2	F(2,6.27491751756759)=19.20	0.00211509	0.0167092	0.300388	0.0128173	0.000851616	-0.377028	-0.830044	-1.20707
CETN2	F(2,7.89784358219676)=0.26	0.774895	0.812824	0.943095	0.70776	0.883257	0.145373	-0.357593	-0.21222
CFAP20	F(2,7.28671602364631)=32.28	0.000239213	0.00610365	0.0093012	0.00036609	0.181297	-0.60853	0.92877	0.32024
CFAP70	F(2,6.1619273912307)=1.23	0.356451	0.446161	0.392265	0.772714	0.786935	-0.799075	0.407024	-0.392051
CFAP77	F(2,7.87048100529826)=1.94	0.206322	0.294603	0.921448	0.128503	0.23525	0.113896	-0.622897	-0.509002
CFD	F(2,5.5753060747519)=0.58	0.592421	0.65846	0.632935	0.916528	0.858186	0.288267	-0.123802	0.164464
CFL1	F(2,6.90725111348844)=47.98	8.89292e-05	0.00442593	0.000231937	7.06588e-05	0.713879	-1.10536	1.25665	0.151286
CFL2	F(2,7.75794425349727)=12.75	0.00353363	0.0218617	0.00141849	0.00401904	0.821454	-1.18601	1.03344	-0.15257
CHCHD3	F(2,6.75018218427966)=21.96	0.00110927	0.0119603	0.0226317	0.00204431	0.393191	0.781581	-1.12202	-0.34044
CHCHD6	F(2,7.64253297077092)=2.80	0.122398	0.201038	0.148204	0.126435	0.994733	0.637938	-0.668758	-0.0308203
CHD4	F(2,7.61028081287335)=7.47	0.0160397	0.0527308	0.745058	0.0170838	0.00455365	0.144947	0.640355	0.785302
CHERP	F(2,7.13154974543855)=0.87	0.457412	0.540005	0.721308	0.734553	0.308282	0.166828	0.161985	0.328813
CHID1	F(2,6.71862204813343)=5.15	0.0440973	0.1026	0.306957	0.0268519	0.336258	0.444751	-0.870252	-0.425501
CHMP1A	F(2,7.90835563334182)=13.22	0.00300515	0.0198999	0.00212745	0.000890398	0.865747	-0.887679	0.990421	0.102742
CHMP1B	F(2,7.65800452226802)=0.94	0.433073	0.516869	0.847114	0.417463	0.736026	0.254808	-0.603275	-0.348467
CHMP2A	F(2,7.10659807375353)=17.86	0.00169248	0.0152138	0.00357232	0.0083126	0.883469	-0.962198	0.85163	-0.110568
CHMP2B	F(2,7.27023759351655)=4.94	0.0441721	0.102635	0.0782405	0.711639	0.278021	-1.36712	0.452295	-0.914829
CHMP3	F(2,6.78373034022269)=4.25	0.0635729	0.128904	0.0148504	0.032464	0.9013	-0.99429	0.864757	-0.129533
CHMP4A	F(2,7.16054744966362)=0.08	0.920572	0.934909	0.93894	0.886072	0.990461	0.0956055	-0.132807	-0.0372017
CHMP4B	F(2,7.8472392224889)=11.08	0.00518039	0.0270751	0.00124761	0.00470686	0.728869	-1.31974	1.10677	-0.21297
CHMP5	F(2,6.73371296777834)=4.55	0.0562041	0.118586	0.00941655	0.408211	0.0983801	-1.18836	0.437629	-0.750735
CHMP6	F(2,7.70467932657255)=0.28	0.765634	0.805023	0.921139	0.700545	0.904427	-0.125948	0.265339	0.139391
CHORDC1	F(2,7.74019045007978)=5.14	0.0379215	0.0919064	0.389613	0.0129148	0.13986	-0.290747	0.730579	0.439832
CHP1	F(2,7.93087121586107)=4.02	0.062218	0.127033	0.0679267	0.0939028	0.980461	0.713802	-0.659571	0.0542306
CHPF	F(2,7.58958662532727)=1.43	0.297767	0.391809	0.994321	0.21308	0.182291	-0.0330311	-0.582839	-0.61587
CHPT1	F(2,7.97701764460201)=0.94	0.428826	0.512843	0.386889	0.921048	0.602023	0.542911	-0.153755	0.389156
CHST14	F(2,6.26303615530485)=1.94	0.22051	0.310863	0.20113	0.87152	0.40671	0.522357	-0.143287	0.379071
CHTOP	F(2,7.23337953814072)=0.20	0.826095	0.855241	0.99416	0.911876	0.866123	0.0460243	0.183343	0.229367
CILP	F(2,7.40161877305213)=5.30	0.0373435	0.0909349	0.999301	0.00695296	0.00740867	-0.017898	1.89593	1.87803
CIRBP	F(2,7.95980122365241)=21.36	0.000631715	0.00910557	8.58642e-05	0.011556	0.029237	-1.29713	0.700505	-0.596629
CISD1	F(2,7.2987228898677)=16.69	0.00189326	0.0158403	0.000658369	0.802405	0.0019203	1.23733	-0.153482	1.08385
CISD2	F(2,7.05491633884719)=12.05	0.00530948	0.0275049	0.000867792	0.168287	0.026285	1.14154	-0.44652	0.695024
CKAP4	F(2,7.07655672250956)=5.62	0.0345081	0.0863334	0.038972	0.128408	0.771308	0.677873	-0.51035	0.167523
CKAP5	F(2,5.85799870526026)=6.81	0.0296073	0.0780159	0.0356487	0.0108574	0.788688	-0.414069	0.510098	0.0960289
CKB	F(2,7.68009081765348)=10.27	0.00675649	0.0313647	0.00633803	0.0417131	0.559591	-1.99408	1.445	-0.549079
CKLF	F(2,7.758553767204)=1.13	0.371696	0.460472	0.959699	0.399235	0.549292	-0.0938168	0.460781	0.366964
CLASP1	F(2,7.70773154136978)=1.05	0.396574	0.482991	0.999339	0.525945	0.506137	-0.0121096	-0.388204	-0.400314
CLCC1	F(2,7.82970201129858)=12.44	0.00370413	0.0221389	0.00324224	0.00254837	0.989514	0.993682	-1.02639	-0.0327038
CLCN3	F(2,6.56325549551418)=8.86	0.0136727	0.0480443	0.00100123	0.00093815	0.999161	0.815404	-0.82191	-0.00650633
CLCN7	F(2,7.90163222444908)=3.17	0.0977745	0.172091	0.38348	0.0786195	0.572002	0.469725	-0.822009	-0.352283
CLDN11	F(2,7.13826120960761)=0.90	0.447954	0.531695	0.758358	0.704058	0.313428	0.288364	0.325858	0.614222
CLEC3B	F(2,6.54431778375318)=1.80	0.23863	0.329511	0.373328	0.676654	0.102172	-0.681726	-0.418045	-1.09977
CLIC1	F(2,7.31971460538204)=66.98	1.97168e-05	0.00294959	5.20121e-05	2.02107e-06	0.0605149	-1.18539	1.63108	0.445686
CLIC4	F(2,7.9578227155958)=9.31	0.00823834	0.0350343	0.0145449	0.00331784	0.691838	-0.970705	1.21078	0.24007
CLINT1	F(2,7.88220981962154)=10.25	0.00641528	0.0307156	0.00316787	0.117099	0.143631	-1.08684	0.559536	-0.527308
CLIP1	F(2,6.88841480669311)=21.93	0.00103005	0.011593	9.34882e-06	0.041893	0.000495686	-1.90848	0.653311	-1.25517
CLK3	F(2,7.80362255945993)=2.38	0.156181	0.238776	0.116147	0.550068	0.528199	-0.751879	0.36943	-0.382449
CLMP	F(2,6.27833344923699)=3.10	0.115897	0.194092	0.386513	0.624085	0.0922124	-0.262266	-0.180813	-0.443079
CLN5	F(2,7.9893461026294)=4.94	0.0401486	0.0958868	0.190854	0.413215	0.0199886	-0.621013	-0.438195	-1.05921
CLN6	F(2,7.68758653824999)=3.79	0.0715375	0.13836	0.190078	0.0672693	0.807094	0.515487	-0.689125	-0.173638
CLNS1A	F(2,7.7753937918573)=7.55	0.0150557	0.0510305	0.162222	0.0148489	0.382252	-0.621899	1.05702	0.435124
CLPB	F(2,7.91091132995626)=21.57	0.00062633	0.00905974	0.000110704	0.0123839	0.0371124	1.38199	-0.758322	0.62367
CLPP	F(2,6.25867871521533)=1.67	0.263119	0.354856	0.25842	0.962214	0.372139	0.444204	-0.0706942	0.37351
CLPTM1	F(2,7.6207418055139)=5.87	0.0286997	0.0762109	0.0291364	0.0695777	0.87556	0.951355	-0.793286	0.15807
CLPTM1L	F(2,7.78936950181487)=4.40	0.0527501	0.113581	0.0499808	0.0540408	0.998909	0.874031	-0.859452	0.0145792
CLPX	F(2,7.92712608928748)=2.79	0.120968	0.199457	0.0632743	0.787939	0.189998	0.493565	-0.129456	0.364109
CLTA	F(2,6.73930482166404)=4.74	0.0518383	0.112732	0.0183482	0.0912587	0.644371	-0.819551	0.588589	-0.230961
CLTB	F(2,7.32076980861174)=10.55	0.00697015	0.0317795	0.000915411	0.0175129	0.249392	-1.22121	0.804247	-0.416959
CLTC	F(2,7.15723285273299)=2.05	0.197289	0.284273	0.0717942	0.230659	0.757087	-0.342148	0.242125	-0.100023
CLU	F(2,7.03733647433515)=0.90	0.448844	0.532597	0.543756	0.269516	0.846088	1.03975	-1.5738	-0.534045
CLUH	F(2,7.08094573370577)=1.04	0.400356	0.486436	0.998137	0.480417	0.51317	0.0144961	-0.296859	-0.282363
CMAS	F(2,7.3664136815036)=4.45	0.0539949	0.115406	0.595512	0.444243	0.102735	-0.208557	-0.264351	-0.472908
CMBL	F(2,7.81315231396023)=1.32	0.320895	0.412852	0.315254	0.793938	0.668827	0.72191	-0.309791	0.412118
CMC1	F(2,7.81806980955129)=2.64	0.132923	0.212485	0.564887	0.109195	0.492645	0.366639	-0.777329	-0.41069
CMKLR1	F(2,7.89779682462686)=2.40	0.153536	0.235698	0.623239	0.0994191	0.409689	-0.261842	0.628319	0.366477
CMPK1	F(2,7.46305007036197)=1.93	0.210749	0.299881	0.845441	0.559727	0.279727	0.228242	0.432128	0.66037
CMTM3	F(2,7.52486231847903)=16.35	0.00182354	0.0156065	0.00353759	0.843713	0.00134918	1.13379	0.152689	1.28648
CNDP2	F(2,7.96306201703631)=4.60	0.0470503	0.106845	0.0749469	0.0411804	0.937671	-0.852231	0.972138	0.119906
CNEP1R1	F(2,7.84790869210382)=0.18	0.839198	0.866096	0.985914	0.853176	0.924015	-0.0523969	0.176418	0.124022
CNIH4	F(2,7.94048973339551)=8.45	0.0108102	0.0414256	0.0311158	0.00572459	0.623432	0.57424	-0.759156	-0.184916
CNN1	F(2,6.97152821717421)=4.65	0.052211	0.113124	0.285585	0.576021	0.0545009	-1.32159	-0.849814	-2.1714
CNN2	F(2,7.35345917935893)=13.03	0.00382787	0.0224963	0.000897473	0.0148336	0.280085	-1.89441	1.27992	-0.614497
CNN3	F(2,7.94097298580227)=7.13	0.0168717	0.0544026	0.0271258	0.848982	0.0101262	-2.05671	-0.374769	-2.43148
CNOT1	F(2,7.67586485055999)=3.05	0.105748	0.181839	0.0646437	0.14028	0.89074	-0.477579	0.390347	-0.087232
CNOT3	F(2,6.20166067599173)=0.84	0.476676	0.557729	0.614462	0.79974	0.281833	-0.293263	-0.196356	-0.489619
CNOT9	F(2,6.93495744758096)=0.45	0.654835	0.712033	0.92179	0.613571	0.835218	-0.135684	0.338316	0.202633
CNP	F(2,7.9724613319842)=0.48	0.636949	0.69757	0.640316	0.998836	0.667824	-0.149241	0.00747928	-0.141762
CNPY2	F(2,7.03828720973676)=10.36	0.00800291	0.034299	0.949157	0.039414	0.0676959	0.0846553	-0.769416	-0.68476
CNPY4	F(2,7.25727389747098)=0.04	0.96509	0.970761	0.995272	0.993686	0.978241	-0.0251134	-0.0290334	-0.0541468
CNTNAP1	F(2,6.93910160394385)=1.46	0.296274	0.390738	0.252786	0.849823	0.513907	-0.65777	0.214391	-0.443379
COA3	F(2,6.78648807751979)=43.06	0.000139265	0.00574399	1.40883e-05	1.63587e-05	0.992838	1.63489	-1.61085	0.0240424
COA7	F(2,7.21737116538403)=10.07	0.00816858	0.0348458	0.0327693	0.967221	0.0210877	0.572043	0.0484634	0.620507
COASY	F(2,7.8146648778771)=0.50	0.623008	0.684696	0.612323	0.991799	0.685435	0.294164	-0.037313	0.256851
COG2	F(2,7.95844222767004)=3.79	0.0697378	0.136161	0.8052	0.0558347	0.161616	-0.265742	1.09377	0.828033
COG4	F(2,7.97551999314679)=3.80	0.0694416	0.135712	0.0396372	0.342948	0.402007	0.754845	-0.393915	0.36093
COG5	F(2,6.42898326813765)=2.20	0.186665	0.272978	0.400556	0.39517	0.999937	0.399968	-0.403159	-0.00319125
COG6	F(2,6.39103767556105)=10.29	0.0100333	0.0395841	0.0086559	0.167523	0.245319	-0.778145	0.415738	-0.362408
COL10A1	F(2,7.8760531910654)=0.46	0.64732	0.705731	0.922199	0.658857	0.872002	0.160655	-0.370085	-0.20943
COL11A1	F(2,6.90809383655886)=5.41	0.0385296	0.0929987	0.0723597	0.883321	0.159929	1.79643	-0.348931	1.4475
COL12A1	F(2,7.47122722342529)=13.23	0.00350612	0.0217242	0.709132	0.00870046	0.0366075	-0.239762	1.09045	0.850683
COL14A1	F(2,7.30312662160511)=16.12	0.00209713	0.0167092	0.0451062	0.95806	0.0274443	-1.83295	-0.187774	-2.02072
COL15A1	F(2,7.50885289589073)=4.62	0.0491181	0.109602	0.124059	0.115279	0.998909	-1.50026	1.53152	0.0312644
COL16A1	F(2,7.16148123889083)=3.88	0.0720267	0.138783	0.999785	0.0571943	0.0591987	-0.00635941	0.834873	0.828514
COL18A1	F(2,7.60744001658315)=3.16	0.100304	0.175165	0.648677	0.436797	0.116388	0.626482	0.881989	1.50847
COL1A1	F(2,6.15814998557849)=21.81	0.00160568	0.0149435	0.0978227	0.00580205	0.000135169	-0.89607	-1.52308	-2.41915
COL1A2	F(2,7.59264341106271)=21.67	0.000727911	0.00990152	0.0562161	0.0104881	0.000137057	-0.638209	-0.868954	-1.50716
COL3A1	F(2,7.70517235423648)=48.80	4.21394e-05	0.00340342	0.00064913	3.89156e-07	0.000247857	1.9202	-4.06513	-2.14493
COL4A1	F(2,7.98799087966623)=11.44	0.00451756	0.0249604	0.0021392	0.00475783	0.891896	2.4047	-2.1569	0.247797
COL4A2	F(2,7.94807241043186)=4.57	0.0477081	0.107743	0.1266	0.748682	0.0357646	1.18404	0.409203	1.59324
COL5A1	F(2,7.61008369589089)=5.60	0.0319064	0.0820223	0.913853	0.05354	0.107366	0.121367	-0.7862	-0.664833
COL5A2	F(2,7.84399719423184)=3.06	0.104402	0.180337	0.999512	0.110165	0.11574	0.0169361	-1.25673	-1.23979
COL5A3	F(2,7.47619908634017)=11.45	0.00529482	0.0274635	0.0937505	0.0151424	0.000296514	1.07883	1.56258	2.64141
COL6A1	F(2,7.66429474221106)=9.96	0.00739904	0.0327537	0.0107366	0.272012	0.000644813	1.59612	0.736489	2.33261
COL6A2	F(2,7.85080362712677)=15.85	0.00175123	0.0153939	0.0137013	0.0368105	0.00011956	1.66184	1.39168	3.05353
COL6A3	F(2,7.50647645299407)=13.03	0.00361973	0.0220109	0.00456711	0.192828	0.000208364	2.71261	1.2582	3.97081
COL8A1	F(2,7.21633063738426)=2.64	0.137814	0.217613	0.972533	0.154494	0.106951	0.229616	2.04107	2.27069
COLGALT1	F(2,7.39051450715148)=1.81	0.22943	0.32025	0.23266	0.656404	0.683409	0.55014	-0.282236	0.267904
COLGALT2	F(2,7.85702323460054)=1.04	0.398937	0.485005	0.395223	0.846605	0.711043	0.433223	-0.177397	0.255826
COMMD1	F(2,7.69259595963871)=0.45	0.650753	0.708345	0.995946	0.608349	0.659726	0.0221712	-0.250613	-0.228442
COMMD10	F(2,7.23845480336466)=17.70	0.00163126	0.0149435	0.0220958	0.876626	0.0529672	-0.752076	0.118237	-0.633839
COMMD2	F(2,7.51279996384087)=2.54	0.143966	0.22409	0.180001	0.0623209	0.802242	-0.411078	0.54893	0.137852
COMMD3	F(2,7.21073808115705)=0.46	0.64601	0.704863	0.485065	0.537278	0.995376	0.613572	-0.565997	0.0475755
COMMD4	F(2,7.88908491557156)=2.17	0.177445	0.262872	0.572737	0.428729	0.0916672	0.367327	0.458677	0.826004
COMMD9	F(2,7.43865081814036)=0.09	0.91513	0.930771	0.947202	0.988169	0.890309	-0.116222	-0.0543382	-0.17056
COMP	F(2,6.73341934592521)=10.30	0.00893741	0.0368994	0.000354149	0.0222827	0.0787413	3.21324	-1.81455	1.39869
COMT	F(2,7.80321353529727)=8.27	0.0118023	0.0434441	0.0248279	0.00168633	0.316522	0.596876	-0.893218	-0.296341
COPA	F(2,5.64380924533458)=6.93	0.0302072	0.0792409	0.487	0.0287798	0.211142	-0.243076	0.614068	0.370992
COPB1	F(2,5.66368808675821)=14.84	0.00559864	0.0283917	0.021501	0.00164522	0.345964	-0.630399	0.922203	0.291804
COPB2	F(2,6.34321451345325)=6.56	0.0285331	0.075965	0.0416251	0.00859628	0.662053	-0.457987	0.603515	0.145528
COPE	F(2,5.5075587170647)=8.02	0.0233828	0.0663833	0.0154037	0.00456668	0.778756	-0.522751	0.629726	0.106975
COPG1	F(2,6.17272326260697)=12.77	0.00640709	0.0307121	0.023507	0.00382019	0.580324	-0.644613	0.856759	0.212145
COPG2	F(2,7.77832184000502)=2.66	0.131483	0.211071	0.25822	0.105154	0.837612	-0.439651	0.590596	0.150945
COPS2	F(2,7.04640983740241)=61.47	3.46711e-05	0.00339117	3.9494e-05	5.68655e-05	0.963918	-0.791532	0.762297	-0.0292345
COPS3	F(2,7.0828978244417)=5.48	0.0364551	0.0894609	0.00451742	0.0204591	0.683389	-0.685811	0.541453	-0.144358
COPS4	F(2,7.89724093805215)=31.19	0.000178319	0.00585487	4.99483e-05	0.000108213	0.856534	-0.940481	0.867049	-0.0734318
COPS5	F(2,7.72228679609723)=22.61	0.000591645	0.00883811	0.000188239	0.00116018	0.514163	-1.15513	0.934912	-0.220214
COPS6	F(2,5.87511665283549)=16.77	0.00373023	0.0221442	0.000307418	0.000121025	0.818717	-0.725357	0.803814	0.0784572
COPS7A	F(2,7.54840081819884)=10.71	0.00624496	0.0301703	0.0148386	0.0105275	0.98009	-0.634981	0.671234	0.0362528
COPS7B	F(2,6.62636520951815)=0.74	0.512601	0.589165	0.998059	0.683364	0.718515	0.0333233	-0.474293	-0.44097
COPS8	F(2,7.58197823544102)=9.93	0.00762935	0.0332711	0.000739194	0.00613185	0.458324	-1.31487	0.995747	-0.319124
COPZ1	F(2,7.08309424775149)=3.12	0.106961	0.183617	0.0422826	0.0636794	0.970486	-0.546643	0.500462	-0.0461812
COPZ2	F(2,5.70895515820259)=8.06	0.0217176	0.0633237	0.00472686	0.00731418	0.967318	-1.245	1.16826	-0.0767384
COQ5	F(2,7.77902108032326)=7.13	0.0174411	0.0554164	0.0042908	0.0824024	0.258358	0.984739	-0.579556	0.405183
COQ8A	F(2,7.93787208723782)=0.71	0.518834	0.594563	0.477554	0.851589	0.794454	-1.03945	0.472383	-0.567072
COQ9	F(2,7.3950356337614)=14.23	0.00291963	0.0196943	0.00267922	0.0063632	0.876563	1.80655	-1.6006	0.205955
CORO1B	F(2,5.77134371287533)=3.05	0.124476	0.203481	0.0768204	0.293625	0.682394	-0.846316	0.550318	-0.295998
CORO1C	F(2,6.57358257465728)=7.42	0.0206369	0.061566	0.0235825	0.611683	0.126192	-1.04073	0.324958	-0.715777
CORO2B	F(2,7.97105756689405)=12.39	0.00357712	0.0219245	0.0339214	0.10295	0.000667674	-1.30478	-1.01608	-2.32086
COTL1	F(2,7.74730270290357)=0.22	0.805049	0.837887	0.903499	0.731892	0.941385	-0.138007	0.244288	0.106281
COX14	F(2,6.94638844833912)=24.23	0.000737862	0.00992443	0.0160271	0.000129101	0.0345316	1.03933	-1.94397	-0.904637
COX17	F(2,7.63657011699323)=0.80	0.482112	0.562465	0.999005	0.629962	0.604562	-0.0193922	-0.42636	-0.445753
COX20	F(2,7.08148446881623)=1.87	0.223431	0.314333	0.298832	0.15016	0.892457	0.523547	-0.676615	-0.153068
COX4I1	F(2,6.87961013654724)=10.99	0.00720662	0.0323903	0.00104343	0.180665	0.029545	1.14258	-0.446456	0.696123
COX5A	F(2,7.80984646466982)=2.42	0.152536	0.234756	0.101827	0.667614	0.379713	0.696921	-0.269355	0.427566
COX5B	F(2,5.79768637967731)=3.75	0.0901179	0.162727	0.0115127	0.405992	0.119443	1.21208	-0.462214	0.749868
COX6B1	F(2,7.49755263622601)=0.31	0.743538	0.787027	0.757965	0.971361	0.878359	0.411482	-0.131797	0.279685
COX6C	F(2,7.36606427176333)=23.01	0.000679273	0.00939547	1.04683e-05	0.00588525	0.00367126	1.33269	-0.644075	0.688616
COX7A1	F(2,7.84653644788375)=8.89	0.00962497	0.0386504	0.00331661	0.999601	0.00347661	1.45353	-0.00933834	1.4442
COX7A2	F(2,7.94255615233449)=4.47	0.0501776	0.110732	0.0334127	0.423984	0.283238	1.20788	-0.54055	0.667333
COX7A2L	F(2,7.53842681416372)=2.62	0.136588	0.216559	0.197723	0.703673	0.0512583	0.580483	0.255408	0.835891
COX7C	F(2,7.0269118589719)=3.84	0.0746543	0.142443	0.0142934	0.995933	0.0166823	1.51873	-0.0387651	1.47996
CPB2	F(2,7.33933892122753)=6.74	0.0217606	0.0633901	0.217563	0.0191187	0.358623	0.966665	-1.74172	-0.775056
CPD	F(2,7.87307240933812)=2.81	0.119895	0.19868	0.437156	0.56645	0.0924943	-0.343363	-0.281317	-0.62468
CPM	F(2,7.80458739213032)=40.61	7.49613e-05	0.00420827	1.37025e-06	0.0795657	2.57959e-05	6.47873	-1.60126	4.87747
CPNE1	F(2,7.04930789890187)=3.08	0.109111	0.185986	0.875594	0.445448	0.227938	0.291028	0.739811	1.03084
CPNE3	F(2,7.40229886789604)=4.00	0.0663619	0.132163	0.585907	0.707612	0.207152	0.637224	0.508284	1.14551
CPOX	F(2,7.76972754373431)=7.42	0.0157463	0.0523204	0.00468416	0.0518873	0.397656	1.17662	-0.779745	0.396872
CPPED1	F(2,7.08438169481734)=101.04	6.1998e-06	0.00268783	0.0182203	2.79367e-06	0.000214509	-0.645748	1.81358	1.16783
CPQ	F(2,7.99282882484671)=22.39	0.00052979	0.00836051	0.000223134	0.966982	0.00015285	-1.54838	-0.065716	-1.6141
CPS1	F(2,7.48791026053092)=4.21	0.0596566	0.123772	0.751645	0.0485904	0.165923	0.156397	-0.576081	-0.419684
CPSF1	F(2,7.85865842919792)=0.63	0.555655	0.626924	0.899611	0.796899	0.538888	0.117228	0.172648	0.289876
CPSF2	F(2,7.44180183789331)=0.23	0.803189	0.836665	0.846311	0.822277	0.998799	-0.124724	0.135234	0.0105094
CPSF3	F(2,7.97234501221639)=2.70	0.127473	0.20649	0.0736555	0.411183	0.517809	0.712428	-0.384725	0.327702
CPSF6	F(2,6.25752478350097)=16.67	0.00311328	0.0202363	0.000774853	0.000923286	0.993856	-1.00216	0.981151	-0.0210097
CPSF7	F(2,7.89113118893932)=13.68	0.00272481	0.0190023	0.000591817	0.00420223	0.501471	-0.89253	0.694883	-0.197646
CPT1A	F(2,7.79984271612216)=1.16	0.362931	0.452206	0.550445	0.244589	0.80518	0.377084	-0.600472	-0.223388
CPT2	F(2,7.77600988719163)=44.58	5.49382e-05	0.00375839	8.19578e-06	3.42353e-05	0.539969	1.42432	-1.23541	0.18891
CRABP2	F(2,7.64567949164358)=0.03	0.969434	0.974177	0.984391	0.999483	0.978299	-0.120154	-0.0217753	-0.141929
CRAT	F(2,7.52867502587608)=1.52	0.278884	0.371604	0.247034	0.163478	0.960665	0.242637	-0.281336	-0.0386989
CREB1	F(2,7.1923328181349)=2.27	0.17159	0.256045	0.218207	0.457075	0.851189	1.37142	-0.951487	0.419931
CREG1	F(2,7.28161632621049)=1.18	0.360811	0.450246	0.48934	0.807948	0.210169	-0.585038	-0.312567	-0.897604
CRELD1	F(2,7.89503534733349)=3.44	0.0841415	0.154793	0.108401	0.0818778	0.984895	1.12491	-1.20926	-0.0843498
CRELD2	F(2,7.50169702726787)=0.73	0.512696	0.589165	0.670363	0.690288	0.999384	0.332204	-0.319395	0.0128094
CRIP2	F(2,6.29576238634135)=22.79	0.0013079	0.0131687	0.00117988	0.0303706	0.197573	-2.63833	1.6235	-1.01483
CRK	F(2,7.81620080997851)=7.14	0.01722	0.0551141	0.0187528	0.0155806	0.994158	-1.06651	1.10068	0.0341754
CRKL	F(2,7.70355489844127)=10.91	0.00565685	0.0284783	0.00630987	0.00887901	0.980034	-1.15269	1.09501	-0.0576767
CRLF1	F(2,7.68372364613579)=12.14	0.00418435	0.0238091	0.00113115	0.188506	0.030664	2.23169	-0.868065	1.36362
CRTAP	F(2,7.83006144924478)=9.20	0.00880951	0.036555	0.0526706	0.00185539	0.184552	0.6322	-1.08451	-0.452306
CRYAB	F(2,7.69138174690522)=1.77	0.232662	0.323738	0.995835	0.202645	0.177135	-0.0356892	-0.749185	-0.784875
CRYL1	F(2,7.84824624719302)=0.72	0.516272	0.592415	0.745763	0.519761	0.923037	-0.182014	0.276228	0.0942137
CRYZ	F(2,7.70781709397597)=2.11	0.186193	0.272588	0.53062	0.0864887	0.448804	-0.25295	0.539488	0.286538
CS	F(2,7.47799487697647)=4.79	0.0458278	0.104997	0.0267844	0.0565216	0.907533	0.735119	-0.632542	0.102577
CSDE1	F(2,7.81563486743415)=28.48	0.000257595	0.00635261	9.60817e-06	0.000104568	0.230625	-1.08459	0.850447	-0.234147
CSE1L	F(2,7.13614284150318)=14.63	0.00298485	0.0198999	0.0540437	0.000741221	0.0733127	-0.554916	1.0727	0.517789
CSF1	F(2,7.8932395915451)=0.27	0.772486	0.810982	0.810236	0.721977	0.986648	0.334809	-0.4187	-0.0838907
CSK	F(2,7.83386201904369)=7.38	0.0157674	0.0523204	0.0210368	0.00475885	0.691707	-0.751627	0.949673	0.198046
CSNK1A1	F(2,7.77876677153163)=0.80	0.482927	0.562958	0.789228	0.366114	0.739742	-0.184697	0.393728	0.209031
CSNK2A2	F(2,7.85990785116357)=0.76	0.49731	0.576278	0.433473	0.493498	0.99335	-0.442576	0.40446	-0.038116
CSNK2B	F(2,7.49511456117886)=0.75	0.505055	0.583203	0.431716	0.350162	0.985263	-0.605397	0.683	0.0776032
CSPG4	F(2,7.94608247812374)=2.77	0.122443	0.201038	0.424967	0.0896812	0.569348	-0.849481	1.52977	0.680293
CSRP1	F(2,6.99778977182182)=4.71	0.0506113	0.111183	0.0270316	0.419739	0.241425	-1.93613	0.837592	-1.09854
CSRP2	F(2,7.98928980531541)=1.33	0.316192	0.409009	0.256384	0.848236	0.521285	-1.33728	0.440953	-0.896331
CST3	F(2,7.94142012267031)=4.40	0.0516475	0.112668	0.232515	0.511086	0.0348294	0.496951	0.325434	0.822385
CSTB	F(2,7.16593046258198)=2.04	0.198354	0.285307	0.943447	0.232614	0.367022	-0.171449	0.913237	0.741787
CSTF1	F(2,7.9206817452592)=4.21	0.0567161	0.119298	0.1246	0.0488647	0.849511	-0.454154	0.570786	0.116632
CSTF2	F(2,6.84283908750305)=0.29	0.754785	0.796006	0.70809	0.798495	0.986321	-0.330711	0.265606	-0.0651048
CSTF3	F(2,7.68160837284051)=2.12	0.184536	0.271309	0.340898	0.0935563	0.686521	-0.211632	0.332913	0.121282
CTBP1	F(2,6.62151424791144)=7.67	0.0188663	0.0582559	0.00373899	0.0237486	0.569724	-1.00222	0.750434	-0.251789
CTBP2	F(2,7.88915324387352)=11.79	0.00426341	0.0239591	0.00407465	0.00294613	0.981299	-1.27574	1.33375	0.0580078
CTBS	F(2,7.45311335073192)=10.76	0.00635164	0.0305828	0.000846858	0.440704	0.00752663	-1.36241	0.345058	-1.01735
CTDSP1	F(2,6.81836273090028)=0.86	0.465359	0.547607	0.392131	0.528044	0.965912	-0.64378	0.524713	-0.119067
CTHRC1	F(2,7.34502626843465)=0.88	0.455417	0.538219	0.897609	0.927157	0.700412	0.379948	0.317473	0.697422
CTIF	F(2,7.07225897231022)=3.96	0.0702362	0.136744	0.530783	0.431303	0.081813	-0.442159	-0.514195	-0.956354
CTNNA1	F(2,7.8948888321068)=0.66	0.542222	0.614299	0.496117	0.95401	0.66838	-0.323233	0.0813876	-0.241846
CTNNA2	F(2,7.94186548583985)=0.22	0.810623	0.842835	0.955442	0.758847	0.904733	0.0980783	-0.243782	-0.145704
CTNNB1	F(2,7.66263418291115)=0.03	0.973132	0.977415	0.985884	0.968507	0.996428	-0.0540576	0.0811664	0.0271089
CTNNBL1	F(2,6.91539301797888)=7.94	0.0161721	0.0529363	0.0133439	0.00982898	0.984146	-0.739675	0.77666	0.0369855
CTNND1	F(2,7.71796960262794)=0.09	0.915172	0.930771	0.999131	0.945772	0.932007	-0.0119934	-0.0963002	-0.108294
CTPS1	F(2,7.29025642166875)=13.63	0.00344582	0.0214476	0.0634726	0.000166962	0.0116959	-0.42311	1.00489	0.581785
CTSA	F(2,6.84787567397333)=4.92	0.0473125	0.107249	0.294057	0.779995	0.102332	-0.328733	-0.141829	-0.470562
CTSB	F(2,7.7820653153087)=8.73	0.0102573	0.0399908	0.00260451	0.112192	0.124739	-1.14454	0.58076	-0.563783
CTSC	F(2,7.48081038713442)=1.37	0.311709	0.405221	0.602649	0.260218	0.77993	-0.85437	1.44614	0.591768
CTSD	F(2,7.84991226497711)=1.27	0.332514	0.423556	0.276702	0.994752	0.317232	-0.980548	0.0592871	-0.921261
CTSK	F(2,7.69510969192295)=1.71	0.243333	0.334428	0.985201	0.189313	0.145997	0.0785335	0.892977	0.971511
CTSL	F(2,6.24936341539149)=0.87	0.464909	0.547302	0.751302	0.565835	0.947707	-0.294568	0.420935	0.126366
CTSS	F(2,6.17058803209783)=0.64	0.560087	0.630885	0.970227	0.403632	0.531575	-0.0927431	0.528209	0.435466
CTSZ	F(2,7.76998895518264)=6.48	0.0221335	0.0642238	0.00548212	0.522204	0.0404516	-1.31295	0.375602	-0.937352
CTTN	F(2,6.44117144165963)=15.90	0.00322441	0.0206322	0.00174426	0.440301	0.0162677	-1.95134	0.541025	-1.41031
CTTNBP2NL	F(2,6.13550840677276)=10.14	0.011361	0.0424667	0.0347651	0.0373363	0.999113	-0.71288	0.702926	-0.00995398
CUL1	F(2,7.27002868355579)=3.08	0.107458	0.184084	0.531703	0.0416665	0.255837	-0.238714	0.601035	0.362321
CUL2	F(2,7.58224302652138)=4.43	0.0531742	0.114187	0.0316708	0.0119755	0.852377	-0.601685	0.713167	0.111482
CUL3	F(2,7.99834054963963)=9.63	0.00742754	0.0327737	0.00364784	0.00781963	0.903689	-0.690654	0.618766	-0.0718871
CUL4A	F(2,7.68917267210025)=0.73	0.51084	0.587873	0.580504	0.564846	0.999612	-0.415314	0.426142	0.0108283
CUL4B	F(2,7.60747419269947)=1.15	0.367394	0.456106	0.323912	0.809662	0.66337	0.518503	-0.215456	0.303047
CUL5	F(2,7.35366506570357)=0.43	0.665053	0.721425	0.971046	0.784394	0.649356	-0.0278139	-0.0807182	-0.108532
CUTA	F(2,7.17151373362695)=1.73	0.243996	0.335006	0.940686	0.306379	0.187422	-0.115248	-0.532768	-0.648016
CUTC	F(2,7.68984524271223)=5.87	0.0283685	0.0756249	0.498315	0.112517	0.0146846	0.279567	0.5294	0.808967
CUX1	F(2,7.32319884517508)=0.74	0.51159	0.588521	0.345716	0.347387	0.999993	0.752344	-0.750473	0.00187107
CWC15	F(2,7.89974568762805)=3.64	0.0756917	0.14386	0.893571	0.0381379	0.084214	0.14798	-0.919487	-0.771507
CWC27	F(2,7.88812047817993)=2.30	0.163805	0.247303	0.960018	0.169743	0.109087	0.160105	1.14028	1.30039
CWH43	F(2,6.83491711761889)=0.02	0.977621	0.980964	0.974393	0.988968	0.996884	0.094922	-0.0620325	0.0328895
CYB561D2	F(2,7.72922825885501)=8.36	0.0116562	0.0431386	0.0118836	0.0445803	0.745806	0.44776	-0.352472	0.0952879
CYB5A	F(2,7.59833776258044)=15.42	0.00211421	0.0167092	0.00013993	0.00385034	0.148876	2.33814	-1.56617	0.771976
CYB5B	F(2,7.35825787113952)=4.30	0.0580596	0.121564	0.0946414	0.336034	0.696937	0.70144	-0.450493	0.250947
CYB5R1	F(2,7.12560071695609)=55.20	4.60197e-05	0.00340342	5.10523e-05	3.33611e-05	0.950385	1.79207	-1.8721	-0.0800248
CYB5R2	F(2,7.91141070321471)=2.68	0.129193	0.208537	0.990366	0.111647	0.138785	0.0830762	-1.37841	-1.29533
CYB5R3	F(2,7.49111518251464)=13.10	0.00358114	0.0219245	0.0104529	0.0130175	0.9918	0.635266	-0.613348	0.0219178
CYBC1	F(2,6.81988507428199)=1.64	0.261924	0.353361	0.359204	0.709087	0.106553	0.336563	0.189222	0.525785
CYBRD1	F(2,6.23147602447278)=1.13	0.380952	0.468481	0.62879	0.205948	0.662547	0.517136	-1.00313	-0.485995
CYC1	F(2,7.23517852066518)=15.99	0.00221337	0.0172862	8.50027e-05	0.177569	0.00177306	1.92149	-0.568395	1.35309
CYCS	F(2,7.61795234896345)=1.82	0.225982	0.316838	0.227936	0.471274	0.852732	0.458496	-0.316583	0.141912
CYFIP1	F(2,6.75224293336878)=5.07	0.0452122	0.104227	0.0326799	0.0348732	0.999267	-0.656248	0.64802	-0.0082279
CYFIP2	F(2,6.85323323876407)=8.37	0.01447	0.049544	0.00136518	0.00316285	0.87809	-1.13702	1.01902	-0.118001
CYGB	F(2,7.27958555983868)=4.75	0.0478943	0.10799	0.624296	0.098623	0.0187639	0.562014	1.35399	1.916
CYP1B1	F(2,7.84737806919176)=0.67	0.540698	0.612741	0.460269	0.727064	0.892428	0.377426	-0.237051	0.140376
CYP20A1	F(2,6.11240144239276)=4.44	0.0644976	0.12981	0.0742505	0.290582	0.675003	0.755282	-0.489432	0.26585
CYP24A1	F(2,7.73771103460091)=206.92	1.91706e-07	0.000393765	0.799837	8.9855e-10	6.11943e-10	0.12064	3.52817	3.64881
CYP27A1	F(2,6.93632529600887)=7.30	0.0196879	0.0599095	0.0174373	0.156161	0.440321	1.47352	-0.901561	0.571957
CYP2U1	F(2,7.73459970337494)=4.03	0.0630868	0.128374	0.421274	0.0292319	0.256279	0.473964	-1.08214	-0.608178
CYP51A1	F(2,7.86508384970713)=15.56	0.00184579	0.0156988	0.000211526	0.00192446	0.394609	2.13755	-1.64374	0.493811
CYRIB	F(2,6.82557858587896)=1.90	0.220185	0.310512	0.506075	0.401893	0.979631	0.299235	-0.349755	-0.0505201
CYTH3	F(2,7.70713381918348)=1.81	0.226937	0.317743	0.819443	0.578708	0.272583	0.182314	0.306832	0.489146
CZIB	F(2,7.06745507964808)=4.70	0.0504156	0.11099	0.365458	0.159391	0.0136772	0.442659	0.620624	1.06328
D2HGDH	F(2,7.31221179685595)=7.20	0.0187138	0.0579324	0.238878	0.656601	0.0556119	-0.315368	-0.163409	-0.478777
DAAM2	F(2,7.90214738210342)=6.65	0.0202168	0.0608481	0.00590264	0.0328228	0.615847	1.90327	-1.43135	0.47192
DAB2	F(2,7.89506674657093)=36.00	0.000107666	0.00502606	3.29852e-06	0.00214277	0.00194427	-2.95541	1.46836	-1.48705
DAD1	F(2,7.71845732825319)=4.45	0.0517925	0.112732	0.0153386	0.098522	0.558078	0.634338	-0.433287	0.201051
DAG1	F(2,6.76750095189763)=1.94	0.215822	0.305724	0.746047	0.590178	0.231191	-0.178834	-0.242427	-0.421261
DAP3	F(2,6.85384880358363)=22.30	0.00099929	0.011403	0.00335648	0.000892481	0.724307	0.809407	-0.959507	-0.1501
DAPK3	F(2,7.13671416627152)=3.43	0.0904206	0.16313	0.100028	0.393859	0.644144	-0.834401	0.49898	-0.335421
DARS1	F(2,7.37521945441623)=4.44	0.0542548	0.115721	0.0141489	0.110559	0.492626	-0.662104	0.432709	-0.229395
DARS2	F(2,6.34607250782577)=11.81	0.00725806	0.0324794	0.000266222	0.0314011	0.0410761	1.449	-0.743661	0.705336
DAZAP1	F(2,7.64593476472439)=9.91	0.00754165	0.0330321	0.00132605	0.00372388	0.823356	-1.48658	1.29809	-0.188487
DBI	F(2,6.53220566985639)=1.25	0.347047	0.437728	0.256876	0.490686	0.874965	0.974767	-0.685388	0.289378
DBN1	F(2,7.62955743851931)=4.34	0.0550565	0.116885	0.0521464	0.772831	0.1667	-1.10492	0.28897	-0.815951
DBNL	F(2,7.18357008087605)=20.61	0.0010569	0.0116692	0.0007489	0.0501029	0.0797997	-1.68131	0.885148	-0.796164
DBR1	F(2,7.45676733484821)=5.52	0.0337713	0.0851641	0.69307	0.181701	0.0451118	0.207801	0.475793	0.683594
DBT	F(2,7.32260656309091)=67.12	1.95176e-05	0.00294959	9.98997e-07	2.15475e-05	0.0607497	2.22623	-1.65717	0.569063
DCAF7	F(2,7.94700318335867)=0.83	0.47088	0.552205	0.579236	0.438573	0.966597	-0.22452	0.279272	0.0547521
DCAF8	F(2,6.96807624257911)=1.02	0.407204	0.493013	0.229914	0.603793	0.730614	0.6918	-0.388189	0.303611
DCAKD	F(2,7.91652797306051)=24.89	0.000385274	0.00722696	1.35682e-05	0.00385371	0.00802328	1.60314	-0.844097	0.759041
DCBLD2	F(2,7.7722556506352)=1.11	0.375993	0.464255	0.58781	0.939722	0.400394	-0.477028	-0.159831	-0.636859
DCD	F(2,6.17787907074342)=6.87	0.0269018	0.0732855	0.901528	0.160245	0.307163	0.290658	-1.31944	-1.02878
DCLK1	F(2,7.86960665523831)=8.69	0.0101897	0.0398662	0.925361	0.00806649	0.0158441	-0.157889	1.54714	1.38925
DCN	F(2,7.97605479950385)=20.19	0.00075617	0.00992443	0.920663	0.000433631	0.00023487	0.16845	2.34127	2.50972
DCPS	F(2,6.81039586654518)=3.45	0.0923433	0.165292	0.6691	0.0411797	0.178512	-0.315747	1.00936	0.693617
DCTD	F(2,7.33729330475829)=15.32	0.00240357	0.0179528	0.673889	0.02878	0.1277	-0.407458	1.40991	1.00245
DCTN1	F(2,7.77197350384742)=12.57	0.00366946	0.0221389	0.000361731	0.00426958	0.339451	-0.974026	0.714666	-0.25936
DCTN2	F(2,7.51230432904234)=20.96	0.000844011	0.0103808	4.90535e-05	0.00277781	0.0609148	-1.3096	0.820909	-0.488686
DCTN3	F(2,7.09757620950367)=10.77	0.00708415	0.0320565	0.000295825	0.0038838	0.307094	-1.20185	0.873398	-0.328454
DCTN4	F(2,7.9745614422485)=21.66	0.000598081	0.00888192	7.07767e-05	0.000591417	0.380791	-0.841986	0.66554	-0.176446
DCTN5	F(2,7.87230451488204)=0.65	0.549322	0.620802	0.492253	0.537799	0.9965	0.782162	-0.728838	0.0533234
DCTN6	F(2,5.92640945327275)=1.15	0.379458	0.46727	0.762254	0.575776	0.23256	-0.140623	-0.20303	-0.343653
DCUN1D1	F(2,7.27387938068062)=2.63	0.137886	0.217613	0.207766	0.266929	0.984358	-0.559241	0.506969	-0.0522714
DCXR	F(2,7.6560605484359)=87.38	5.35354e-06	0.00268783	5.72644e-07	1.07074e-06	0.827276	2.24281	-2.11684	0.125971
DDAH1	F(2,7.56851385743011)=2.57	0.140273	0.219773	0.638412	0.294419	0.0679027	0.388628	0.663973	1.0526
DDAH2	F(2,6.43942918614631)=0.56	0.597094	0.662074	0.442822	0.892152	0.708414	-0.326419	0.118449	-0.207971
DDB1	F(2,7.82698394268393)=9.98	0.00703419	0.0319916	0.0010648	0.00579304	0.602954	-0.5536	0.441872	-0.111728
DDB2	F(2,6.94551186285938)=7.11	0.0208366	0.0619369	0.569878	0.0349631	0.200215	-0.274019	0.759624	0.485605
DDI2	F(2,7.91440770310731)=0.00	0.996829	0.997072	0.999593	0.998624	0.996726	-0.01002	-0.0184316	-0.0284515
DDOST	F(2,6.19187072106028)=10.31	0.0107112	0.041123	0.00458845	0.178463	0.132279	0.846708	-0.403537	0.443171
DDR2	F(2,7.52357010332925)=1.27	0.334323	0.425465	0.999991	0.44177	0.439636	-0.000757556	-0.238573	-0.239331
DDRGK1	F(2,7.65356704655981)=1.77	0.233512	0.324625	0.13158	0.949892	0.213088	0.541365	-0.0789037	0.462462
DDT	F(2,6.49147188571784)=0.43	0.670042	0.725305	0.908134	0.908874	0.687623	0.201121	0.200263	0.401384
DDX1	F(2,7.3958759944857)=3.64	0.0794293	0.148993	0.0233985	0.0973398	0.702358	-0.685892	0.505684	-0.180208
DDX17	F(2,7.71786097636047)=9.48	0.00834121	0.035435	0.00486681	0.00106053	0.660343	-0.60042	0.733978	0.133559
DDX18	F(2,6.54837980301691)=0.16	0.856908	0.881146	0.960921	0.915244	0.990304	0.108535	-0.162121	-0.0535865
DDX21	F(2,6.32900324516615)=0.99	0.421756	0.505861	0.78871	0.534654	0.224679	0.186947	0.308899	0.495846
DDX23	F(2,7.48374415261634)=12.42	0.00419411	0.0238091	0.0939453	0.00180455	0.104486	-0.377395	0.744419	0.367024
DDX24	F(2,7.76425115506225)=2.26	0.168935	0.253094	0.164476	0.322433	0.89338	0.433355	-0.332925	0.10043
DDX27	F(2,7.11747354192881)=1.35	0.318204	0.410448	0.183115	0.999666	0.176214	0.576468	0.00749878	0.583966
DDX39B	F(2,7.74134606820109)=1.39	0.304943	0.39785	0.180533	0.405859	0.837934	-0.662237	0.463485	-0.198751
DDX3X	F(2,7.51978225005306)=1.06	0.391936	0.478903	0.931063	0.453075	0.662548	-0.11398	0.391745	0.277765
DDX42	F(2,6.84307943225476)=8.12	0.0156271	0.052192	0.0270253	0.00485568	0.615006	-0.733976	0.96758	0.233604
DDX46	F(2,6.83446223748653)=5.02	0.0454811	0.104553	0.415728	0.0388471	0.32573	-0.402103	0.861642	0.45954
DDX47	F(2,7.053431856095)=0.26	0.777638	0.815141	0.788116	0.993222	0.724661	0.170412	0.0285095	0.198922
DDX5	F(2,7.81434537213509)=4.22	0.0571003	0.119808	0.0889165	0.0737229	0.993397	-0.581686	0.609	0.027314
DDX50	F(2,5.87815004638776)=4.31	0.0704662	0.136867	0.0159292	0.975606	0.0108873	0.748504	0.047931	0.796435
DDX54	F(2,7.84666227646855)=1.73	0.238964	0.329639	0.23635	0.167363	0.972444	-0.407743	0.461037	0.0532938
DDX6	F(2,7.59093498969118)=22.37	0.00065755	0.00934198	0.00869668	0.000306891	0.161397	-0.590123	0.909443	0.319321
DECR1	F(2,7.07281383349955)=18.28	0.00160468	0.0149435	6.66888e-05	0.000523437	0.397653	1.26376	-1.00704	0.256717
DECR2	F(2,6.4174483475718)=0.01	0.98522	0.987142	0.997946	0.99394	0.984922	-0.030637	-0.0526831	-0.0833202
DEGS1	F(2,6.63046204452547)=1.92	0.219841	0.310239	0.339493	0.850412	0.637105	0.557004	-0.207111	0.349893
DEK	F(2,6.89917011238723)=5.23	0.0414691	0.098419	0.783416	0.0667502	0.201731	-0.339098	1.26164	0.922546
DENR	F(2,7.30582583291974)=4.18	0.0617445	0.126226	0.0489768	0.0152978	0.795001	-0.938339	1.16652	0.228177
DEPDC5	F(2,6.47323800450377)=2.24	0.182248	0.268535	0.465013	0.962613	0.33318	-0.985061	-0.212795	-1.19786
DEPTOR	F(2,7.75432287017732)=2.11	0.185542	0.272121	0.434806	0.205319	0.851875	-0.876079	1.24917	0.373095
DERA	F(2,7.92017834384675)=1.99	0.199395	0.286604	0.211976	0.150625	0.973967	-0.506655	0.56839	0.0617351
DERL1	F(2,7.37386258301118)=32.62	0.000217651	0.00585487	0.000770845	0.00110969	0.973973	1.04558	-1.00023	0.0453553
DES	F(2,7.3716578606221)=1.79	0.232263	0.323437	0.401454	0.982424	0.316928	-0.440869	-0.0590677	-0.499937
DFFA	F(2,7.90054870544059)=9.93	0.0069875	0.0318234	0.017838	0.00397517	0.685602	-1.06301	1.33854	0.27553
DGAT1	F(2,7.41988896145079)=11.66	0.00512874	0.0269837	0.387647	0.0183363	0.191624	0.733574	-1.7333	-0.999725
DGKA	F(2,7.67956420685724)=5.64	0.0310758	0.0804914	0.16003	0.00878139	0.258908	-0.523718	0.963802	0.440085
DGLUCY	F(2,6.93214265475802)=3.19	0.104436	0.180337	0.872092	0.301222	0.141027	-0.110217	-0.342116	-0.452333
DGUOK	F(2,7.42369370352669)=1.74	0.239802	0.330572	0.953741	0.262073	0.16797	-0.0872285	-0.491202	-0.57843
DHCR24	F(2,7.46235389921468)=22.78	0.000664567	0.00934198	1.10934e-05	0.000332998	0.0817032	4.3602	-3.05257	1.30764
DHCR7	F(2,7.26263052228188)=9.29	0.00996269	0.0394425	0.00806844	0.000741303	0.379591	1.67506	-2.30346	-0.628406
DHODH	F(2,7.79617551877494)=6.95	0.0185272	0.0575281	0.00643626	0.0281919	0.695828	1.28597	-1.00816	0.277808
DHRS1	F(2,7.8503937042592)=0.56	0.593288	0.658888	0.583245	0.996269	0.632365	0.267329	-0.0217406	0.245589
DHRS3	F(2,7.89872833421448)=1.31	0.323292	0.415415	0.895872	0.559694	0.324708	-0.187966	-0.440895	-0.628862
DHRS4	F(2,6.18174378525469)=0.82	0.48157	0.562168	0.509064	0.393197	0.97468	0.684997	-0.814726	-0.129729
DHRS7	F(2,7.8706464310994)=14.75	0.00217446	0.0171453	0.000296951	0.00228842	0.455769	1.0924	-0.852993	0.239406
DHRS7B	F(2,7.51323739021067)=15.99	0.0019624	0.0161554	0.00534199	0.0153337	0.828136	0.983026	-0.835129	0.147897
DHRSX	F(2,7.94215257991754)=0.78	0.491738	0.570961	0.474488	0.706972	0.917571	0.651375	-0.436465	0.21491
DHX15	F(2,6.28255238218718)=27.24	0.00080208	0.0101383	0.0923518	0.000157314	0.00737249	-0.293415	0.767711	0.474295
DHX16	F(2,7.23760296876154)=0.25	0.787901	0.822959	0.729191	0.984292	0.823869	0.230365	-0.0509025	0.179463
DHX29	F(2,7.0411617320607)=3.75	0.0778593	0.146853	0.262916	0.972939	0.188151	0.384844	0.0520365	0.436881
DHX30	F(2,7.30218539168427)=10.34	0.00741504	0.0327537	0.00294375	0.174494	0.0889005	0.891532	-0.402661	0.488871
DHX36	F(2,7.21172317822658)=3.04	0.110374	0.187594	0.838099	0.361096	0.679501	0.285217	-0.711003	-0.425786
DHX38	F(2,7.59991101243569)=3.00	0.109294	0.186101	0.516443	0.53831	0.108564	-0.432734	-0.418165	-0.850899
DHX9	F(2,7.35328791992552)=4.26	0.0590106	0.122944	0.94402	0.116473	0.195574	-0.039398	0.264307	0.224909
DIABLO	F(2,6.44376414933809)=1.25	0.346741	0.437608	0.993434	0.639864	0.574686	-0.0385512	-0.323594	-0.362145
DIAPH1	F(2,7.69854718095209)=27.02	0.0003307	0.00681215	0.00138244	0.000161073	0.402675	-1.39576	1.79299	0.397239
DIAPH2	F(2,6.37460849699017)=0.74	0.514627	0.591022	0.612926	0.756818	0.96802	0.534574	-0.399574	0.135
DIMT1	F(2,7.62499828326178)=1.64	0.255093	0.346307	0.485281	0.160469	0.713506	-0.351883	0.58825	0.236367
DIS3	F(2,7.006756257185)=2.11	0.191578	0.27829	0.426266	0.107429	0.631773	-0.320824	0.552191	0.231367
DKC1	F(2,7.23832557486699)=2.67	0.13559	0.215533	0.612076	0.116929	0.471367	-0.199789	0.449969	0.250179
DLAT	F(2,7.20339918576335)=10.42	0.00748723	0.0328958	0.000332514	0.000260335	0.986728	1.84182	-1.89334	-0.0515229
DLD	F(2,6.24282059404394)=6.63	0.0285939	0.076031	0.00484523	0.00700962	0.976476	0.851034	-0.806498	0.0445362
DLG1	F(2,6.69464244352026)=9.51	0.0110571	0.0419483	0.0136729	0.162705	0.000462302	-0.635596	-0.368542	-1.00414
DLST	F(2,7.6241138658084)=2.63	0.134934	0.214871	0.186867	0.141744	0.983379	0.384039	-0.419691	-0.0356526
DMAC2L	F(2,6.33582111958124)=20.92	0.00161897	0.0149435	0.008423	0.000625709	0.32048	0.985406	-1.39178	-0.406374
DMD	F(2,6.58399863206389)=4.31	0.0636832	0.129016	0.0232752	0.0392157	0.954206	1.51128	-1.36873	0.142555
DNA2	F(2,7.32103881861631)=1.67	0.252866	0.343964	0.664887	0.768017	0.292861	-0.256319	-0.204818	-0.461137
DNAAF5	F(2,7.57924129934019)=0.36	0.710095	0.758863	0.915333	0.652724	0.875393	0.107738	-0.240138	-0.132401
DNAH11	F(2,7.68561764574177)=12.44	0.00389332	0.0227281	0.00390619	0.0087361	0.893789	-1.04798	0.931973	-0.116008
DNAJA1	F(2,7.51678444537729)=9.93	0.00777405	0.0336875	0.00674132	0.0481125	0.532684	-1.11832	0.79394	-0.324379
DNAJA2	F(2,7.93797606305377)=4.46	0.05039	0.11099	0.041967	0.0739156	0.944082	-0.642727	0.567499	-0.0752282
DNAJA3	F(2,7.19384030482232)=15.92	0.00228027	0.0176073	0.0307457	0.000844906	0.142601	1.02741	-1.74338	-0.715968
DNAJB1	F(2,7.74346991576039)=0.75	0.50186	0.580417	0.439226	0.999828	0.429885	-0.375633	-0.00523972	-0.380873
DNAJB11	F(2,7.96807789970461)=11.70	0.00426086	0.0239591	0.018812	0.00138573	0.333839	0.767641	-1.1211	-0.353462
DNAJB12	F(2,7.94977499504482)=13.87	0.00255517	0.0184059	0.00173114	0.000484723	0.730114	0.748243	-0.873741	-0.125498
DNAJB14	F(2,6.0552924678262)=11.95	0.00790843	0.0340974	0.0368622	0.0045761	0.493927	0.634428	-0.895076	-0.260648
DNAJB2	F(2,7.92774449821164)=17.96	0.00113667	0.0120657	0.992778	0.000687118	0.000569716	-0.0276425	-1.23339	-1.26103
DNAJB4	F(2,7.3838214588278)=0.28	0.760712	0.801078	0.761028	0.999651	0.746591	0.300484	0.0106211	0.311105
DNAJB6	F(2,7.04577682997137)=0.64	0.555451	0.626866	0.494328	0.858467	0.803237	-0.400549	0.181924	-0.218625
DNAJC1	F(2,7.09629461470617)=2.73	0.132367	0.211746	0.737522	0.0699011	0.237063	0.216476	-0.711576	-0.4951
DNAJC10	F(2,7.61628679148434)=0.20	0.819041	0.849438	0.771213	0.834103	0.992596	0.213804	-0.178042	0.0357624
DNAJC11	F(2,7.52436612260588)=35.18	0.000151912	0.00576546	0.000417723	0.000157423	0.808884	1.07129	-1.19493	-0.123637
DNAJC13	F(2,7.6639233882097)=5.41	0.0343169	0.0860647	0.922414	0.0448708	0.087408	-0.0446025	0.316938	0.272335
DNAJC19	F(2,7.8863209981879)=6.07	0.0253821	0.0703099	0.0525136	0.0231915	0.891085	0.563281	-0.661359	-0.0980779
DNAJC25	F(2,6.89975945864089)=7.77	0.0171035	0.0548486	0.371364	0.00119434	0.0138986	0.413709	-1.41354	-0.999828
DNAJC3	F(2,7.68249678977977)=13.42	0.0031116	0.0202363	0.00256677	0.00413695	0.959849	0.958043	-0.897717	0.0603263
DNAJC30	F(2,7.61760523263493)=2.82	0.121389	0.199827	0.0895203	0.120045	0.98321	1.50614	-1.39283	0.113313
DNAJC5	F(2,7.79263079970414)=3.14	0.0998519	0.174755	0.999264	0.152314	0.143632	-0.0101868	-0.560252	-0.570439
DNAJC7	F(2,7.55546717842115)=2.80	0.123253	0.202206	0.99973	0.076877	0.0798481	-0.00507545	0.55503	0.549955
DNAJC8	F(2,7.72894977444259)=8.91	0.00984144	0.0391371	0.0138975	0.00110912	0.350504	-1.13681	1.62197	0.485164
DNAJC9	F(2,7.94752049846363)=9.11	0.00878076	0.0364726	0.469277	0.00187396	0.01593	-0.423349	1.5798	1.15645
DNASE1L1	F(2,7.68362736672329)=1.24	0.341035	0.431869	0.222894	0.396406	0.910432	0.893671	-0.683788	0.209883
DNM1L	F(2,7.35587655087479)=1.54	0.275842	0.368626	0.537862	0.201128	0.744139	-0.256709	0.431394	0.174685
DNM2	F(2,7.89058037885843)=3.62	0.0766835	0.145235	0.197999	0.0748943	0.826084	-0.368194	0.48686	0.118665
DNMBP	F(2,7.89284319529255)=0.55	0.598804	0.663399	0.579238	0.653604	0.991485	0.357585	-0.313884	0.0437008
DNMT1	F(2,7.92161583747852)=1.19	0.352346	0.442506	0.252576	0.826897	0.539443	0.551739	-0.194525	0.357215
DNPEP	F(2,6.57972079806797)=2.67	0.141294	0.221119	0.0969424	0.982719	0.130245	-0.771497	0.0601086	-0.711389
DNPH1	F(2,7.67930701810193)=8.74	0.0105096	0.0405386	0.00819431	0.0920742	0.388853	-1.28256	0.806816	-0.475739
DOCK1	F(2,5.68724672492842)=0.31	0.744173	0.787073	0.975149	0.914405	0.813027	-0.0914008	-0.17284	-0.264241
DOCK5	F(2,7.59766817222354)=3.08	0.104878	0.18095	0.890264	0.306002	0.153093	0.15956	0.533995	0.693556
DOCK7	F(2,6.70229959504983)=3.65	0.0847353	0.155468	0.106972	0.713715	0.356614	-0.510142	0.181987	-0.328154
DOLK	F(2,7.89246523196843)=0.35	0.71564	0.763201	0.897717	0.633238	0.879937	0.184042	-0.384595	-0.200554
DOLPP1	F(2,7.3984252054032)=7.68	0.0156656	0.0521933	0.0737497	0.0562239	0.986623	0.657347	-0.6994	-0.0420526
DPAGT1	F(2,7.68123376474804)=6.61	0.021429	0.062834	0.00328824	0.301793	0.0524396	1.33643	-0.495202	0.841231
DPM1	F(2,7.20159160995209)=11.02	0.00643746	0.0307479	0.00182434	0.166854	0.0579424	1.07212	-0.461384	0.610735
DPM3	F(2,7.07828884300876)=8.22	0.0142708	0.0491596	0.00188611	0.0504277	0.194624	1.06251	-0.626522	0.435986
DPP3	F(2,7.81931152474313)=2.10	0.186063	0.272495	0.230514	0.299137	0.982218	-0.527431	0.472749	-0.0546815
DPP4	F(2,6.99979084382318)=0.28	0.762901	0.802354	0.770299	0.998325	0.738703	-0.788524	-0.0624893	-0.851013
DPP7	F(2,7.55907022697647)=3.89	0.0688427	0.134798	0.409259	0.331807	0.0389189	-0.581991	-0.652807	-1.2348
DPP9	F(2,7.97818082219198)=1.61	0.257732	0.348966	0.516835	0.173858	0.710518	-0.399822	0.683502	0.28368
DPT	F(2,7.33405490530224)=10.06	0.00791013	0.0340974	0.558836	0.0029025	0.000493646	0.824708	3.33836	4.16307
DPY19L1	F(2,7.99290276298905)=22.70	0.000505537	0.00824106	9.44486e-05	0.000181565	0.901527	1.05369	-0.981894	0.0717993
DPY30	F(2,7.66500047571531)=1.65	0.253934	0.345074	0.343849	0.400143	0.992527	-0.272524	0.250728	-0.0217956
DPYD	F(2,7.30450349010768)=1.55	0.274456	0.367014	0.966965	0.125731	0.186602	-0.106875	0.919831	0.812956
DPYSL2	F(2,7.6669702244172)=1.93	0.208845	0.297688	0.146787	0.362288	0.815951	-0.946767	0.661261	-0.285506
DPYSL3	F(2,7.82211161332718)=20.69	0.000752669	0.00992443	2.76606e-05	0.00897395	0.00892395	-2.94626	1.4725	-1.47376
DR1	F(2,6.97502450782873)=6.63	0.0243913	0.0681164	0.0292043	0.00218978	0.344036	-0.995173	1.48373	0.488556
DRAP1	F(2,7.24318096224849)=2.72	0.131824	0.211206	0.390237	0.0431659	0.376812	-0.527214	1.06498	0.53777
DRG1	F(2,7.13027181620279)=3.61	0.0825405	0.152875	0.409113	0.059178	0.449798	-0.466499	0.905704	0.439205
DRG2	F(2,5.81855471466068)=3.48	0.101536	0.176741	0.577032	0.164139	0.62712	-0.407376	0.781273	0.373897
DRP2	F(2,5.95541744620387)=6.51	0.0317673	0.0817669	0.00244196	0.00442828	0.938407	2.36229	-2.17806	0.184231
DSP	F(2,7.23431420312091)=6.83	0.0215778	0.063135	0.835566	0.00607837	0.00221689	0.242206	1.61941	1.86162
DST	F(2,7.14923400138768)=7.43	0.0179816	0.0563787	0.00401446	0.0681992	0.286524	-0.903923	0.551445	-0.352478
DSTN	F(2,7.20718543997713)=1.63	0.261416	0.352907	0.845626	0.241642	0.501194	-0.233613	0.718861	0.485249
DTD1	F(2,7.93764187871335)=11.25	0.00481688	0.0260023	0.0010097	0.045607	0.118197	-1.42748	0.794813	-0.632664
DTX3L	F(2,7.44685486733349)=0.17	0.843271	0.869518	0.848297	0.994473	0.795592	0.312564	0.0569689	0.369533
DTYMK	F(2,5.71011671802397)=0.88	0.464967	0.547302	0.670262	0.900579	0.419267	0.246159	0.124307	0.370466
DUSP23	F(2,7.39212436681837)=0.53	0.611152	0.674533	0.865394	0.466368	0.767332	-0.212022	0.500513	0.28849
DUSP3	F(2,6.69885081304777)=0.91	0.446967	0.53083	0.616634	0.61151	0.999959	-0.285907	0.28847	0.00256285
DUT	F(2,7.22929061000557)=1.21	0.351919	0.44224	0.311908	0.997661	0.340805	0.628675	-0.0267682	0.601906
DYNC1H1	F(2,7.85195845955239)=4.47	0.0506009	0.111183	0.0174751	0.143099	0.470447	-0.576856	0.36272	-0.214137
DYNC1I2	F(2,7.32285894945044)=10.22	0.0075915	0.0331765	0.00312523	0.235811	0.0672223	-1.56398	0.63905	-0.924931
DYNC1LI1	F(2,7.24113189400067)=7.75	0.0158705	0.0525293	0.00596006	0.0342119	0.605213	-0.737146	0.550708	-0.186438
DYNC1LI2	F(2,7.95866912362121)=16.17	0.00157277	0.0148186	0.000426179	0.37328	0.0045077	-1.28115	0.330577	-0.95057
DYNLL1	F(2,7.04890440795358)=5.76	0.0329275	0.0838601	0.283941	0.0895911	0.749324	-0.486863	0.710114	0.223251
DYNLL2	F(2,7.9080899046639)=5.15	0.0369005	0.0901769	0.799907	0.0596815	0.0190422	-0.151152	-0.603719	-0.754871
DYNLRB1	F(2,7.52469637409322)=9.56	0.00859934	0.0359964	0.270819	0.00389265	0.0708511	0.350535	-0.880877	-0.530342
DYNLT1	F(2,7.94145306456494)=4.88	0.0414834	0.098419	0.023938	0.525008	0.16222	-0.852419	0.307632	-0.544786
EARS2	F(2,7.31345109943904)=0.97	0.424647	0.508586	0.271072	0.615287	0.78394	0.588843	-0.34629	0.242553
EBF1	F(2,6.60355685987903)=2.53	0.15322	0.235476	0.615524	0.739518	0.976307	0.384829	-0.301008	0.0838209
EBNA1BP2	F(2,7.30781080628632)=6.81	0.0213714	0.0627555	0.0127027	0.979113	0.018061	0.949473	-0.05414	0.895333
EBP	F(2,7.58898765207411)=10.18	0.00710739	0.0321201	0.00869941	0.915173	0.017917	1.21154	-0.133767	1.07778
ECE1	F(2,7.66543503193421)=4.32	0.0554009	0.117373	0.0142984	0.536236	0.0982541	1.1859	-0.384692	0.801207
ECH1	F(2,7.14509270413891)=12.31	0.0048467	0.0260605	0.0348624	0.00760207	0.680606	0.722076	-0.935731	-0.213655
ECHDC1	F(2,7.64961771390686)=0.40	0.686369	0.738309	0.584442	0.6935	0.981804	0.479239	-0.392629	0.0866104
ECHS1	F(2,5.39952255139616)=5.93	0.0434483	0.101473	0.0135672	0.0128231	0.999457	0.836405	-0.844133	-0.0077286
ECI1	F(2,7.9762123536251)=3.28	0.0913973	0.164171	0.979684	0.081981	0.11349	0.0622468	-0.768033	-0.705787
ECI2	F(2,6.35301098029833)=1.88	0.228502	0.319663	0.335405	0.840213	0.643845	0.413865	-0.158626	0.255239
ECM1	F(2,7.4830361555433)=10.54	0.00665676	0.0312006	0.0221235	0.157086	0.511432	-1.30377	0.829974	-0.473795
ECPAS	F(2,7.61997905472455)=1.35	0.315735	0.408783	0.999644	0.459884	0.446162	0.00718049	0.347104	0.354285
EDC4	F(2,7.99698191423632)=5.78	0.0279991	0.0751767	0.0957364	0.0106929	0.454027	-0.460569	0.709647	0.249079
EDEM3	F(2,7.15986687140572)=9.07	0.0109005	0.0416164	0.180667	0.0110113	0.277891	0.491283	-0.908123	-0.41684
EDF1	F(2,6.90595140529039)=5.60	0.0358782	0.0886564	0.823898	0.0475133	0.131745	-0.147616	0.665919	0.518304
EDIL3	F(2,7.70116602744098)=0.46	0.645874	0.704863	0.989859	0.780111	0.701499	-0.14678	-0.732091	-0.878871
EEA1	F(2,7.09498407456895)=12.66	0.00456745	0.0249604	0.000188887	0.00422434	0.187075	-1.41338	0.96568	-0.447695
EEF1B2	F(2,7.5676426157843)=8.39	0.0120143	0.0440118	0.00207571	0.0448491	0.234156	-0.830948	0.508503	-0.322445
EEF1D	F(2,7.36349241232068)=23.20	0.000662319	0.00934198	2.678e-05	0.00137539	0.0580787	-1.00346	0.6477	-0.355761
EEF1E1	F(2,7.24889271074612)=4.13	0.0635736	0.128904	0.0161544	0.077878	0.65767	-1.08383	0.792237	-0.291589
EEF1G	F(2,7.06913619229302)=5.67	0.0339079	0.0852992	0.0041668	0.0342838	0.486982	-0.793284	0.56288	-0.230403
EEF2	F(2,7.83155114939536)=7.11	0.0173701	0.055358	0.130954	0.00638045	0.239052	-0.462894	0.840844	0.37795
EEFSEC	F(2,7.70937579380092)=0.31	0.739369	0.783827	0.984064	0.686098	0.78504	-0.117412	0.577698	0.460286
EFEMP1	F(2,7.17081602114137)=0.66	0.545505	0.616998	0.932318	0.624029	0.829745	-0.255786	0.675352	0.419566
EFEMP2	F(2,7.99564056983025)=4.12	0.0590179	0.122944	0.859832	0.0386669	0.0965376	-0.24822	1.32546	1.07724
EFHD2	F(2,5.90951599190769)=12.70	0.00725567	0.0324794	0.00364041	0.317746	0.0543878	-2.05367	0.753142	-1.30052
EFL1	F(2,7.9372326772597)=32.61	0.000148502	0.00576546	0.672737	7.13223e-05	2.14598e-05	0.193771	1.47881	1.67258
EFNB1	F(2,7.88097004838376)=1.12	0.372111	0.460848	0.450165	0.999999	0.449507	-0.595732	-0.000584728	-0.596317
EFR3A	F(2,7.55710206822692)=0.25	0.783052	0.819143	0.986465	0.708388	0.798311	-0.0322063	0.164369	0.132163
EFTUD2	F(2,7.22151697360786)=11.53	0.00564821	0.0284697	0.10768	0.014187	0.502401	-0.364186	0.553033	0.188847
EGFR	F(2,7.96539579526534)=0.09	0.917823	0.93281	0.999806	0.927461	0.934326	-0.00694129	0.137371	0.13043
EGLN1	F(2,7.86479750720262)=1.81	0.225096	0.315918	0.912165	0.206504	0.369457	0.105411	-0.466488	-0.361078
EHBP1	F(2,7.18315157144081)=4.44	0.0555943	0.1177	0.045708	0.858579	0.0177581	-1.15415	-0.224744	-1.3789
EHBP1L1	F(2,7.77715226485914)=0.23	0.80326	0.836665	0.832716	0.967573	0.939969	-0.169654	0.0715191	-0.0981348
EHD1	F(2,7.17078833858289)=33.58	0.000228328	0.00593653	2.22452e-05	0.00366894	0.0165175	-1.66021	0.924528	-0.735685
EHD2	F(2,7.58164364568378)=0.17	0.84457	0.870201	0.958404	0.777817	0.914397	0.0865679	-0.212466	-0.125898
EHD3	F(2,7.54158506638445)=6.92	0.0196459	0.0599095	0.0614069	0.0775857	0.989959	1.2722	-1.20468	0.0675182
EHD4	F(2,7.87944871978679)=6.00	0.0261066	0.0717769	0.0117916	0.020266	0.951352	-1.05285	0.961556	-0.0912934
EHHADH	F(2,7.60149057484433)=4.45	0.0524871	0.113581	0.0147199	0.0713122	0.657363	1.31783	-0.968555	0.349274
EI24	F(2,5.52466761221479)=0.85	0.477514	0.558391	0.383353	0.536634	0.956741	0.710797	-0.5642	0.146597
EIF2A	F(2,6.75658424393809)=6.63	0.0255425	0.0706114	0.0148334	0.00557764	0.84996	-1.03236	1.20098	0.16862
EIF2AK2	F(2,6.39474298583241)=14.07	0.00454818	0.0249604	0.00295605	0.000277574	0.358905	-0.861647	1.15045	0.288798
EIF2AK4	F(2,7.58312648169806)=1.71	0.244102	0.335039	0.280253	0.347415	0.986688	0.415895	-0.375525	0.04037
EIF2B1	F(2,5.88263940844328)=7.57	0.023614	0.0667629	0.113136	0.0377131	0.803618	-0.493772	0.637021	0.143249
EIF2B2	F(2,7.1427099845741)=0.38	0.698085	0.74856	0.54225	0.589429	0.996462	0.516642	-0.478369	0.0382731
EIF2B3	F(2,7.62931675389166)=4.17	0.0597609	0.123772	0.705398	0.0952279	0.33125	-0.247484	0.702871	0.455387
EIF2B4	F(2,7.69700663329162)=0.80	0.484733	0.564472	0.526881	0.977322	0.647643	0.23498	-0.0432634	0.191717
EIF2S1	F(2,7.51250375567866)=1.84	0.223588	0.314354	0.14244	0.1065	0.982904	-0.431857	0.469125	0.0372677
EIF2S2	F(2,7.82991280323743)=2.87	0.116373	0.194641	0.0936262	0.0794176	0.994852	-0.429226	0.447251	0.0180248
EIF2S3	F(2,7.68496796071372)=3.19	0.0978095	0.172091	0.144407	0.449133	0.71354	-0.578242	0.353411	-0.224831
EIF3A	F(2,7.5639193218405)=6.75	0.0208114	0.0619068	0.519851	0.014729	0.105939	-0.321928	0.96252	0.640592
EIF3B	F(2,6.69733185700801)=6.33	0.0286429	0.0761094	0.180503	0.0125867	0.308772	-0.604122	1.0927	0.488574
EIF3C	F(2,7.19592403761989)=1.16	0.367257	0.456074	0.528431	0.370252	0.952889	-0.372878	0.472806	0.0999278
EIF3D	F(2,7.18195820594362)=6.91	0.0211953	0.0626856	0.14907	0.0106551	0.320922	-0.656047	1.14579	0.489747
EIF3E	F(2,7.5546043758872)=8.22	0.0127196	0.0459158	0.450564	0.00786445	0.0722318	-0.299879	0.891297	0.591418
EIF3F	F(2,7.37418528406807)=3.83	0.072186	0.138895	0.463182	0.0481949	0.340411	-0.396004	0.871064	0.47506
EIF3G	F(2,7.67573624278964)=1.69	0.246562	0.337626	0.533843	0.214982	0.773112	-0.355717	0.579785	0.224068
EIF3H	F(2,6.35423040195961)=4.97	0.0502803	0.11087	0.953869	0.095876	0.155255	-0.128456	1.00322	0.874765
EIF3I	F(2,7.28666833275357)=8.71	0.0116807	0.0431639	0.320732	0.0126668	0.173822	-0.473285	1.07677	0.603484
EIF3J	F(2,6.98559488692057)=2.02	0.203355	0.29148	0.150162	0.0884011	0.94523	-0.554069	0.642041	0.087972
EIF3K	F(2,7.4460395628563)=5.16	0.0392241	0.0941768	0.23798	0.0179674	0.315742	-0.606651	1.14344	0.536785
EIF3L	F(2,7.36473261053733)=7.41	0.0172265	0.0551141	0.818029	0.0231409	0.0679693	-0.172087	0.876293	0.704206
EIF3M	F(2,7.45522197193698)=4.27	0.0580564	0.121564	0.37462	0.0353317	0.338613	-0.560934	1.15269	0.591759
EIF4A1	F(2,5.91552634329915)=17.13	0.00345904	0.0214973	0.00760822	0.00063794	0.351587	-0.846775	1.17498	0.328204
EIF4A2	F(2,7.74968072424712)=6.92	0.0188892	0.0582559	0.0188119	0.0376197	0.92115	-0.824664	0.725339	-0.0993248
EIF4A3	F(2,7.12526716867206)=18.80	0.00143734	0.0140586	0.436183	0.000896326	0.00812331	-0.176974	0.689325	0.512351
EIF4B	F(2,7.09890696760976)=31.67	0.000290085	0.00647004	0.00264149	0.444604	0.0247106	-1.59076	0.462671	-1.12809
EIF4E	F(2,7.48576276406409)=4.74	0.0468361	0.106513	0.00842084	0.023502	0.837363	-0.690793	0.582981	-0.107813
EIF4E2	F(2,7.40719511575664)=2.85	0.12099	0.199457	0.431592	0.0493998	0.374753	-0.450905	0.941303	0.490399
EIF4G1	F(2,7.58474737117292)=14.86	0.00237772	0.0179528	0.000228743	0.000463558	0.896544	-1.04983	0.968983	-0.0808484
EIF4G2	F(2,7.14029075527976)=10.35	0.00775677	0.0336482	0.000676556	0.00346418	0.613624	-1.04005	0.844978	-0.195075
EIF4G3	F(2,7.67150844092342)=8.93	0.00992781	0.0394043	0.00192613	0.0102646	0.620303	-1.10611	0.872682	-0.233426
EIF4H	F(2,7.60563454217341)=10.18	0.00706731	0.0320447	0.00900794	0.0355007	0.730657	-1.31825	1.04018	-0.27807
EIF5	F(2,7.67690623573105)=16.25	0.00174067	0.0153939	0.000358062	0.00397034	0.355579	-1.45003	1.07352	-0.376502
EIF5A	F(2,7.57822788659131)=3.57	0.0807004	0.150562	0.314433	0.0363295	0.409608	-0.546957	1.02172	0.474766
EIF5B	F(2,7.85504710493143)=0.84	0.466668	0.548797	0.996008	0.52279	0.572459	-0.0387618	0.507821	0.469059
EIF6	F(2,7.61308601212605)=10.57	0.00636381	0.0305828	0.00142282	0.00676414	0.65371	-1.03728	0.839041	-0.198235
ELAC2	F(2,7.60815705825253)=0.23	0.802979	0.836665	0.756311	0.991772	0.823751	-0.191318	0.0325154	-0.158802
ELAVL1	F(2,7.8550889650111)=11.87	0.00422784	0.023869	0.000880974	0.00651447	0.498247	-0.584163	0.447833	-0.13633
ELMO2	F(2,7.79333955051625)=0.83	0.472132	0.553199	0.762625	0.390053	0.794319	-0.239307	0.459508	0.220201
ELMOD2	F(2,7.70242469899071)=9.98	0.00726677	0.032483	0.000699037	0.00686513	0.406983	0.955243	-0.706719	0.248524
ELN	F(2,7.50386312241851)=0.29	0.755121	0.796006	0.849058	0.948019	0.969633	0.35598	-0.202341	0.153639
ELOB	F(2,7.90687308504535)=15.11	0.0019897	0.0162176	0.00160253	0.00157772	0.999954	-0.822242	0.823875	0.00163309
ELOC	F(2,7.8495988924208)=3.16	0.0984039	0.172827	0.0971677	0.172701	0.934129	-0.95408	0.806696	-0.147383
ELOVL1	F(2,7.88620526240553)=3.20	0.0960114	0.17008	0.0524526	0.0899191	0.947957	1.43199	-1.26274	0.169243
ELP1	F(2,7.50954768472775)=0.62	0.564308	0.634497	0.488027	0.592295	0.982328	-0.254165	0.215314	-0.0388504
ELP3	F(2,7.09298627015864)=10.91	0.00685129	0.0315973	0.996707	0.0115701	0.0132944	0.0504354	-2.2731	-2.22266
EMC1	F(2,7.55886891962991)=18.85	0.00115538	0.0121857	0.00138785	0.00348901	0.855963	0.972917	-0.862127	0.11079
EMC10	F(2,7.18427568752364)=5.08	0.0421406	0.099397	0.0278425	0.364883	0.289749	1.0429	-0.491945	0.550956
EMC2	F(2,7.99643062516646)=19.28	0.000872921	0.0105145	0.000449287	0.000279714	0.952216	0.824445	-0.870217	-0.045772
EMC3	F(2,7.7575316683179)=9.15	0.00910686	0.0372619	0.0173641	0.0135758	0.989723	0.75062	-0.782145	-0.0315248
EMC4	F(2,7.85739968926033)=3.52	0.0808095	0.150562	0.10876	0.118337	0.998574	0.69696	-0.680951	0.0160095
EMC6	F(2,6.28284160566733)=4.48	0.0618986	0.126444	0.039116	0.00873761	0.688427	0.851955	-1.10587	-0.253916
EMC7	F(2,7.95399567121594)=15.46	0.00181651	0.0155805	0.00108939	0.00134248	0.991558	1.06819	-1.04081	0.0273797
EMC8	F(2,7.53900998128504)=15.57	0.00210362	0.0167092	0.57001	0.00473933	0.030194	0.232085	-0.894041	-0.661956
EMC9	F(2,6.85470457730028)=2.21	0.181976	0.268283	0.0583905	0.276239	0.613409	1.28121	-0.803349	0.477858
EMD	F(2,7.77577346482192)=4.11	0.060449	0.124536	0.295163	0.653924	0.0712307	-0.454485	-0.258822	-0.713307
EMG1	F(2,7.85302057455777)=0.52	0.612189	0.675496	0.924609	0.770055	0.546733	0.11873	0.218527	0.337257
EMILIN1	F(2,6.94392684503785)=4.95	0.0461729	0.105377	0.0365976	0.627026	0.00680325	1.59884	0.527969	2.12681
EMILIN2	F(2,7.61655088821726)=3.88	0.0687437	0.134732	0.0490668	0.0208256	0.881496	1.57409	-1.85674	-0.282648
EML1	F(2,7.51749029814871)=13.94	0.00295837	0.0198553	0.0030781	0.139333	0.117549	-0.573336	0.279631	-0.293705
EML2	F(2,7.8398457645386)=1.80	0.227124	0.317897	0.16508	0.386635	0.828293	0.478305	-0.334369	0.143935
EML3	F(2,7.30225005995683)=6.98	0.0201861	0.0608396	0.372465	0.00404154	0.0489935	-0.427181	1.2458	0.818623
EML4	F(2,6.42279110590049)=17.27	0.00260582	0.0184883	0.000823729	0.029163	0.145916	-1.28704	0.763762	-0.523277
EMP3	F(2,7.27219115867728)=3.25	0.0979734	0.172218	0.0252361	0.202782	0.461146	-1.25123	0.748643	-0.50259
ENAH	F(2,7.97265302193781)=0.09	0.915364	0.930771	0.89431	0.982578	0.959699	0.227694	-0.0899464	0.137748
ENDOD1	F(2,6.84477425938353)=3.54	0.0879278	0.159685	0.0728037	0.0173398	0.704501	1.0254	-1.36389	-0.338495
ENDOG	F(2,7.39914888356194)=7.18	0.0184794	0.0574665	0.152819	0.0197935	0.486198	0.839787	-1.33378	-0.493991
ENG	F(2,7.93521689457022)=2.24	0.169283	0.253523	0.959265	0.151544	0.231936	0.120835	-0.883761	-0.762926
ENO1	F(2,7.61232411273106)=1.81	0.226739	0.317682	0.115057	0.47142	0.606194	-0.652256	0.360998	-0.291258
ENO2	F(2,7.00080534176033)=7.83	0.0163617	0.0532689	0.0395265	0.652694	0.00793433	-1.27959	-0.409503	-1.68909
ENO3	F(2,7.50736411553218)=2.67	0.133266	0.212687	0.0644546	0.477997	0.40782	-0.969951	0.459664	-0.510287
ENOPH1	F(2,7.41339230657963)=2.84	0.121376	0.199827	0.526683	0.1628	0.675587	-0.434959	0.771407	0.336448
ENPP1	F(2,7.60816082169578)=7.13	0.0179935	0.0563787	0.0159777	0.0992497	0.56886	1.6113	-1.10603	0.505271
ENTPD1	F(2,7.92958124810961)=0.17	0.845722	0.870734	0.866218	0.870308	0.999959	0.264876	-0.260442	0.00443436
ENY2	F(2,6.77466823499043)=0.14	0.872403	0.894616	0.965512	0.881807	0.971915	0.149473	-0.284098	-0.134625
EOGT	F(2,7.97480393111663)=1.19	0.354073	0.443861	0.377153	0.432916	0.993379	0.583482	-0.537342	0.0461399
EPB41L1	F(2,7.81454667089187)=1.96	0.204825	0.293283	0.216124	0.488469	0.818647	0.76466	-0.504212	0.260448
EPB41L2	F(2,7.10274372446523)=3.52	0.0867928	0.158043	0.108342	0.852682	0.25374	-1.11429	0.272049	-0.842245
EPB41L3	F(2,7.50090054001567)=4.52	0.0515083	0.112579	0.439909	0.0957902	0.575627	0.636957	-1.15312	-0.516167
EPDR1	F(2,7.1506154331804)=6.35	0.026007	0.0715585	0.0331419	0.36584	0.00268289	-0.860381	-0.418908	-1.27929
EPHX1	F(2,7.56381296535068)=269.02	9.39032e-08	0.000385754	4.64019e-09	4.44523e-09	0.997795	3.20773	-3.22028	-0.0125443
EPM2AIP1	F(2,7.1643732965887)=0.69	0.530247	0.604735	0.596151	0.904284	0.362001	-0.226213	-0.0979503	-0.324164
EPN1	F(2,7.74205975771319)=9.27	0.00882042	0.0365634	0.0408075	0.730071	0.0103486	-0.763851	-0.210232	-0.974084
EPN2	F(2,7.94971759180912)=2.58	0.136518	0.216559	0.0824932	0.463612	0.499154	0.990533	-0.508584	0.481948
EPN3	F(2,7.6533021107296)=0.47	0.641226	0.700947	0.865207	0.566735	0.860786	0.228941	-0.46195	-0.233009
EPPK1	F(2,7.76216059674829)=0.68	0.532509	0.606305	0.425741	0.886142	0.697264	0.551911	-0.201024	0.350887
EPRS1	F(2,7.31733953668779)=14.17	0.00304382	0.0200064	0.000120331	0.0100656	0.0502587	-1.12734	0.645056	-0.482281
EPS15	F(2,7.94066283853403)=5.29	0.034659	0.086563	0.0146745	0.460666	0.125776	-0.737868	0.269902	-0.467966
EPS15L1	F(2,7.90248335254093)=3.26	0.0929764	0.166208	0.0570142	0.975193	0.082481	-0.699217	0.0576234	-0.641594
EPS8	F(2,7.39472803926745)=12.97	0.00381574	0.0224597	0.425328	0.17853	0.0192966	0.419792	0.619631	1.03942
EPS8L2	F(2,7.96314512328029)=17.12	0.00130588	0.0131687	0.000160057	0.0295765	0.0241923	-1.61677	0.793359	-0.823406
ERAP1	F(2,6.76773064914341)=0.51	0.620873	0.68306	0.910009	0.722053	0.47827	-0.138509	-0.260031	-0.39854
ERBIN	F(2,7.23543879626472)=2.71	0.132246	0.211718	0.850476	0.388269	0.177697	-0.230289	-0.576254	-0.806543
ERC1	F(2,7.18088692243224)=4.02	0.0672602	0.133223	0.0162635	0.0152665	0.999317	-0.841578	0.850562	0.0089843
ERG28	F(2,6.59388771986149)=0.15	0.864719	0.887844	0.818836	0.883987	0.99046	0.233849	-0.183063	0.050786
ERGIC1	F(2,7.78462952148344)=8.51	0.0109991	0.0418375	0.00156468	0.0686986	0.123235	1.02967	-0.553332	0.476337
ERGIC2	F(2,7.68983312610805)=0.88	0.454187	0.537284	0.735987	0.929125	0.519339	0.272819	0.132237	0.405056
ERGIC3	F(2,7.95797361995075)=1.55	0.270453	0.362251	0.18517	0.456944	0.795043	0.47433	-0.310415	0.163915
ERH	F(2,7.69044251452705)=3.45	0.0853772	0.156088	0.998198	0.159155	0.145231	0.00976945	0.338432	0.348202
ERI1	F(2,7.99855026615658)=2.63	0.13232	0.211746	0.994154	0.131797	0.15566	0.0826472	-1.68158	-1.59894
ERI3	F(2,7.28935137480107)=49.89	5.58086e-05	0.00375839	4.22647e-05	9.48848e-06	0.519555	-1.00556	1.1678	0.162231
ERLEC1	F(2,6.1713252363055)=40.88	0.000275347	0.00644958	0.0017062	0.000740762	0.873988	1.26971	-1.40771	-0.137997
ERLIN1	F(2,6.66887319052344)=7.31	0.0208628	0.0619539	0.00132084	0.41235	0.0133467	1.07987	-0.301251	0.77862
ERLIN2	F(2,7.85206527129456)=28.07	0.000264836	0.00639968	0.00012079	0.000167414	0.974549	1.08262	-1.04498	0.0376396
ERMP1	F(2,7.7373064467093)=3.01	0.107926	0.184503	0.068141	0.32462	0.597393	0.676379	-0.40781	0.268569
ERO1A	F(2,6.47475325284752)=5.31	0.0432052	0.101234	0.918601	0.135319	0.069801	-0.0706476	-0.373528	-0.444176
ERP29	F(2,7.21806686999685)=4.89	0.0453708	0.104475	0.834868	0.149023	0.0563586	-0.172526	-0.605152	-0.777678
ERP44	F(2,7.99136703166394)=23.34	0.000460424	0.00794398	0.594921	8.1114e-05	0.000368329	0.108379	-0.709045	-0.600666
ESD	F(2,7.45365167333262)=6.22	0.025729	0.070936	0.21319	0.0144614	0.295717	-0.652326	1.22304	0.570717
ESYT1	F(2,7.98629124012201)=3.42	0.0847307	0.155468	0.458725	0.0418409	0.308662	0.226461	-0.509555	-0.283094
ESYT2	F(2,7.91079679773772)=13.23	0.00299395	0.0198999	0.954891	0.00311158	0.00188409	-0.0391883	-0.571315	-0.610504
ETF1	F(2,7.91584453136224)=8.22	0.0116841	0.0431639	0.10879	0.0046862	0.218051	-0.576231	1.03887	0.462644
ETFA	F(2,6.03167480154466)=7.85	0.020947	0.0620407	0.0578631	0.00896339	0.56438	0.5886	-0.826505	-0.237905
ETFB	F(2,5.73442707490232)=6.29	0.0358099	0.0885654	0.0260305	0.00934441	0.837951	0.608369	-0.72276	-0.114391
ETFDH	F(2,7.57095927853358)=21.06	0.000806457	0.0101578	0.000113349	0.00060996	0.544289	1.3145	-1.08828	0.226221
ETHE1	F(2,7.6164977516921)=7.41	0.0163645	0.0532689	0.992275	0.0213449	0.0264051	0.0184789	-0.48997	-0.471491
EVC2	F(2,6.54903141166384)=3.97	0.0743417	0.142096	0.532847	0.282763	0.871636	0.65822	-0.959099	-0.300879
EWSR1	F(2,7.59461275667706)=15.72	0.00199655	0.0162413	0.000638915	0.00204981	0.771199	-1.31261	1.13605	-0.176562
EXD2	F(2,7.7782655924516)=1.39	0.304973	0.39785	0.992546	0.227573	0.269916	0.0511184	-0.767687	-0.716569
EXOC1	F(2,7.9210631703971)=1.62	0.257223	0.348506	0.60433	0.603739	0.165919	-0.156014	-0.156172	-0.312186
EXOC2	F(2,7.99426002833442)=2.18	0.175823	0.260846	0.284839	0.894311	0.143109	-0.345959	-0.0980685	-0.444028
EXOC3	F(2,7.49168601457408)=2.61	0.138107	0.217707	0.167718	0.91071	0.310053	-0.330726	0.0701942	-0.260532
EXOC4	F(2,7.83322208689322)=3.26	0.0934851	0.166845	0.0502414	0.291711	0.539995	-0.415435	0.2461	-0.169335
EXOC5	F(2,7.35787908773841)=8.08	0.013903	0.0484247	0.0162148	0.874192	0.0394477	-0.684634	0.103097	-0.581536
EXOC6B	F(2,7.59597830852048)=1.64	0.255974	0.347044	0.827312	0.348064	0.144731	-0.116652	-0.286011	-0.402663
EXOC7	F(2,7.57883405819726)=2.50	0.146755	0.227412	0.0669318	0.241133	0.716107	-0.564032	0.385903	-0.178129
EXOC8	F(2,7.48303227864146)=3.11	0.104044	0.179812	0.354419	0.33288	0.0320317	-0.331643	-0.342477	-0.674121
EXOG	F(2,7.77174397425453)=10.59	0.00603764	0.0296328	0.000576591	0.215334	0.0126236	1.27184	-0.434938	0.836899
EXOSC10	F(2,7.97876203991887)=5.20	0.0358899	0.0886564	0.0169939	0.512785	0.123372	0.639742	-0.221589	0.418153
EXOSC2	F(2,7.35908216653269)=2.09	0.19085	0.277428	0.980485	0.467231	0.369572	0.0495916	0.318405	0.367996
EXOSC4	F(2,7.72277373923139)=1.20	0.352901	0.443067	0.840508	0.520337	0.250119	0.133594	0.264594	0.398188
EXOSC5	F(2,7.31508393929622)=2.08	0.192827	0.279499	0.175797	0.854215	0.0721871	0.602829	0.169135	0.771965
EXOSC6	F(2,7.26069565136443)=0.49	0.632101	0.693496	0.714729	0.999719	0.70139	0.25421	0.00724992	0.26146
EXOSC7	F(2,7.76508807095639)=0.66	0.543947	0.615743	0.734627	0.503129	0.919168	-0.26716	0.405456	0.138297
EXOSC8	F(2,5.71168337521727)=3.97	0.0830104	0.153538	0.960344	0.249808	0.165168	0.10335	0.642396	0.745746
EXOSC9	F(2,7.59121626593825)=0.91	0.442265	0.526006	0.893659	0.295973	0.523635	-0.0878804	0.303725	0.215844
EXTL2	F(2,6.82872166420566)=3.60	0.0856567	0.15646	0.332271	0.211543	0.0166848	0.284852	0.345145	0.629997
EZR	F(2,7.97574327880367)=16.99	0.00133285	0.0133545	0.000391056	0.00178926	0.639121	-2.1436	1.78318	-0.360422
F10	F(2,6.46024927574241)=3.76	0.0826885	0.15308	0.209631	0.962807	0.307114	2.13722	-0.311051	1.82617
F13A1	F(2,6.3379006121007)=1.72	0.252301	0.343423	0.381224	0.508643	0.96899	1.07273	-0.886695	0.186039
F2	F(2,5.85150015151055)=4.74	0.0597834	0.123772	0.0593233	0.321464	0.554475	2.17477	-1.27659	0.898182
[truncated: 2,900 more rows]

## Sheet: S4 Marker Protein Exp+Annotatio
Osteoblastic Panel													OB_vs_MSC			OB_vs_AD			AD_vs_MSC			PANTHER GO Annotation
[truncated: 25 more rows]
